# Supplementary material for: (E)-5-[1-Hy­droxy-3-(3,4,5-tri­meth­oxy­phen­yl)allyl­idene]-1,3-di­methyl­pyrimidine-2,4,6-trione: crystal structure and Hirshfeld surface analysis
Source: Acta Crystallogr E Crystallogr Commun. 2017 Jul 18;73(Pt 8):1197–201. doi: 10.1107/S2056989017010374 (PMC5598848; doi:10.1107/S2056989017010374)
Supplement: Supplementary file 1 [file e-73-01197-sup1.cif]

##############################################################################
#                                                                            #
# This CIF contains the data in a paper accepted for publication in          #
# Acta Crystallographica Section E. It conforms to the requirements of       #
# Notes for Authors for Acta Crystallographica Section E, and has been       #
# peer reviewed under the auspices of the IUCr Commission on Journals.       #
#                                                                            #
# Full details of the Crystallographic Information File format               #
# are given in the paper "The Crystallographic Information File (CIF):       #
# a New Standard Archive File for Crystallography" by S. R. Hall, F. H.      #
# Allen and I. D. Brown [Acta Cryst. (1991), A47, 655-685].                  #
#                                                                            #
# The current version of the core CIF dictionary is obtainable from          #
# ftp://ftp.iucr.org/pub/cif_core.dic.                                       #
#                                                                            #
# Software is freely available for graphical display of the structure(s)     #
# in this CIF. For information consult the CIF software page                 #
# http://www.iucr.org/resources/cif/software.                                #
#                                                                            #
# This file may be used for bona fide research purposes within the           #
# scientific community so long as proper attribution is given to the journal # 
# article from which it was obtained.                                        #
#                                                                            #
##############################################################################
data_I
_database_code_depnum_ccdc_archive 'CCDC 1562022'
_audit_creation_method     'SHELXL-2014/7'
_journal_date_recd_electronic     2017-05-19
_journal_date_accepted     2017-07-13
_journal_name_full     'Acta Crystallographica, Section E'
_journal_year     2017
_journal_volume     73
_journal_issue      8
_journal_page_first     1197
_journal_page_last     1201
_journal_paper_category     GO
_journal_paper_doi     10.1107/S2056989017010374
_journal_coeditor_code     HB7681
_publ_contact_author_name     'Richard F. D'Vries'
_publ_contact_author_address
;
Universidad Santiago de Cali, Calle 5 # 62-00, Cali, Colombia
;
_publ_contact_author_email     'richard.dvries00@usc.edu.co'
_publ_contact_author_fax     ?
_publ_contact_author_phone     ?
_publ_section_title
;\
(<i>E</i>)-5-[1-Hydroxy-3-(3,4,5-trimethoxyphenyl)allylidene]-1,3-\
dimethylpyrimidine-2,4,6-trione: crystal structure and Hirshfeld surface
analysis
;
loop_
    _publ_author_name
    _publ_author_footnote
    _publ_author_address
    'Soto-Monsalve, M\'onica' .
;
Instituto de Qu\'imica de S\~ao Carlos, Universidade de S\~ao Paulo 13566-590,
S\~ao Carlos,
Brazil
;
    'Romero, Elkin L.' .
;
Departamento de Qu\'imica, Universidad del Valle, AA 25360, Cali,
Colombia
;
    'Zuluaga, Fabio' .
;
Departamento de Qu\'imica, Universidad del Valle, AA 25360, Cali,
Colombia
;
    'Chaur, Manuel N.' .
;
Departamento de Qu\'imica, Universidad del Valle, AA 25360, Cali,
Colombia
;
    'D'Vries, Richard F.' .
;
Universidad Santiago de Cali, Calle 5 # 62-00, Cali,
Colombia
;
_publ_section_synopsis
;
In the title compound, C---H...O hydrogen bonds and aromatic \p--\p stacking
combine to generate a three-dimensional network. A Hirshfeld surface analysis
is presented.
;
_chemical_name_systematic
;\
(<i>E</i>)-5-[1-Hydroxy-3-(3,4,5-trimethoxyphenyl)allylidene]-1,3-\
dimethylpyrimidine-2,4,6-trione
;
_chemical_name_common     ?
_chemical_formula_moiety     'C18 H20 N2 O7'
_chemical_formula_sum     'C18 H20 N2 O7'
_chemical_formula_iupac     'C18 H20 N2 O7'
_chemical_formula_weight     376.36
_chemical_melting_point     ?
_shelx_space_group_comment
;
The symmetry employed for this shelxl refinement is uniquely defined
by the following loop, which should always be used as a source of
symmetry information in preference to the above space-group names.
They are only intended as comments.
;
_space_group_crystal_system     triclinic
_space_group_name_H-M_alt     'P -1'
_space_group_name_Hall     '-P 1'
loop_
    _space_group_symop_operation_xyz
    'x, y, z'
    '-x, -y, -z'
_cell_length_a     7.9989(3)
_cell_length_b     8.0659(3)
_cell_length_c     14.6533(5)
_cell_angle_alpha     104.5200(10)
_cell_angle_beta     98.4220(10)
_cell_angle_gamma     98.9090(10)
_cell_volume     887.04(6)
_cell_formula_units_Z     2
_cell_measurement_reflns_used     9895
_cell_measurement_theta_min     2.63
_cell_measurement_theta_max     26.42
_cell_measurement_temperature     296(2)
_exptl_crystal_description     needle
_exptl_crystal_colour     'light yellow'
_exptl_crystal_size_max     1.071
_exptl_crystal_size_mid     0.330
_exptl_crystal_size_min     0.282
_exptl_crystal_density_diffrn     1.409
_exptl_crystal_density_meas     ?
_exptl_crystal_density_method     ?
_exptl_crystal_F_000     396
_exptl_absorpt_coefficient_mu     0.110
_exptl_absorpt_correction_type     multi-scan
_exptl_absorpt_process_details
;
(SADABS; Bruker, 2015)
;
_shelx_estimated_absorpt_T_min     0.892
_shelx_estimated_absorpt_T_max     0.970
_exptl_absorpt_correction_T_min     0.7144
_exptl_absorpt_correction_T_max     0.7454
_diffrn_ambient_temperature     296(2)
_diffrn_radiation_type     MoK\a
_diffrn_radiation_wavelength     0.71073
_diffrn_measurement_device_type     'Bruker APEXII CCD'
_diffrn_measurement_method     '\f and \w scans'
_diffrn_detector_area_resol_mean     7.9
_diffrn_reflns_number     26167
_diffrn_reflns_av_R_equivalents     0.0210
_diffrn_reflns_theta_min     1.463
_diffrn_reflns_theta_max     26.462
_diffrn_reflns_theta_full     25.242
_diffrn_measured_fraction_theta_max     0.995
_diffrn_measured_fraction_theta_full     0.999
_diffrn_reflns_limit_h_min     -10
_diffrn_reflns_limit_h_max     9
_diffrn_reflns_limit_k_min     -10
_diffrn_reflns_limit_k_max     10
_diffrn_reflns_limit_l_min     -18
_diffrn_reflns_limit_l_max     18
_refine_special_details     ?
_reflns_number_total     3626
_reflns_number_gt     3176
_reflns_threshold_expression     'I > 2\s(I)'
_refine_ls_structure_factor_coef     Fsqd
_refine_ls_matrix_type     full
_refine_ls_R_factor_all     0.0470
_refine_ls_R_factor_gt     0.0425
_refine_ls_wR_factor_gt     0.1250
_refine_ls_wR_factor_ref     0.1301
_refine_ls_goodness_of_fit_ref     1.043
_refine_ls_restrained_S_all     1.043
_refine_ls_number_reflns     3626
_refine_ls_number_parameters     250
_refine_ls_number_restraints     0
_refine_ls_hydrogen_treatment     constr
_refine_ls_weighting_scheme     calc
_refine_ls_weighting_details
              'w=1/[\s^2^(Fo^2^)+(0.0676P)^2^+0.2330P] where P=(Fo^2^+2Fc^2^)/3'
_atom_sites_solution_hydrogens     geom
_atom_sites_solution_primary     direct
_atom_sites_solution_secondary     ?
_refine_ls_shift/su_max     0.000
_refine_ls_shift/su_mean     0.000
_refine_diff_density_max     0.264
_refine_diff_density_min     -0.215
_refine_ls_extinction_method     none
_refine_ls_extinction_coef     .
loop_
    _atom_type_symbol
    _atom_type_description
    _atom_type_scat_dispersion_real
    _atom_type_scat_dispersion_imag
    _atom_type_scat_source
    'C' 'C' 0.0033 0.0016
                         'International Tables Vol C Tables 4.2.6.8 and 6.1.1.4'
    'H' 'H' 0.0000 0.0000
                         'International Tables Vol C Tables 4.2.6.8 and 6.1.1.4'
    'N' 'N' 0.0061 0.0033
                         'International Tables Vol C Tables 4.2.6.8 and 6.1.1.4'
    'O' 'O' 0.0106 0.0060
                         'International Tables Vol C Tables 4.2.6.8 and 6.1.1.4'
_computing_data_collection
;
APEX2 (Bruker, 2012)
;
_computing_cell_refinement
;
SAINT (Bruker, 2012)
;
_computing_data_reduction
;
SAINT (Bruker, 2012)
;
_computing_structure_solution
;
SHELXS2013 (Sheldrick, 2008)
;
_computing_structure_refinement
;
SHELXL2014 (Sheldrick, 2015)
;
_computing_molecular_graphics
;
ORTEP-3 for Windows (Farrugia, 2012),
Mercury (Macrae <i>et al.</i>,  2008) and
<i>CrystalExplorer</i> (McKinnon <i>et al.</i>,  2004)
;
_computing_publication_material
;
WinGX (Farrugia, 2012) and <i>OLEX2</i> (Dolomanov <i>et al.</i>,
2009)
;
loop_
    _atom_site_type_symbol
    _atom_site_label
    _atom_site_fract_x
    _atom_site_fract_y
    _atom_site_fract_z
    _atom_site_U_iso_or_equiv
    _atom_site_adp_type
    _atom_site_calc_flag
    _atom_site_occupancy
    _atom_site_disorder_assembly
    _atom_site_disorder_group
    C C1 0.10573(17) 0.71389(17) 1.15734(9) 0.0393(3) Uani d 1 . .
    C C2 0.21740(18) 0.71690(18) 1.24039(10) 0.0430(3) Uani d 1 . .
    H H2 0.3327 0.7711 1.2512 0.052 Uiso calc 1 . .
    C C3 0.15737(19) 0.63927(18) 1.30710(10) 0.0435(3) Uani d 1 . .
    C C4 -0.01447(19) 0.55537(18) 1.29072(10) 0.0426(3) Uani d 1 . .
    C C5 -0.12826(18) 0.55865(19) 1.20923(10) 0.0446(3) Uani d 1 . .
    C C6 -0.06846(18) 0.63736(18) 1.14315(10) 0.0433(3) Uani d 1 . .
    H H6 -0.1446 0.6392 1.0892 0.052 Uiso calc 1 . .
    C C7 0.4228(3) 0.7414(3) 1.41741(15) 0.0841(7) Uani d 1 . .
    H H7A 0.4901 0.7025 1.3701 0.126 Uiso calc 1 . .
    H H7B 0.4774 0.7334 1.4786 0.126 Uiso calc 1 . .
    H H7C 0.4144 0.8605 1.4220 0.126 Uiso calc 1 . .
    C C8 -0.1648(3) 0.5368(3) 1.41581(15) 0.0809(6) Uani d 1 . .
    H H8A -0.2713 0.5483 1.3805 0.121 Uiso calc 1 . .
    H H8B -0.1021 0.6501 1.4544 0.121 Uiso calc 1 . .
    H H8C -0.1886 0.4634 1.4567 0.121 Uiso calc 1 . .
    C C9 -0.4173(2) 0.4882(3) 1.12169(14) 0.0699(5) Uani d 1 . .
    H H9A -0.3869 0.4312 1.0624 0.105 Uiso calc 1 . .
    H H9B -0.4172 0.6085 1.1248 0.105 Uiso calc 1 . .
    H H9C -0.5302 0.4314 1.1248 0.105 Uiso calc 1 . .
    C C10 0.17536(17) 0.78939(18) 1.08679(10) 0.0422(3) Uani d 1 . .
    H H10 0.2915 0.8426 1.1020 0.051 Uiso calc 1 . .
    C C11 0.08636(18) 0.78836(19) 1.00250(10) 0.0443(3) Uani d 1 . .
    H H11 -0.0303 0.7369 0.9863 0.053 Uiso calc 1 . .
    C C12 0.16329(17) 0.86397(18) 0.93467(10) 0.0426(3) Uani d 1 . .
    C C13 0.07305(17) 0.87319(17) 0.84766(10) 0.0392(3) Uani d 1 . .
    C C14 0.16886(19) 0.94308(18) 0.78507(11) 0.0441(3) Uani d 1 . .
    C C15 -0.0952(2) 0.88897(19) 0.66628(11) 0.0480(3) Uani d 1 . .
    C C16 -0.11265(18) 0.81213(18) 0.81775(10) 0.0417(3) Uani d 1 . .
    C C17 0.1805(3) 1.0066(3) 0.63158(14) 0.0735(5) Uani d 1 . .
    H H17A 0.2704 1.1046 0.6673 0.110 Uiso calc 1 . .
    H H17B 0.1053 1.0413 0.5856 0.110 Uiso calc 1 . .
    H H17C 0.2307 0.9140 0.5986 0.110 Uiso calc 1 . .
    C C18 -0.3720(2) 0.7703(3) 0.69641(14) 0.0674(5) Uani d 1 . .
    H H18A -0.3975 0.6558 0.6518 0.101 Uiso calc 1 . .
    H H18B -0.4164 0.8507 0.6656 0.101 Uiso calc 1 . .
    H H18C -0.4248 0.7668 0.7509 0.101 Uiso calc 1 . .
    N N1 0.08167(17) 0.94549(16) 0.69760(9) 0.0479(3) Uani d 1 . .
    N N2 -0.18496(15) 0.82765(16) 0.72844(9) 0.0463(3) Uani d 1 . .
    O O1 0.25706(15) 0.63579(17) 1.39048(8) 0.0625(3) Uani d 1 . .
    O O2 -0.06606(16) 0.46212(14) 1.35161(8) 0.0573(3) Uani d 1 . .
    O O3 -0.29489(14) 0.47840(17) 1.20048(9) 0.0638(3) Uani d 1 . .
    O O4 0.33028(13) 0.92287(18) 0.96038(8) 0.0611(3) Uani d 1 . .
    H H4 0.3661 0.9594 0.9180 0.092 Uiso calc 1 . .
    O O5 0.32765(14) 1.00179(16) 0.80691(9) 0.0603(3) Uani d 1 . .
    O O6 -0.16669(18) 0.89585(18) 0.58887(8) 0.0693(4) Uani d 1 . .
    O O7 -0.20868(13) 0.75253(17) 0.86397(8) 0.0608(3) Uani d 1 . .
loop_
    _atom_site_aniso_label
    _atom_site_aniso_U_11
    _atom_site_aniso_U_22
    _atom_site_aniso_U_33
    _atom_site_aniso_U_12
    _atom_site_aniso_U_13
    _atom_site_aniso_U_23
    C1 0.0395(7) 0.0408(7) 0.0361(6) 0.0050(5) 0.0078(5) 0.0095(5)
    C2 0.0369(7) 0.0482(7) 0.0415(7) 0.0046(5) 0.0054(5) 0.0117(6)
    C3 0.0455(8) 0.0483(7) 0.0378(7) 0.0118(6) 0.0055(6) 0.0141(6)
    C4 0.0482(8) 0.0422(7) 0.0418(7) 0.0091(6) 0.0138(6) 0.0164(6)
    C5 0.0393(7) 0.0475(7) 0.0455(7) 0.0016(6) 0.0092(6) 0.0143(6)
    C6 0.0398(7) 0.0524(8) 0.0367(7) 0.0038(6) 0.0047(5) 0.0151(6)
    C7 0.0596(11) 0.1186(17) 0.0669(12) -0.0029(11) -0.0179(9) 0.0429(12)
    C8 0.0891(14) 0.1140(17) 0.0749(13) 0.0458(13) 0.0456(11) 0.0575(12)
    C9 0.0363(8) 0.0968(14) 0.0761(12) -0.0053(8) 0.0029(8) 0.0393(10)
    C10 0.0353(7) 0.0473(7) 0.0413(7) 0.0018(5) 0.0082(5) 0.0111(6)
    C11 0.0350(7) 0.0537(8) 0.0424(7) -0.0011(6) 0.0078(5) 0.0159(6)
    C12 0.0327(6) 0.0493(7) 0.0448(7) 0.0012(5) 0.0100(5) 0.0142(6)
    C13 0.0354(7) 0.0428(7) 0.0409(7) 0.0038(5) 0.0119(5) 0.0142(5)
    C14 0.0444(8) 0.0436(7) 0.0504(8) 0.0080(6) 0.0194(6) 0.0186(6)
    C15 0.0592(9) 0.0477(8) 0.0417(7) 0.0173(6) 0.0125(6) 0.0150(6)
    C16 0.0370(7) 0.0455(7) 0.0425(7) 0.0053(5) 0.0085(5) 0.0138(6)
    C17 0.0860(13) 0.0876(13) 0.0673(11) 0.0165(11) 0.0381(10) 0.0456(10)
    C18 0.0459(9) 0.0906(13) 0.0620(10) 0.0097(8) -0.0030(8) 0.0244(9)
    N1 0.0586(8) 0.0482(7) 0.0462(7) 0.0127(5) 0.0216(6) 0.0224(5)
    N2 0.0426(7) 0.0535(7) 0.0431(6) 0.0096(5) 0.0064(5) 0.0152(5)
    O1 0.0543(7) 0.0855(8) 0.0517(6) 0.0084(6) 0.0002(5) 0.0352(6)
    O2 0.0710(7) 0.0561(6) 0.0581(7) 0.0159(5) 0.0247(6) 0.0309(5)
    O3 0.0423(6) 0.0871(8) 0.0622(7) -0.0093(5) 0.0059(5) 0.0370(6)
    O4 0.0330(5) 0.0924(9) 0.0565(7) -0.0072(5) 0.0047(5) 0.0324(6)
    O5 0.0428(6) 0.0774(8) 0.0696(7) 0.0017(5) 0.0222(5) 0.0362(6)
    O6 0.0839(9) 0.0855(9) 0.0461(6) 0.0249(7) 0.0099(6) 0.0284(6)
    O7 0.0348(5) 0.0905(8) 0.0591(7) -0.0065(5) 0.0078(5) 0.0369(6)
_geom_special_details
;
 All esds (except the esd in the dihedral angle between two l.s. planes)
 are estimated using the full covariance matrix.  The cell esds are taken
 into account individually in the estimation of esds in distances, angles
 and torsion angles; correlations between esds in cell parameters are only
 used when they are defined by crystal symmetry.  An approximate (isotropic)
 treatment of cell esds is used for estimating esds involving l.s. planes.
;
loop_
    _geom_bond_atom_site_label_1
    _geom_bond_atom_site_label_2
    _geom_bond_site_symmetry_2
    _geom_bond_distance
    _geom_bond_publ_flag
    C1 C2 . 1.3926(19) ?
    C1 C6 . 1.3964(19) ?
    C1 C10 . 1.4592(19) ?
    C2 C3 . 1.389(2) ?
    C2 H2 . 0.9300 ?
    C3 O1 . 1.3668(17) ?
    C3 C4 . 1.392(2) ?
    C4 O2 . 1.3713(17) ?
    C4 C5 . 1.400(2) ?
    C5 O3 . 1.3613(17) ?
    C5 C6 . 1.3854(19) ?
    C6 H6 . 0.9300 ?
    C7 O1 . 1.403(2) ?
    C7 H7A . 0.9600 ?
    C7 H7B . 0.9600 ?
    C7 H7C . 0.9600 ?
    C8 O2 . 1.397(2) ?
    C8 H8A . 0.9600 ?
    C8 H8B . 0.9600 ?
    C8 H8C . 0.9600 ?
    C9 O3 . 1.427(2) ?
    C9 H9A . 0.9600 ?
    C9 H9B . 0.9600 ?
    C9 H9C . 0.9600 ?
    C10 C11 . 1.330(2) ?
    C10 H10 . 0.9300 ?
    C11 C12 . 1.4509(19) ?
    C11 H11 . 0.9300 ?
    C12 O4 . 1.3108(17) ?
    C12 C13 . 1.395(2) ?
    C13 C14 . 1.4414(18) ?
    C13 C16 . 1.4545(19) ?
    C14 O5 . 1.2484(18) ?
    C14 N1 . 1.3728(19) ?
    C15 O6 . 1.2115(19) ?
    C15 N2 . 1.377(2) ?
    C15 N1 . 1.388(2) ?
    C16 O7 . 1.2171(17) ?
    C16 N2 . 1.3949(18) ?
    C17 N1 . 1.4651(19) ?
    C17 H17A . 0.9600 ?
    C17 H17B . 0.9600 ?
    C17 H17C . 0.9600 ?
    C18 N2 . 1.464(2) ?
    C18 H18A . 0.9600 ?
    C18 H18B . 0.9600 ?
    C18 H18C . 0.9600 ?
    O4 H4 . 0.8200 ?
loop_
    _geom_angle_atom_site_label_1
    _geom_angle_atom_site_label_2
    _geom_angle_atom_site_label_3
    _geom_angle_site_symmetry_1
    _geom_angle_site_symmetry_3
    _geom_angle
    _geom_angle_publ_flag
    C2 C1 C6 . . 119.47(12) ?
    C2 C1 C10 . . 118.69(12) ?
    C6 C1 C10 . . 121.83(12) ?
    C3 C2 C1 . . 120.32(13) ?
    C3 C2 H2 . . 119.8 ?
    C1 C2 H2 . . 119.8 ?
    O1 C3 C2 . . 124.48(13) ?
    O1 C3 C4 . . 115.30(12) ?
    C2 C3 C4 . . 120.22(13) ?
    O2 C4 C3 . . 119.14(13) ?
    O2 C4 C5 . . 121.34(13) ?
    C3 C4 C5 . . 119.39(12) ?
    O3 C5 C6 . . 124.28(13) ?
    O3 C5 C4 . . 115.49(12) ?
    C6 C5 C4 . . 120.22(13) ?
    C5 C6 C1 . . 120.23(13) ?
    C5 C6 H6 . . 119.9 ?
    C1 C6 H6 . . 119.9 ?
    O1 C7 H7A . . 109.5 ?
    O1 C7 H7B . . 109.5 ?
    H7A C7 H7B . . 109.5 ?
    O1 C7 H7C . . 109.5 ?
    H7A C7 H7C . . 109.5 ?
    H7B C7 H7C . . 109.5 ?
    O2 C8 H8A . . 109.5 ?
    O2 C8 H8B . . 109.5 ?
    H8A C8 H8B . . 109.5 ?
    O2 C8 H8C . . 109.5 ?
    H8A C8 H8C . . 109.5 ?
    H8B C8 H8C . . 109.5 ?
    O3 C9 H9A . . 109.5 ?
    O3 C9 H9B . . 109.5 ?
    H9A C9 H9B . . 109.5 ?
    O3 C9 H9C . . 109.5 ?
    H9A C9 H9C . . 109.5 ?
    H9B C9 H9C . . 109.5 ?
    C11 C10 C1 . . 125.35(13) ?
    C11 C10 H10 . . 117.3 ?
    C1 C10 H10 . . 117.3 ?
    C10 C11 C12 . . 122.86(13) ?
    C10 C11 H11 . . 118.6 ?
    C12 C11 H11 . . 118.6 ?
    O4 C12 C13 . . 120.83(12) ?
    O4 C12 C11 . . 114.45(12) ?
    C13 C12 C11 . . 124.71(12) ?
    C12 C13 C14 . . 118.37(12) ?
    C12 C13 C16 . . 122.27(12) ?
    C14 C13 C16 . . 119.35(13) ?
    O5 C14 N1 . . 118.50(12) ?
    O5 C14 C13 . . 122.93(14) ?
    N1 C14 C13 . . 118.57(13) ?
    O6 C15 N2 . . 122.00(15) ?
    O6 C15 N1 . . 121.53(15) ?
    N2 C15 N1 . . 116.47(13) ?
    O7 C16 N2 . . 118.09(13) ?
    O7 C16 C13 . . 126.00(13) ?
    N2 C16 C13 . . 115.90(12) ?
    N1 C17 H17A . . 109.5 ?
    N1 C17 H17B . . 109.5 ?
    H17A C17 H17B . . 109.5 ?
    N1 C17 H17C . . 109.5 ?
    H17A C17 H17C . . 109.5 ?
    H17B C17 H17C . . 109.5 ?
    N2 C18 H18A . . 109.5 ?
    N2 C18 H18B . . 109.5 ?
    H18A C18 H18B . . 109.5 ?
    N2 C18 H18C . . 109.5 ?
    H18A C18 H18C . . 109.5 ?
    H18B C18 H18C . . 109.5 ?
    C14 N1 C15 . . 123.97(12) ?
    C14 N1 C17 . . 118.57(14) ?
    C15 N1 C17 . . 117.44(14) ?
    C15 N2 C16 . . 125.68(13) ?
    C15 N2 C18 . . 116.73(13) ?
    C16 N2 C18 . . 117.58(13) ?
    C3 O1 C7 . . 117.14(13) ?
    C4 O2 C8 . . 116.71(13) ?
    C5 O3 C9 . . 117.32(12) ?
    C12 O4 H4 . . 109.5 ?
loop_
    _geom_torsion_atom_site_label_1
    _geom_torsion_atom_site_label_2
    _geom_torsion_atom_site_label_3
    _geom_torsion_atom_site_label_4
    _geom_torsion_site_symmetry_1
    _geom_torsion_site_symmetry_2
    _geom_torsion_site_symmetry_3
    _geom_torsion_site_symmetry_4
    _geom_torsion
    _geom_torsion_publ_flag
    C6 C1 C2 C3 . . . . 2.1(2) ?
    C10 C1 C2 C3 . . . . -177.07(13) ?
    C1 C2 C3 O1 . . . . -179.95(13) ?
    C1 C2 C3 C4 . . . . 1.0(2) ?
    O1 C3 C4 O2 . . . . -6.8(2) ?
    C2 C3 C4 O2 . . . . 172.34(13) ?
    O1 C3 C4 C5 . . . . 177.24(13) ?
    C2 C3 C4 C5 . . . . -3.6(2) ?
    O2 C4 C5 O3 . . . . 6.2(2) ?
    C3 C4 C5 O3 . . . . -177.92(13) ?
    O2 C4 C5 C6 . . . . -172.77(13) ?
    C3 C4 C5 C6 . . . . 3.1(2) ?
    O3 C5 C6 C1 . . . . -178.84(14) ?
    C4 C5 C6 C1 . . . . 0.0(2) ?
    C2 C1 C6 C5 . . . . -2.7(2) ?
    C10 C1 C6 C5 . . . . 176.53(13) ?
    C2 C1 C10 C11 . . . . 176.58(14) ?
    C6 C1 C10 C11 . . . . -2.6(2) ?
    C1 C10 C11 C12 . . . . -179.27(13) ?
    C10 C11 C12 O4 . . . . 4.4(2) ?
    C10 C11 C12 C13 . . . . -176.76(14) ?
    O4 C12 C13 C14 . . . . 2.3(2) ?
    C11 C12 C13 C14 . . . . -176.48(13) ?
    O4 C12 C13 C16 . . . . -178.81(13) ?
    C11 C12 C13 C16 . . . . 2.4(2) ?
    C12 C13 C14 O5 . . . . -2.9(2) ?
    C16 C13 C14 O5 . . . . 178.20(13) ?
    C12 C13 C14 N1 . . . . 177.25(12) ?
    C16 C13 C14 N1 . . . . -1.7(2) ?
    C12 C13 C16 O7 . . . . 2.1(2) ?
    C14 C13 C16 O7 . . . . -179.05(15) ?
    C12 C13 C16 N2 . . . . -179.24(12) ?
    C14 C13 C16 N2 . . . . -0.35(19) ?
    O5 C14 N1 C15 . . . . -178.00(13) ?
    C13 C14 N1 C15 . . . . 1.9(2) ?
    O5 C14 N1 C17 . . . . 3.8(2) ?
    C13 C14 N1 C17 . . . . -176.34(14) ?
    O6 C15 N1 C14 . . . . 179.01(14) ?
    N2 C15 N1 C14 . . . . 0.1(2) ?
    O6 C15 N1 C17 . . . . -2.7(2) ?
    N2 C15 N1 C17 . . . . 178.30(14) ?
    O6 C15 N2 C16 . . . . 178.65(14) ?
    N1 C15 N2 C16 . . . . -2.4(2) ?
    O6 C15 N2 C18 . . . . 0.1(2) ?
    N1 C15 N2 C18 . . . . 179.10(14) ?
    O7 C16 N2 C15 . . . . -178.70(14) ?
    C13 C16 N2 C15 . . . . 2.5(2) ?
    O7 C16 N2 C18 . . . . -0.2(2) ?
    C13 C16 N2 C18 . . . . -179.01(14) ?
    C2 C3 O1 C7 . . . . 10.7(2) ?
    C4 C3 O1 C7 . . . . -170.18(17) ?
    C3 C4 O2 C8 . . . . 106.41(19) ?
    C5 C4 O2 C8 . . . . -77.7(2) ?
    C6 C5 O3 C9 . . . . -4.9(2) ?
    C4 C5 O3 C9 . . . . 176.16(15) ?
loop_
    _geom_hbond_atom_site_label_D
    _geom_hbond_atom_site_label_H
    _geom_hbond_atom_site_label_A
    _geom_hbond_site_symmetry_A
    _geom_hbond_distance_DH
    _geom_hbond_distance_HA
    _geom_hbond_distance_DA
    _geom_hbond_angle_DHA
    O4 H4 O5 . 0.82 1.74 2.4841(15) 150
    C11 H11 O7 . 0.93 2.16 2.8044(18) 125
    C8 H8B O6 1_556 0.96 2.60 3.341(3) 135
    C9 H9C O7 2_467 0.96 2.42 3.3694(19) 170
_shelx_hkl_file
;
  -1   0   0 7366.66  177.98
  -1   0   0 7397.86  177.38
  -1   0   0 7138.19  178.78
  -1   0   0 6846.81  177.68
   1   0   0 6844.22  175.58
   1   0   0 7196.78  178.28
   1   0   0 7536.85  177.58
   1   0   0 7021.10  177.08
   1   0   0 7127.69  175.68
  -2   0   0 1773.52   43.90
  -2   0   0 1826.22   43.90
  -2   0   0 1821.82   43.40
  -2   0   0 1885.01   43.70
  -2   0   0 1701.93   43.60
  -2   0   0 1636.44   43.60
  -2   0   0 1837.92   43.90
   2   0   0 1903.21   43.60
   2   0   0 1828.72   43.90
   2   0   0 1756.62   43.60
   2   0   0 1860.41   43.60
   2   0   0 1891.91   54.29
  -3   0   0 1167.28   28.30
  -3   0   0 1164.78   28.80
  -3   0   0 1149.98   29.10
  -3   0   0 1159.28   28.90
  -3   0   0 1179.48   28.60
  -3   0   0 1190.08   28.80
   3   0   0 1211.68   28.70
   3   0   0 1201.48   28.90
   3   0   0 1203.38   28.80
   3   0   0 1216.38   28.90
   3   0   0 1163.08   28.40
   3   0   0 1174.88   28.90
   3   0   0 1120.59   28.00
  -4   0   0 1300.07   34.90
  -4   0   0 1325.47   32.10
  -4   0   0 1319.27   31.70
  -4   0   0 1349.36   31.60
  -4   0   0 1317.57   32.80
  -4   0   0 1312.47   31.50
  -4   0   0 1359.76   32.30
   4   0   0 1364.76   31.50
   4   0   0 1301.87   32.00
   4   0   0 1269.57   31.40
   4   0   0 1312.77   31.80
   4   0   0 1295.37   31.80
   4   0   0 1285.77   31.90
   4   0   0 1363.66   32.20
  -5   0   0   22.40    1.10
  -5   0   0   20.70    1.00
  -5   0   0   21.80    1.00
  -5   0   0   23.20    1.10
   5   0   0   22.90    1.00
   5   0   0   23.50    1.10
   5   0   0   22.70    0.90
   5   0   0   22.50    0.90
   5   0   0   23.10    1.00
   5   0   0   22.40    0.80
  -6   0   0   18.10    1.10
  -6   0   0   16.80    1.00
  -6   0   0   17.00    0.90
  -6   0   0   20.30    1.10
   6   0   0   18.90    0.90
   6   0   0   20.00    1.10
   6   0   0   16.80    1.00
   6   0   0   16.60    0.90
   6   0   0   18.00    0.70
  -7   0   0   13.90    0.90
  -7   0   0   15.50    1.10
  -7   0   0   15.20    1.10
  -7   0   0   12.20    1.00
   7   0   0   16.30    1.10
   7   0   0   13.80    0.90
   7   0   0   14.00    0.90
   7   0   0   13.30    1.00
  -8   0   0   97.19    3.30
  -8   0   0   97.29    3.30
  -8   0   0   96.99    3.10
  -8   0   0   95.89    3.30
   8   0   0   99.59    3.40
   8   0   0   95.59    3.10
   8   0   0   93.19    3.10
   8   0   0   85.29    3.90
  -9   0   0    2.90    0.60
  -9   0   0    3.30    0.70
   9  -1   0    7.90    0.90
   9  -1   0   10.20    1.00
   9  -1   0    9.20    1.10
  -9   1   0    9.40    1.10
  -9   1   0    9.10    1.00
  -9   1   0    9.00    0.90
  -9   1   0    9.90    1.10
   8  -1   0   46.20    1.90
   8  -1   0   47.00    1.90
   8  -1   0   50.79    2.20
  -8   1   0   51.39    2.10
  -8   1   0   44.90    2.10
  -8   1   0   47.50    2.10
   7  -1   0   89.09    2.80
   7  -1   0   83.79    2.90
   7  -1   0   84.99    2.80
   7  -1   0   83.59    2.70
  -7   1   0   88.99    2.90
  -7   1   0   86.49    2.90
  -7   1   0   84.49    2.80
   6  -1   0  415.56    9.80
   6  -1   0  430.16   10.50
   6  -1   0  408.86   10.30
   6  -1   0  423.96   10.40
   6  -1   0  412.46   10.30
  -6   1   0  406.26   10.40
  -6   1   0  408.66   10.50
  -6   1   0  394.96   10.40
  -6   1   0  406.16   10.30
  -6   1   0  409.86   10.20
   5  -1   0   69.29    2.30
   5  -1   0   69.59    2.20
   5  -1   0   70.19    1.80
   5  -1   0   73.09    2.20
   5  -1   0   69.99    2.10
  -5   1   0   71.09    2.30
  -5   1   0   71.29    2.20
  -5   1   0   71.69    2.20
  -5   1   0   73.19    2.30
  -5   1   0   71.59    2.20
   4  -1   0 1029.00   24.80
   4  -1   0 1086.89   24.80
   4  -1   0 1034.50   24.90
   4  -1   0 1072.59   25.60
   4  -1   0 1018.00   25.50
  -4   1   0 1029.60   24.80
  -4   1   0 1005.90   24.70
  -4   1   0 1031.50   34.50
  -4   1   0  996.50   24.80
  -4   1   0 1035.40   24.90
  -4   1   0 1058.99   24.80
   3  -1   0  128.89    3.30
   3  -1   0  129.39    3.30
   3  -1   0  133.29    3.30
   3  -1   0  126.29    3.40
   3  -1   0  126.99    3.30
  -3   1   0  133.59    3.30
  -3   1   0  130.39    3.30
  -3   1   0  120.79    3.30
  -3   1   0  128.79    3.40
  -3   1   0  126.39    3.30
  -3   1   0  125.69    3.30
  -3   1   0  126.59    3.30
   2  -1   0  492.45   12.20
   2  -1   0  483.95   12.20
   2  -1   0  515.45   12.10
   2  -1   0  492.95   12.50
   2  -1   0  514.55   12.30
  -2   1   0  510.45   12.30
  -2   1   0  528.25   12.40
  -2   1   0  514.85   12.40
  -2   1   0  494.45   12.10
  -2   1   0  493.75   12.10
  -2   1   0  536.45   12.30
   1  -1   0  176.58    4.70
   1  -1   0  189.88    4.60
   1  -1   0  190.28    4.60
   1  -1   0  194.28    4.60
   1  -1   0  191.18    4.70
   1  -1   0  189.78    4.70
   1  -1   0  194.98    4.60
  -1   1   0  196.78    4.60
  -1   1   0  198.18    4.60
  -1   1   0  192.28    4.60
  -1   1   0  194.98    4.80
  -1   1   0  197.68    4.60
  -1   1   0  186.18    4.60
  -1   1   0  192.98    4.60
   0  -1   0  132.09    3.10
   0  -1   0  120.69    3.20
   0  -1   0  128.79    3.10
   0  -1   0  130.49    3.10
   0  -1   0  125.89    3.20
   0  -1   0  128.89    3.10
   0  -1   0  118.19    3.20
   0   1   0  127.09    3.20
   0   1   0  133.49    3.10
   0   1   0  133.89    3.10
   0   1   0  134.69    3.10
   0   1   0  132.19    3.10
  -1  -1   0  505.05   11.80
  -1  -1   0  483.95   11.80
  -1  -1   0  496.55   11.90
  -1  -1   0  499.55   11.90
  -1  -1   0  481.85   11.90
  -1  -1   0  481.95   11.90
   1   1   0  468.45   11.50
   1   1   0  483.05   11.80
   1   1   0  468.45   11.70
   1   1   0  460.85   11.60
   1   1   0  494.55   12.20
   1   1   0  504.75   11.60
   1   1   0  463.45   11.50
  -2  -1   0  398.16   11.00
  -2  -1   0  473.15   11.00
  -2  -1   0  466.85   11.00
  -2  -1   0  453.85   11.00
  -2  -1   0  462.25   11.00
  -2  -1   0  446.36   11.00
   2   1   0  441.86   11.00
   2   1   0  457.95   11.00
   2   1   0  467.35   10.90
   2   1   0  459.05   11.00
   2   1   0  463.15   11.00
   2   1   0  454.05   11.00
   2   1   0  480.35   11.00
  -3  -1   0   45.20    1.50
  -3  -1   0   48.50    1.50
  -3  -1   0   48.80    1.20
  -3  -1   0   46.30    1.50
  -3  -1   0   47.90    1.50
  -3  -1   0   47.40    1.50
  -3  -1   0   48.60    1.50
   3   1   0   48.80    1.40
   3   1   0   49.40    1.50
   3   1   0   47.90    1.40
   3   1   0   49.00    1.50
   3   1   0   47.80    1.40
   3   1   0   51.29    1.50
   3   1   0   46.20    1.50
  -4  -1   0  177.98    4.60
  -4  -1   0  169.38    4.70
  -4  -1   0  171.58    4.30
  -4  -1   0  173.88    4.60
  -4  -1   0  168.78    4.60
  -4  -1   0  177.68    4.60
  -4  -1   0  174.68    4.60
   4   1   0  183.98    4.60
   4   1   0  176.68    4.70
   4   1   0  178.28    4.70
   4   1   0  175.98    4.50
   4   1   0  177.18    4.60
   4   1   0  180.18    4.60
  -5  -1   0    1.60    0.30
  -5  -1   0    1.20    0.30
  -5  -1   0    2.50    0.50
  -5  -1   0    1.40    0.20
  -5  -1   0    2.00    0.40
  -5  -1   0    1.90    0.40
   5   1   0    1.20    0.40
   5   1   0    2.10    0.40
   5   1   0    1.00    0.30
   5   1   0    1.50    0.30
  -6  -1   0   34.30    1.50
  -6  -1   0   38.20    1.50
  -6  -1   0   35.80    1.50
  -6  -1   0   37.90    1.60
  -6  -1   0   35.30    1.00
   6   1   0   36.70    1.40
   6   1   0   35.30    1.60
   6   1   0   36.10    1.50
  -7  -1   0   59.69    2.20
  -7  -1   0   56.89    2.20
  -7  -1   0   59.69    2.30
  -7  -1   0   62.89    2.30
   7   1   0   58.89    2.10
   7   1   0   59.69    2.30
   7   1   0   57.19    2.00
   7   1   0   54.29    2.20
  -8  -1   0   14.30    1.20
  -8  -1   0   13.60    1.10
  -8  -1   0   14.50    1.20
   8   1   0   13.20    1.10
   8   1   0   12.90    0.90
   8   1   0   13.20    1.20
   8   1   0   12.70    1.00
  -9  -1   0    1.10    0.50
  -9  -1   0    0.80    0.60
  -9  -1   0    0.30    0.40
   9   1   0   -0.50    0.40
   9   1   0    0.50    0.60
   9   1   0    1.00    0.50
   9  -2   0    0.70    0.50
   9  -2   0    0.00    0.40
  -9   2   0    0.40    0.40
  -9   2   0   -0.30    0.40
  -9   2   0    0.50    0.50
   8  -2   0    7.80    0.90
   8  -2   0    8.80    1.00
   8  -2   0    7.20    0.90
  -8   2   0    9.20    1.00
  -8   2   0    9.20    1.00
  -8   2   0    8.40    1.00
   7  -2   0    3.00    0.60
   7  -2   0    2.60    0.50
   7  -2   0    1.90    0.50
   7  -2   0    3.20    0.60
  -7   2   0    3.00    0.60
  -7   2   0    2.50    0.50
  -7   2   0    2.40    0.50
   6  -2   0   47.80    1.70
   6  -2   0   43.60    1.70
   6  -2   0   48.20    1.80
   6  -2   0   47.00    1.80
  -6   2   0   46.80    1.70
  -6   2   0   48.90    1.70
  -6   2   0   46.80    1.80
  -6   2   0   46.80    1.80
   5  -2   0  139.69    3.90
   5  -2   0  136.59    3.90
   5  -2   0  141.79    3.50
   5  -2   0  138.09    3.90
  -5   2   0  143.89    3.90
  -5   2   0  138.29    3.80
  -5   2   0  137.89    3.90
  -5   2   0  147.49    3.90
  -5   2   0  146.09    3.90
  -5   2   0  144.89    3.90
   4  -2   0  329.87    8.10
   4  -2   0  322.47    7.90
   4  -2   0  335.47    8.20
   4  -2   0  326.87    8.10
   4  -2   0  315.37    8.20
   4  -2   0  333.67    8.10
  -4   2   0  319.47    8.10
  -4   2   0  337.47    8.10
  -4   2   0  317.97    8.10
  -4   2   0  335.47    8.20
  -4   2   0  330.77    8.20
  -4   2   0  325.97    8.20
  -4   2   0  327.97    8.20
  -4   2   0  332.47    8.10
   3  -2   0   68.39    1.90
   3  -2   0   67.99    1.80
   3  -2   0   69.39    2.00
   3  -2   0   69.49    2.10
   3  -2   0   68.89    1.90
   3  -2   0   67.39    1.90
   3  -2   0   68.69    1.90
   3  -2   0   69.79    1.90
  -3   2   0   67.69    1.90
  -3   2   0   68.89    1.90
  -3   2   0   66.79    1.90
  -3   2   0   68.09    2.00
  -3   2   0   69.99    1.90
  -3   2   0   64.39    1.90
  -3   2   0   70.59    1.90
   2  -2   0   21.40    0.80
   2  -2   0   21.40    0.70
   2  -2   0   20.30    0.70
   2  -2   0   20.00    0.80
   2  -2   0   20.90    0.70
   2  -2   0   21.80    0.70
   2  -2   0   20.70    0.70
   2  -2   0   21.40    0.70
  -2   2   0   20.80    0.70
  -2   2   0   20.80    0.70
  -2   2   0   19.80    0.70
  -2   2   0   20.40    0.70
  -2   2   0   21.00    0.70
  -2   2   0   20.80    0.70
  -2   2   0   20.20    0.70
  -2   2   0   22.20    0.70
   1  -2   0  321.47    7.80
   1  -2   0  323.47    7.60
   1  -2   0  312.17    7.80
   1  -2   0  300.17    7.80
   1  -2   0  323.87    7.70
   1  -2   0  329.67    7.60
   1  -2   0  323.47    7.70
  -1   2   0  328.87    7.80
  -1   2   0  325.77    7.80
  -1   2   0  326.77    7.70
  -1   2   0  320.37    7.70
  -1   2   0  322.17    7.70
  -1   2   0  317.17    7.70
  -1   2   0  312.27    7.80
  -1   2   0  314.37    7.80
   0  -2   0  374.46    9.30
   0  -2   0  397.66    9.30
   0  -2   0  383.16    9.40
   0  -2   0  380.36    9.30
   0  -2   0  378.86    9.40
   0  -2   0  390.06    9.50
   0  -2   0  395.46    9.30
   0   2   0  398.46    9.30
   0   2   0  385.46    9.40
   0   2   0  390.26    9.40
   0   2   0  393.76    9.40
   0   2   0  396.16    9.50
   0   2   0  393.76    9.30
   0   2   0  379.26    9.50
  -1  -2   0   43.60    1.40
  -1  -2   0   45.50    1.30
  -1  -2   0   45.20    1.20
  -1  -2   0   45.50    1.20
  -1  -2   0   45.50    1.20
  -1  -2   0   45.00    1.40
  -1  -2   0   44.60    1.30
   1   2   0   42.90    1.40
   1   2   0   44.60    1.20
   1   2   0   45.00    1.20
   1   2   0   45.90    1.20
   1   2   0   43.90    1.20
   1   2   0   43.30    1.20
   1   2   0   42.20    1.20
  -2  -2   0    0.80    0.20
  -2  -2   0    1.00    0.20
  -2  -2   0    1.80    0.20
  -2  -2   0    0.80    0.20
  -2  -2   0    1.00    0.20
  -2  -2   0    0.70    0.20
   2   2   0    0.90    0.20
   2   2   0    0.80    0.20
   2   2   0    1.00    0.20
   2   2   0    0.80    0.20
   2   2   0    1.40    0.30
   2   2   0    1.10    0.20
  -3  -2   0 2022.20   50.29
  -3  -2   0 2102.99   49.20
  -3  -2   0 2004.90   49.00
  -3  -2   0 2026.90   49.10
  -3  -2   0 2028.10   50.59
  -3  -2   0 2077.29   49.80
  -3  -2   0 2019.30   49.99
   3   2   0 1987.60   49.20
   3   2   0 2026.90   49.40
   3   2   0 2026.90   50.19
   3   2   0 2060.49   49.60
   3   2   0 2076.29   50.29
   3   2   0 2102.49   50.49
   3   2   0 2008.90   49.90
  -4  -2   0  137.39    3.70
  -4  -2   0  139.89    3.80
  -4  -2   0  133.49    3.80
  -4  -2   0  137.39    3.70
  -4  -2   0  132.29    3.70
   4   2   0  138.99    3.80
   4   2   0  143.39    3.70
   4   2   0  129.79    3.60
   4   2   0  136.69    3.70
   4   2   0  134.99    3.70
   4   2   0  132.69    3.70
  -5  -2   0  238.08    6.30
  -5  -2   0  235.68    6.40
  -5  -2   0  233.78    6.30
  -5  -2   0  240.58    6.30
   5   2   0  233.88    6.40
   5   2   0  250.27    6.30
   5   2   0  244.88    6.30
   5   2   0  235.88    6.10
  -6  -2   0   91.19    3.00
  -6  -2   0   93.99    3.00
  -6  -2   0   97.09    3.10
  -6  -2   0   93.69    3.00
   6   2   0   96.89    2.80
   6   2   0   94.59    3.10
  -7  -2   0  170.08    5.00
  -7  -2   0  165.88    4.90
  -7  -2   0  164.98    4.90
  -7  -2   0  173.58    5.40
   7   2   0  162.38    4.60
   7   2   0  167.38    4.90
   7   2   0  164.28    5.00
  -8  -2   0   12.90    1.10
  -8  -2   0   10.10    1.10
  -8  -2   0   13.20    1.20
   8   2   0   14.70    1.10
   8   2   0   13.50    1.20
   8   2   0   12.50    1.10
  -9  -2   0    7.00    1.00
  -9  -2   0    6.30    0.90
  -9  -2   0    8.20    1.10
   9   2   0    5.30    0.70
   9   2   0    6.50    1.00
   9   2   0    5.10    0.70
   9  -3   0    6.10    0.90
   9  -3   0    5.80    0.90
   9  -3   0    7.40    1.00
  -9   3   0    7.80    1.00
  -9   3   0    6.20    0.90
  -9   3   0    6.80    0.90
   8  -3   0    5.10    0.70
   8  -3   0    3.80    0.70
   8  -3   0    4.00    0.70
  -8   3   0    4.40    0.80
  -8   3   0    4.80    0.80
  -8   3   0    3.40    0.70
   7  -3   0   42.20    1.70
   7  -3   0   38.80    1.80
   7  -3   0   43.30    1.80
  -7   3   0   39.20    1.80
  -7   3   0   44.90    1.80
  -7   3   0   41.10    1.70
   6  -3   0   28.00    1.40
   6  -3   0   27.50    0.90
   6  -3   0   27.80    1.20
   6  -3   0   28.00    1.20
   6  -3   0   28.30    1.30
  -6   3   0   29.80    1.30
  -6   3   0   26.90    1.20
  -6   3   0   29.80    1.30
  -6   3   0   28.80    1.30
   5  -3   0    6.30    0.60
   5  -3   0    8.50    0.70
   5  -3   0    6.90    0.70
   5  -3   0    7.70    0.70
   5  -3   0    8.00    0.50
  -5   3   0    6.70    0.70
  -5   3   0    6.20    0.60
  -5   3   0    7.10    0.60
  -5   3   0    7.30    0.70
  -5   3   0    8.60    0.60
   4  -3   0    3.70    0.40
   4  -3   0    4.50    0.40
   4  -3   0    3.40    0.50
   4  -3   0    3.70    0.40
   4  -3   0    4.30    0.40
   4  -3   0    4.00    0.40
   4  -3   0    4.50    0.40
   4  -3   0    3.30    0.40
  -4   3   0    3.60    0.40
  -4   3   0    3.70    0.40
  -4   3   0    4.60    0.40
  -4   3   0    4.00    0.40
  -4   3   0    4.80    0.40
   3  -3   0  339.27    8.40
   3  -3   0  341.57    8.70
   3  -3   0  336.17    8.40
   3  -3   0  343.87    8.40
   3  -3   0  342.27    8.40
   3  -3   0  340.97    8.40
   3  -3   0  341.17    8.30
   3  -3   0  351.26    8.60
  -3   3   0  355.56    8.50
  -3   3   0  334.97    8.40
  -3   3   0  356.46    8.60
  -3   3   0  340.77    8.40
  -3   3   0  330.47    8.30
  -3   3   0  338.97    8.40
  -3   3   0  336.27    8.30
  -3   3   0  341.27    8.30
   2  -3   0   58.69    1.90
   2  -3   0   59.49    1.90
   2  -3   0   62.99    1.80
   2  -3   0   61.59    1.80
   2  -3   0   61.99    1.70
   2  -3   0   62.29    1.70
   2  -3   0   61.69    1.60
  -2   3   0   63.19    1.70
  -2   3   0   62.99    1.80
  -2   3   0   65.09    2.00
  -2   3   0   61.39    1.70
  -2   3   0   62.79    1.80
  -2   3   0   61.59    1.80
  -2   3   0   63.09    1.70
  -2   3   0   60.49    1.70
  -2   3   0   60.29    1.70
   1  -3   0  764.52   18.20
   1  -3   0  751.62   18.20
   1  -3   0  771.12   18.20
   1  -3   0  740.33   18.30
   1  -3   0  751.92   18.40
   1  -3   0  754.72   18.40
   1  -3   0  735.03   18.30
  -1   3   0  747.33   18.40
  -1   3   0  753.52   18.30
  -1   3   0  776.92   18.50
  -1   3   0  762.92   18.60
  -1   3   0  800.12   18.30
  -1   3   0  774.52   18.30
  -1   3   0  758.92   18.30
  -1   3   0  758.22   18.30
  -1   3   0  797.82   18.70
  -1   3   0  758.02   18.60
  -1   3   0  764.92   18.30
   0  -3   0  457.55   11.20
   0  -3   0  462.55   11.40
   0  -3   0  484.05   11.30
   0  -3   0  471.65   11.10
   0  -3   0  466.95   11.40
   0  -3   0  459.45   11.20
   0  -3   0  453.05   11.40
   0  -3   0  483.15   11.10
   0  -3   0  473.95   11.20
   0   3   0  471.45   11.10
   0   3   0  461.55   11.20
   0   3   0  485.45   11.40
   0   3   0  474.85   11.20
   0   3   0  455.25   11.10
   0   3   0  451.85   11.20
   0   3   0  459.35   11.30
   0   3   0  448.46   11.40
  -1  -3   0    4.20    0.40
  -1  -3   0    3.50    0.30
  -1  -3   0    5.10    0.30
  -1  -3   0    4.40    0.30
  -1  -3   0    4.30    0.40
  -1  -3   0    3.80    0.30
   1   3   0    3.70    0.40
   1   3   0    4.20    0.30
   1   3   0    4.10    0.40
   1   3   0    3.90    0.30
   1   3   0    4.00    0.30
   1   3   0    4.20    0.30
   1   3   0    4.00    0.30
   1   3   0    3.80    0.30
   1   3   0    4.10    0.40
   1   3   0    2.70    0.40
  -2  -3   0  502.15   12.10
  -2  -3   0  516.65   12.10
  -2  -3   0  498.15   12.40
  -2  -3   0  482.35   12.40
  -2  -3   0  502.65   12.10
  -2  -3   0  501.05   12.20
   2   3   0  500.75   12.30
   2   3   0  502.65   12.10
   2   3   0  514.05   11.90
   2   3   0  485.45   12.10
   2   3   0  515.65   12.10
   2   3   0  487.45   12.30
   2   3   0  501.95   12.10
   2   3   0  502.55   12.20
  -3  -3   0    7.80    0.60
  -3  -3   0    9.00    0.70
  -3  -3   0    7.80    0.60
  -3  -3   0    8.70    0.60
  -3  -3   0    8.00    0.60
   3   3   0    8.60    0.60
   3   3   0    9.60    0.60
   3   3   0    6.60    0.60
   3   3   0    8.00    0.50
   3   3   0    8.80    0.60
   3   3   0    8.70    0.50
  -4  -3   0  165.98    4.50
  -4  -3   0  168.08    4.50
  -4  -3   0  167.08    4.70
  -4  -3   0  168.78    4.60
   4   3   0  165.18    4.50
   4   3   0  171.48    4.50
   4   3   0  164.18    4.50
   4   3   0  164.48    4.50
   4   3   0  166.48    4.50
  -5  -3   0    7.40    0.70
  -5  -3   0    5.80    0.70
  -5  -3   0    7.10    0.70
  -5  -3   0    7.70    0.70
   5   3   0    6.50    0.70
   5   3   0    8.70    0.80
   5   3   0    7.40    0.70
  -6  -3   0   23.30    1.40
  -6  -3   0   25.40    1.40
  -6  -3   0   22.50    1.30
  -6  -3   0   25.40    1.50
   6   3   0   24.30    1.20
   6   3   0   23.70    1.30
   6   3   0   27.10    1.40
  -7  -3   0    0.50    0.40
  -7  -3   0    0.40    0.40
  -7  -3   0    0.20    0.50
   7   3   0    0.20    0.40
   7   3   0   -0.40    0.40
   7   3   0   -0.20    0.40
  -8  -3   0    1.70    0.60
  -8  -3   0    1.70    0.60
  -8  -3   0    2.90    0.70
   8   3   0    1.90    0.60
   8   3   0    1.90    0.60
   8   3   0    2.50    0.70
   9  -4   0    2.70    0.70
   9  -4   0    3.50    0.80
  -9   4   0    3.70    0.80
  -9   4   0    2.20    0.70
  -9   4   0    3.60    0.80
   8  -4   0    0.90    0.60
   8  -4   0    1.30    0.60
   8  -4   0    1.80    0.60
  -8   4   0    1.10    0.60
  -8   4   0    2.20    0.60
  -8   4   0    1.70    0.60
   7  -4   0    0.70    0.20
   7  -4   0    0.60    0.40
   7  -4   0    0.40    0.40
   7  -4   0    0.30    0.50
  -7   4   0    1.10    0.50
  -7   4   0    1.00    0.40
  -7   4   0    0.30    0.40
   6  -4   0    5.40    0.60
   6  -4   0    5.30    0.40
   6  -4   0    4.10    0.70
   6  -4   0    6.00    0.70
   6  -4   0    4.70    0.60
  -6   4   0    5.20    0.60
  -6   4   0    6.30    0.70
  -6   4   0    4.00    0.50
  -6   4   0    4.40    0.60
   5  -4   0  167.58    4.50
   5  -4   0  167.98    4.80
   5  -4   0  171.78    4.70
   5  -4   0  166.68    4.40
   5  -4   0  162.88    4.40
  -5   4   0  166.58    4.50
  -5   4   0  164.08    4.40
  -5   4   0  167.28    4.50
  -5   4   0  163.38    4.50
  -5   4   0  163.48    4.40
  -5   4   0  172.58    4.40
   4  -4   0   35.90    1.40
   4  -4   0   36.40    1.30
   4  -4   0   31.90    1.20
   4  -4   0   35.70    1.50
   4  -4   0   34.60    1.30
  -4   4   0   34.10    1.20
  -4   4   0   36.10    1.20
  -4   4   0   35.30    1.20
  -4   4   0   33.70    1.20
  -4   4   0   35.00    1.30
  -4   4   0   35.80    1.20
   3  -4   0   51.89    1.70
   3  -4   0   53.69    1.70
   3  -4   0   52.59    1.80
   3  -4   0   53.29    1.60
   3  -4   0   54.89    1.70
   3  -4   0   54.19    1.90
   3  -4   0   52.89    1.50
  -3   4   0   51.19    1.60
  -3   4   0   52.39    1.60
  -3   4   0   51.89    1.60
  -3   4   0   55.29    1.60
  -3   4   0   52.99    1.50
  -3   4   0   52.69    1.60
  -3   4   0   52.39    1.60
   2  -4   0  167.58    4.20
   2  -4   0  162.18    4.40
   2  -4   0  155.68    4.60
   2  -4   0  169.28    4.40
   2  -4   0  165.28    4.50
   2  -4   0  166.48    4.50
   2  -4   0  166.18    4.00
  -2   4   0  168.48    4.40
  -2   4   0  171.38    4.40
  -2   4   0  168.28    4.20
  -2   4   0  169.58    4.20
  -2   4   0  164.18    4.40
  -2   4   0  169.38    4.20
  -2   4   0  166.88    4.40
  -2   4   0  170.98    4.40
  -2   4   0  166.78    4.20
  -2   4   0  165.88    4.20
   1  -4   0 1035.80   24.50
   1  -4   0 1032.80   24.20
   1  -4   0  984.20   24.30
   1  -4   0  913.41   24.50
   1  -4   0 1049.99   24.40
   1  -4   0 1022.50   24.60
   1  -4   0 1012.30   24.20
  -1   4   0 1045.80   24.30
  -1   4   0 1030.90   24.30
  -1   4   0  986.40   24.50
  -1   4   0 1052.49   24.40
  -1   4   0 1038.80   24.40
  -1   4   0 1040.80   24.50
  -1   4   0  992.80   24.50
  -1   4   0 1036.40   24.60
  -1   4   0 1045.00   24.40
  -1   4   0  998.90   26.20
   0  -4   0  141.39    3.70
   0  -4   0  140.49    4.00
   0  -4   0  138.09    3.90
   0  -4   0  145.49    3.60
   0  -4   0  149.79    3.80
   0   4   0  141.99    4.00
   0   4   0  144.89    3.70
   0   4   0  145.89    3.70
   0   4   0  139.89    3.60
   0   4   0  145.19    3.60
   0   4   0  140.39    3.60
   0   4   0  143.39    3.60
   0   4   0  140.59    4.00
   0   4   0  144.19    3.90
  -1  -4   0   14.40    0.60
  -1  -4   0   14.50    0.60
  -1  -4   0   13.20    0.80
  -1  -4   0   13.80    0.60
  -1  -4   0   14.40    0.70
   1   4   0   13.80    0.60
   1   4   0   13.80    0.60
   1   4   0   14.50    0.60
   1   4   0   14.40    0.60
   1   4   0   13.70    0.60
   1   4   0   14.70    0.60
   1   4   0   13.40    0.80
  -2  -4   0   15.10    0.70
  -2  -4   0   12.60    0.90
  -2  -4   0   14.60    0.70
  -2  -4   0   14.60    0.80
  -2  -4   0   13.40    0.90
   2   4   0   13.50    0.90
   2   4   0   15.00    0.70
   2   4   0   14.70    0.50
   2   4   0   14.70    0.70
   2   4   0   14.20    0.70
   2   4   0   16.30    0.90
   2   4   0   15.40    0.70
  -3  -4   0   63.09    2.30
  -3  -4   0   66.39    2.00
  -3  -4   0   65.09    2.10
  -3  -4   0   66.59    2.30
  -3  -4   0   65.89    2.00
   3   4   0   65.59    2.00
   3   4   0   65.49    2.00
   3   4   0   67.49    2.00
   3   4   0   65.19    2.20
   3   4   0   64.09    2.10
  -4  -4   0    6.00    0.60
  -4  -4   0    5.50    0.70
  -4  -4   0    5.60    0.70
  -4  -4   0    5.70    0.60
  -4  -4   0    9.10    0.70
   4   4   0    5.90    0.60
   4   4   0    6.10    0.70
   4   4   0    6.40    0.60
   4   4   0    4.70    0.60
  -5  -4   0    3.60    0.60
  -5  -4   0    4.10    0.70
  -5  -4   0    3.00    0.50
   5   4   0    4.10    0.60
   5   4   0    3.60    0.60
   5   4   0    2.70    0.50
  -6  -4   0    1.40    0.60
  -6  -4   0    1.40    0.50
   6   4   0    2.20    0.60
   6   4   0    1.60    0.50
   6   4   0    1.50    0.50
  -7  -4   0    1.20    0.50
  -7  -4   0    1.20    0.60
  -7  -4   0    1.20    0.50
   7   4   0    0.80    0.50
   7   4   0    0.40    0.40
   7   4   0    0.80    0.50
  -8  -4   0   10.00    1.20
  -8  -4   0   10.70    1.30
   8   4   0    9.80    1.00
   8   4   0    9.00    1.10
   8   4   0    7.70    1.00
   9  -5   0   22.20    1.60
   9  -5   0   25.10    1.80
  -9   5   0   24.50    1.60
  -9   5   0   24.50    1.70
  -9   5   0   24.50    1.60
   8  -5   0   24.40    1.60
   8  -5   0   23.90    1.70
  -8   5   0   22.90    1.40
  -8   5   0   23.40    1.40
  -8   5   0   25.50    1.50
   7  -5   0   -0.60    0.50
   7  -5   0   -0.10    0.40
  -7   5   0   -0.40    0.40
  -7   5   0   -0.40    0.30
  -7   5   0    0.10    0.40
   6  -5   0   11.10    1.00
   6  -5   0   11.90    0.90
   6  -5   0   13.40    1.20
   6  -5   0   12.70    0.80
  -6   5   0   11.70    0.90
  -6   5   0   11.20    0.80
  -6   5   0   12.20    0.90
   5  -5   0    5.60    0.60
   5  -5   0    5.70    0.60
   5  -5   0    4.40    0.70
   5  -5   0    5.80    0.80
  -5   5   0    4.90    0.50
  -5   5   0    5.10    0.60
  -5   5   0    4.70    0.50
  -5   5   0    5.80    0.60
  -5   5   0    5.50    0.60
  -5   5   0    5.50    0.50
   4  -5   0   63.89    2.00
   4  -5   0   64.39    2.40
   4  -5   0   68.59    2.20
   4  -5   0   67.29    2.40
  -4   5   0   66.39    2.00
  -4   5   0   67.59    2.10
  -4   5   0   68.39    2.10
  -4   5   0   68.09    2.00
  -4   5   0   65.79    2.00
  -4   5   0   68.69    2.10
   3  -5   0  112.19    3.40
   3  -5   0  111.69    3.00
   3  -5   0  111.89    2.90
   3  -5   0  110.09    3.20
   3  -5   0  113.89    3.30
   3  -5   0  110.09    2.80
   3  -5   0  110.39    3.50
  -3   5   0  112.09    3.00
  -3   5   0  112.89    3.10
  -3   5   0  113.99    3.00
  -3   5   0  111.49    3.00
  -3   5   0  114.99    3.00
  -3   5   0  112.09    3.00
   2  -5   0   32.00    1.00
   2  -5   0   32.70    1.00
   2  -5   0   30.90    1.30
   2  -5   0   32.90    1.40
   2  -5   0   32.30    1.40
  -2   5   0   34.90    1.10
  -2   5   0   34.20    1.30
  -2   5   0   33.50    1.30
  -2   5   0   33.90    1.10
  -2   5   0   34.00    1.00
  -2   5   0   32.90    1.00
  -2   5   0   32.80    1.10
   1  -5   0   29.00    1.30
   1  -5   0   27.60    0.80
   1  -5   0   25.70    1.20
   1  -5   0   27.10    0.80
   1  -5   0   25.90    1.30
  -1   5   0   26.30    1.10
  -1   5   0   27.60    0.90
  -1   5   0   27.60    1.20
  -1   5   0   27.90    0.90
  -1   5   0   26.30    0.90
  -1   5   0   27.10    1.10
  -1   5   0   27.70    0.90
   0  -5   0   10.30    0.80
   0  -5   0   11.50    0.80
   0  -5   0   11.30    0.50
   0  -5   0   11.30    0.60
   0  -5   0   11.00    0.50
   0  -5   0   11.10    0.40
   0   5   0   11.10    0.50
   0   5   0   11.70    0.60
   0   5   0   11.10    0.60
   0   5   0   10.70    0.50
   0   5   0   11.00    0.60
   0   5   0   11.00    0.60
   0   5   0   11.00    0.80
  -1  -5   0   11.30    0.90
  -1  -5   0   10.30    0.90
  -1  -5   0    9.90    0.60
  -1  -5   0   10.70    0.50
   1   5   0   11.40    0.60
   1   5   0   10.50    0.60
   1   5   0   10.90    0.60
   1   5   0   11.30    0.90
   1   5   0   10.40    0.60
   1   5   0   11.10    0.60
  -2  -5   0    0.50    0.40
  -2  -5   0    1.00    0.40
  -2  -5   0    0.70    0.30
  -2  -5   0    1.00    0.30
   2   5   0    0.60    0.20
   2   5   0    0.60    0.20
   2   5   0    0.70    0.20
   2   5   0    0.80    0.20
   2   5   0    0.70    0.20
   2   5   0    0.60    0.40
   2   5   0    0.70    0.20
  -3  -5   0   39.00    1.50
  -3  -5   0   38.40    1.40
  -3  -5   0   37.90    1.70
  -3  -5   0   38.40    1.40
  -3  -5   0   38.00    1.80
   3   5   0   40.60    1.70
   3   5   0   40.70    1.30
   3   5   0   37.40    1.40
   3   5   0   39.20    1.50
   3   5   0   39.50    1.50
   3   5   0   39.60    1.00
   3   5   0   39.10    1.50
  -4  -5   0   22.40    1.40
  -4  -5   0   19.40    1.10
  -4  -5   0   22.70    1.20
  -4  -5   0   20.50    1.30
   4   5   0   22.40    1.20
   4   5   0   20.70    1.10
   4   5   0   21.30    1.10
  -5  -5   0    8.40    0.90
  -5  -5   0   10.30    0.90
  -5  -5   0   11.30    1.20
   5   5   0   10.40    0.90
   5   5   0   10.40    1.00
   5   5   0   11.10    0.90
  -6  -5   0    2.60    0.60
  -6  -5   0    3.90    0.90
  -6  -5   0    2.60    0.60
   6   5   0    3.40    0.70
   6   5   0    3.90    0.70
   6   5   0    3.70    0.70
  -7  -5   0   -0.20    0.40
  -7  -5   0   -0.10    0.60
   7   5   0    0.00    0.50
   7   5   0   -0.70    0.40
   7   5   0   -0.70    0.50
   8  -6   0   27.50    1.80
   8  -6   0   29.30    2.00
  -8   6   0   26.50    1.50
  -8   6   0   27.30    1.60
  -8   6   0   27.50    1.50
   7  -6   0    0.20    0.60
   7  -6   0    0.80    0.60
  -7   6   0    0.50    0.40
  -7   6   0    1.00    0.40
  -7   6   0    0.40    0.40
   6  -6   0   11.30    1.20
   6  -6   0   13.10    0.90
   6  -6   0   14.70    1.20
  -6   6   0   12.20    0.90
  -6   6   0   12.30    0.90
  -6   6   0   13.20    1.00
   5  -6   0   22.50    1.50
   5  -6   0   22.10    1.20
   5  -6   0   22.80    1.20
   5  -6   0   20.70    1.30
  -5   6   0   20.40    1.00
  -5   6   0   21.20    1.00
  -5   6   0   22.00    1.10
  -5   6   0   21.40    1.10
   4  -6   0   35.20    1.60
   4  -6   0   35.10    1.80
   4  -6   0   34.20    1.20
   4  -6   0   35.00    1.70
  -4   6   0   34.60    1.30
  -4   6   0   35.20    1.20
  -4   6   0   33.90    1.30
  -4   6   0   35.30    1.30
  -4   6   0   33.70    1.30
  -4   6   0   33.70    1.20
   3  -6   0   10.40    0.90
   3  -6   0    7.30    0.50
   3  -6   0    8.40    0.80
   3  -6   0    7.10    0.40
  -3   6   0    8.00    0.50
  -3   6   0    7.60    0.60
  -3   6   0    8.00    0.50
  -3   6   0    9.30    0.50
  -3   6   0    8.20    0.50
  -3   6   0    8.20    0.60
   2  -6   0   63.49    1.60
   2  -6   0   59.09    2.30
   2  -6   0   58.89    1.60
   2  -6   0   60.79    2.20
   2  -6   0   62.69    2.10
  -2   6   0   59.69    1.70
  -2   6   0   56.39    1.70
  -2   6   0   57.39    1.80
  -2   6   0   57.59    1.60
  -2   6   0   58.39    1.70
   1  -6   0   12.00    0.50
   1  -6   0   12.90    0.90
   1  -6   0   13.10    0.50
   1  -6   0   11.50    1.00
   1  -6   0   11.20    0.90
  -1   6   0   13.50    0.60
  -1   6   0   12.50    0.60
  -1   6   0   12.90    0.60
  -1   6   0   12.50    0.60
  -1   6   0   12.40    0.80
  -1   6   0   11.70    1.00
  -1   6   0   12.70    0.50
   0  -6   0    1.40    0.20
   0  -6   0    2.30    0.50
   0   6   0    1.90    0.30
   0   6   0    2.30    0.50
   0   6   0    1.80    0.30
  -1  -6   0    0.10    0.30
  -1  -6   0   -0.10    0.20
  -1  -6   0    0.30    0.40
  -1  -6   0    0.10    0.40
   1   6   0    0.10    0.20
   1   6   0   -0.10    0.20
   1   6   0    0.10    0.20
   1   6   0    0.20    0.20
   1   6   0    0.20    0.20
   1   6   0   -0.10    0.40
  -2  -6   0    0.50    0.30
  -2  -6   0    0.80    0.50
  -2  -6   0   -0.10    0.40
  -2  -6   0    0.30    0.30
   2   6   0    0.70    0.20
   2   6   0    0.60    0.20
   2   6   0    0.70    0.30
   2   6   0    0.20    0.30
   2   6   0    0.30    0.40
   2   6   0    0.20    0.30
  -3  -6   0    7.00    0.90
  -3  -6   0    5.60    0.80
  -3  -6   0    5.20    0.60
  -3  -6   0    5.90    0.70
   3   6   0    5.40    0.60
   3   6   0    4.90    0.70
   3   6   0    4.30    0.60
  -4  -6   0   12.50    1.10
  -4  -6   0   11.00    0.90
  -4  -6   0   12.90    1.20
   4   6   0   12.30    1.10
   4   6   0   11.20    0.90
   4   6   0   10.20    0.90
  -5  -6   0   22.00    1.60
  -5  -6   0   21.50    1.30
   5   6   0   21.50    1.40
   5   6   0   19.80    1.20
   5   6   0   22.80    1.30
  -6  -6   0    0.40    0.40
  -6  -6   0    0.10    0.60
   6   6   0    0.50    0.50
   6   6   0    0.60    0.50
   6   6   0    0.30    0.50
   8  -7   0    5.80    1.10
   8  -7   0    4.30    1.00
  -8   7   0    5.20    0.80
  -8   7   0    6.70    0.90
  -8   7   0    5.70    0.80
   7  -7   0    0.40    0.70
   7  -7   0    1.00    0.70
  -7   7   0    1.30    0.50
  -7   7   0    0.80    0.50
  -7   7   0    0.70    0.40
   6  -7   0   -0.40    0.50
   6  -7   0   -0.50    0.60
   6  -7   0    0.00    0.40
  -6   7   0   -0.20    0.30
  -6   7   0    0.30    0.40
  -6   7   0    0.00    0.40
   5  -7   0    1.40    0.60
   5  -7   0    2.70    0.60
  -5   7   0    2.10    0.40
  -5   7   0    1.80    0.40
  -5   7   0    0.80    0.40
  -5   7   0    1.10    0.40
   4  -7   0    2.60    0.60
   4  -7   0    2.80    0.70
  -4   7   0    2.80    0.40
  -4   7   0    2.50    0.40
  -4   7   0    1.90    0.40
  -4   7   0    2.70    0.40
   3  -7   0    3.60    0.70
   3  -7   0    3.10    0.70
  -3   7   0    2.80    0.30
  -3   7   0    3.40    0.40
  -3   7   0    2.90    0.40
  -3   7   0    3.30    0.40
   2  -7   0    0.00    0.40
   2  -7   0   -0.70    0.40
   2  -7   0    0.10    0.40
  -2   7   0    0.10    0.20
  -2   7   0    0.20    0.20
  -2   7   0    0.00    0.20
  -2   7   0    0.20    0.20
   1  -7   0   -0.20    0.40
   1  -7   0   -0.60    0.40
  -1   7   0    0.00    0.20
  -1   7   0    0.20    0.20
  -1   7   0   -0.20    0.20
  -1   7   0    0.10    0.20
  -1   7   0    0.20    0.20
  -1   7   0    0.10    0.50
   0  -7   0    4.20    0.70
   0  -7   0    4.50    0.80
   0   7   0    4.10    0.50
   0   7   0    5.50    0.40
   0   7   0    3.80    0.70
   0   7   0    4.60    0.40
   0   7   0    5.60    0.50
  -1  -7   0    4.90    0.90
  -1  -7   0    4.60    0.60
  -1  -7   0    5.30    0.90
   1   7   0    4.90    0.80
   1   7   0    4.80    0.50
   1   7   0    5.00    0.50
   1   7   0    4.80    0.50
  -2  -7   0    0.80    0.40
  -2  -7   0    1.10    0.60
  -2  -7   0    1.50    0.70
   2   7   0    0.50    0.30
   2   7   0    0.80    0.40
   2   7   0    1.60    0.60
  -3  -7   0    0.00    0.30
  -3  -7   0   -0.30    0.50
  -3  -7   0   -0.50    0.50
   3   7   0   -0.80    0.30
   3   7   0   -0.60    0.30
   3   7   0   -0.40    0.40
  -4  -7   0    5.40    1.00
  -4  -7   0    4.80    0.70
   4   7   0    6.60    0.80
   4   7   0    6.20    0.90
   4   7   0    5.50    0.70
  -5  -7   0    2.60    0.80
   5   7   0    3.30    0.70
   5   7   0    2.60    0.70
   5   7   0    3.70    0.70
   7  -8   0    1.50    0.80
   7  -8   0    0.30    0.70
  -7   8   0    0.10    0.40
  -7   8   0    0.80    0.50
  -7   8   0    0.50    0.40
   6  -8   0    2.40    0.80
   6  -8   0    1.70    0.60
  -6   8   0    0.80    0.40
  -6   8   0    1.10    0.50
  -6   8   0    1.10    0.40
   5  -8   0   -0.10    0.50
   5  -8   0    1.00    0.50
  -5   8   0   -0.40    0.30
  -5   8   0    0.40    0.40
  -5   8   0    0.30    0.30
   4  -8   0    1.10    0.60
   4  -8   0    1.10    0.60
  -4   8   0    0.90    0.30
  -4   8   0    0.90    0.30
  -4   8   0    0.70    0.30
   3  -8   0    0.30    0.50
   3  -8   0    0.10    0.50
  -3   8   0    0.50    0.20
  -3   8   0    0.60    0.20
  -3   8   0    0.40    0.30
  -3   8   0    0.40    0.20
   2  -8   0   16.70    1.20
   2  -8   0   15.50    1.40
   2  -8   0   15.20    1.30
  -2   8   0   14.70    0.70
  -2   8   0   14.80    0.90
  -2   8   0   13.80    0.50
  -2   8   0   16.70    1.40
  -2   8   0   14.40    0.70
   1  -8   0   10.00    1.10
   1  -8   0   11.70    1.20
  -1   8   0   10.70    0.60
  -1   8   0   11.00    0.50
  -1   8   0   10.00    1.20
  -1   8   0   11.20    0.70
   0  -8   0    1.30    0.60
   0  -8   0    1.00    0.60
   0   8   0    0.70    0.30
   0   8   0    1.30    0.30
   0   8   0    0.80    0.30
   0   8   0    1.30    0.60
  -1  -8   0    7.70    1.10
  -1  -8   0    8.40    1.20
  -1  -8   0    8.40    0.80
   1   8   0    7.30    0.60
   1   8   0    7.50    0.70
   1   8   0    6.30    1.00
  -2  -8   0    0.70    0.60
  -2  -8   0    0.10    0.60
   2   8   0   -0.50    0.30
   2   8   0   -0.40    0.30
   2   8   0   -0.10    0.60
  -3  -8   0    4.80    1.00
  -3  -8   0    3.50    0.90
   3   8   0    5.10    0.90
   3   8   0    3.50    0.60
   3   8   0    3.40    0.60
   5  -9   0    0.20    0.60
   5  -9   0    0.70    0.70
  -5   9   0   -0.10    0.30
   4  -9   0    0.20    0.60
   4  -9   0    0.70    0.60
  -4   9   0    0.60    0.30
   3  -9   0    3.70    0.90
   3  -9   0    3.30    0.80
  -3   9   0    4.50    1.00
   2  -9   0   -0.40    0.60
   2  -9   0    0.60    0.60
  -2   9   0    0.20    0.20
  -2   9   0    0.40    0.70
  -2   9   0    0.10    0.20
   1  -9   0   -0.50    0.60
   1  -9   0    0.30    0.60
  -1   9   0    0.00    0.20
  -1   9   0    0.20    0.70
   0  -9   0    3.10    0.90
   0  -9   0    4.00    0.90
   0   9   0    2.50    0.40
   0   9   0    3.40    0.80
  -1  -9   0    6.70    1.10
  -1  -9   0    8.70    1.30
   1   9   0    7.00    0.80
   1   9   0    6.30    0.60
   1   9   0    9.00    1.30
   2   9  -1    2.80    0.50
   2   9  -1    2.70    0.50
   2   9  -1    2.90    0.80
  -2  -9   1    4.30    1.10
  -2  -9   1    3.90    1.00
   1   9  -1    6.00    0.60
   1   9  -1    6.40    1.10
  -1  -9   1    6.30    1.10
  -1  -9   1    6.40    1.20
   0   9  -1    0.00    0.20
   0   9  -1    0.10    0.60
   0  -9   1    0.90    0.70
   0  -9   1    0.30    0.70
  -1   9  -1    4.70    0.50
  -1   9  -1    6.00    1.10
  -1   9  -1    5.00    0.40
   1  -9   1    5.20    1.00
   1  -9   1    5.30    0.90
  -2   9  -1    3.10    0.80
  -2   9  -1    2.80    0.30
  -2   9  -1    3.70    0.30
   2  -9   1    3.90    0.90
   2  -9   1    3.80    0.80
  -3   9  -1    1.10    0.70
  -3   9  -1    1.60    0.20
  -3   9  -1    1.40    0.20
   3  -9   1    2.10    0.80
   3  -9   1    1.00    0.60
  -4   9  -1    3.60    0.40
  -4   9  -1    4.00    0.40
   4  -9   1    4.10    0.90
   4  -9   1    6.30    1.10
  -5   9  -1    0.90    0.30
   5  -9   1    1.10    0.70
   5  -9   1    0.50    0.60
   4   8  -1    0.10    0.60
   4   8  -1   -0.20    0.40
   4   8  -1    0.00    0.40
  -4  -8   1    0.00    0.60
   3   8  -1    0.50    0.40
   3   8  -1    1.40    0.60
   3   8  -1    0.10    0.40
  -3  -8   1    0.70    0.80
  -3  -8   1    0.60    0.60
   2   8  -1   14.20    0.90
   2   8  -1   18.70    1.50
   2   8  -1   15.20    1.00
  -2  -8   1   17.10    1.50
  -2  -8   1   16.30    1.10
  -2  -8   1   18.70    1.60
   1   8  -1    2.10    0.40
   1   8  -1    2.50    0.70
   1   8  -1    1.90    0.40
  -1  -8   1    2.90    0.80
  -1  -8   1    2.70    0.60
  -1  -8   1    2.80    0.80
   0   8  -1    2.30    0.30
   0   8  -1    1.80    0.70
   0   8  -1    2.20    0.30
   0   8  -1    2.20    0.40
   0  -8   1    3.00    0.80
   0  -8   1    1.70    0.70
  -1   8  -1    3.30    0.80
  -1   8  -1    2.30    0.30
  -1   8  -1    2.20    0.40
  -1   8  -1    2.20    0.30
   1  -8   1    1.30    0.70
   1  -8   1    2.70    0.70
  -2   8  -1    0.80    0.30
  -2   8  -1    1.10    0.70
  -2   8  -1    1.40    0.30
  -2   8  -1    1.20    0.20
   2  -8   1    1.00    0.60
   2  -8   1    1.40    0.60
  -3   8  -1    0.20    0.30
  -3   8  -1    0.90    0.20
   3  -8   1    1.10    0.60
   3  -8   1    1.70    0.70
  -4   8  -1    2.10    0.40
  -4   8  -1    1.70    0.30
  -4   8  -1    1.00    0.30
   4  -8   1    2.30    0.70
   4  -8   1    2.50    0.70
  -5   8  -1    2.30    0.50
  -5   8  -1    2.00    0.40
  -5   8  -1    3.20    0.50
   5  -8   1    2.60    0.70
   5  -8   1    2.90    0.80
  -6   8  -1    8.10    0.80
  -6   8  -1    7.30    0.70
  -6   8  -1    7.60    0.80
   6  -8   1    8.40    0.90
   6  -8   1    6.80    1.20
   6  -8   1    8.60    1.20
  -7   8  -1    3.90    0.70
  -7   8  -1    2.10    0.60
  -7   8  -1    2.10    0.50
   7  -8   1    1.60    0.80
   7  -8   1    2.10    0.80
   5   7  -1    3.20    0.70
   5   7  -1    2.80    0.70
   5   7  -1    3.50    0.60
  -5  -7   1    3.20    0.70
  -5  -7   1    3.40    0.90
   4   7  -1    7.10    0.80
   4   7  -1    6.60    0.90
   4   7  -1    6.00    0.80
  -4  -7   1    6.90    0.80
  -4  -7   1    5.70    1.00
   3   7  -1   19.60    1.10
   3   7  -1   22.30    1.40
   3   7  -1   19.70    1.10
  -3  -7   1   22.50    1.60
  -3  -7   1   21.80    1.50
  -3  -7   1   21.00    1.20
   2   7  -1   22.40    1.10
   2   7  -1   23.20    1.10
   2   7  -1   22.20    1.10
   2   7  -1   24.80    1.50
  -2  -7   1   24.70    1.60
  -2  -7   1   24.10    1.30
  -2  -7   1   23.90    1.50
   1   7  -1    0.90    0.30
   1   7  -1    1.40    0.50
   1   7  -1    1.30    0.30
   1   7  -1    1.10    0.30
  -1  -7   1    2.00    0.60
  -1  -7   1    0.80    0.60
  -1  -7   1    1.50    0.40
   0   7  -1    1.70    0.20
   0   7  -1    2.00    0.30
   0   7  -1    1.60    0.40
   0   7  -1    1.10    0.20
   0   7  -1    1.20    0.50
   0   7  -1    1.80    0.30
   0  -7   1    1.20    0.40
   0  -7   1    1.40    0.60
   0  -7   1    1.50    0.50
  -1   7  -1    4.20    0.40
  -1   7  -1    4.50    0.30
  -1   7  -1    4.30    0.30
  -1   7  -1    4.40    0.50
  -1   7  -1    3.90    0.40
  -1   7  -1    3.40    0.70
   1  -7   1    5.50    0.80
   1  -7   1    4.10    0.80
  -2   7  -1    0.10    0.20
  -2   7  -1    0.10    0.20
  -2   7  -1    0.10    0.20
   2  -7   1    0.20    0.40
   2  -7   1   -0.40    0.50
   2  -7   1    0.00    0.40
  -3   7  -1    3.10    0.30
  -3   7  -1    3.30    0.40
  -3   7  -1    2.80    0.30
  -3   7  -1    3.30    0.30
  -3   7  -1    2.40    0.20
   3  -7   1    3.20    0.60
   3  -7   1    3.80    0.70
  -4   7  -1    7.60    0.50
  -4   7  -1    6.30    0.60
  -4   7  -1    6.60    0.60
  -4   7  -1    7.40    0.50
   4  -7   1    7.60    0.90
   4  -7   1    7.70    1.00
  -5   7  -1   32.30    1.40
  -5   7  -1   33.40    1.40
  -5   7  -1   32.50    1.30
  -5   7  -1   31.90    1.20
   5  -7   1   33.50    1.60
   5  -7   1   31.60    1.90
   5  -7   1   34.10    1.80
  -6   7  -1    9.40    0.90
  -6   7  -1    7.50    0.80
  -6   7  -1    9.30    0.80
   6  -7   1   10.70    0.90
   6  -7   1   10.00    1.20
   6  -7   1    6.80    1.10
  -7   7  -1    1.70    0.50
  -7   7  -1    1.60    0.50
  -7   7  -1    1.20    0.50
   7  -7   1    1.00    0.80
   7  -7   1    1.10    0.70
  -8   7  -1    0.30    0.50
  -8   7  -1    0.50    0.50
  -8   7  -1    0.80    0.50
   8  -7   1    2.10    0.80
   8  -7   1    0.10    0.70
   6   6  -1    1.30    0.60
   6   6  -1    0.50    0.50
   6   6  -1    0.50    0.50
  -6  -6   1    1.00    0.70
  -6  -6   1    1.50    0.50
   5   6  -1    0.70    0.40
   5   6  -1    0.60    0.50
   5   6  -1    0.30    0.40
  -5  -6   1    1.00    0.40
  -5  -6   1    0.60    0.60
   4   6  -1   21.60    1.30
   4   6  -1   19.40    1.20
   4   6  -1   18.70    1.10
  -4  -6   1   21.30    1.50
  -4  -6   1   20.70    1.20
   3   6  -1    0.60    0.30
   3   6  -1    0.80    0.50
   3   6  -1    0.10    0.30
   3   6  -1    0.60    0.30
  -3  -6   1    0.70    0.50
  -3  -6   1    0.80    0.40
  -3  -6   1    1.20    0.60
  -3  -6   1    0.00    0.30
   2   6  -1   45.30    1.90
   2   6  -1   44.00    1.50
   2   6  -1   44.50    1.50
   2   6  -1   43.30    1.50
   2   6  -1   45.50    1.50
   2   6  -1   44.40    1.40
   2   6  -1   45.00    1.50
  -2  -6   1   45.80    2.00
  -2  -6   1   42.90    2.00
  -2  -6   1   44.80    1.70
  -2  -6   1   44.60    1.50
   1   6  -1   42.60    1.50
   1   6  -1   43.10    1.40
   1   6  -1   44.40    1.40
   1   6  -1   44.70    1.40
   1   6  -1   45.90    1.90
   1   6  -1   43.50    1.40
  -1  -6   1   42.50    1.90
  -1  -6   1   44.20    1.90
  -1  -6   1   44.20    1.30
  -1  -6   1   45.20    1.70
   0   6  -1    0.10    0.20
   0   6  -1    0.00    0.30
   0   6  -1    0.00    0.20
   0   6  -1    0.10    0.20
   0   6  -1   -0.20    0.10
   0  -6   1   -0.30    0.20
   0  -6   1   -0.60    0.30
   0  -6   1    0.00    0.30
   0  -6   1   -0.20    0.30
   0  -6   1    0.00    0.10
   0  -6   1    0.00    0.10
  -1   6  -1   73.29    2.10
  -1   6  -1   70.79    1.90
  -1   6  -1   67.19    2.50
  -1   6  -1   72.99    1.90
  -1   6  -1   73.69    1.80
  -1   6  -1   72.19    2.00
   1  -6   1   70.59    2.50
   1  -6   1   69.29    2.30
   1  -6   1   72.79    2.50
   1  -6   1   70.09    2.50
  -2   6  -1    6.20    0.30
  -2   6  -1    6.20    0.40
  -2   6  -1    5.50    0.50
  -2   6  -1    5.50    0.30
  -2   6  -1    5.50    0.40
   2  -6   1    5.40    0.70
   2  -6   1    5.60    0.70
   2  -6   1    7.00    0.80
   2  -6   1    5.80    0.60
  -3   6  -1    4.40    0.40
  -3   6  -1    2.50    0.30
  -3   6  -1    2.40    0.30
  -3   6  -1    2.70    0.30
  -3   6  -1    3.20    0.40
   3  -6   1    2.70    0.50
   3  -6   1    2.30    0.20
   3  -6   1    2.30    0.60
   3  -6   1    3.40    0.20
   3  -6   1    2.20    0.50
   3  -6   1    2.20    0.50
  -4   6  -1    1.00    0.30
  -4   6  -1    1.20    0.30
  -4   6  -1    1.00    0.30
  -4   6  -1    1.20    0.40
  -4   6  -1    1.50    0.30
  -4   6  -1    1.30    0.20
   4  -6   1    1.40    0.30
   4  -6   1    1.10    0.40
   4  -6   1    1.50    0.50
   4  -6   1    1.60    0.50
   4  -6   1    0.90    0.50
  -5   6  -1    9.80    0.70
  -5   6  -1   11.30    0.80
  -5   6  -1    9.70    0.80
  -5   6  -1    9.90    0.70
   5  -6   1   11.40    1.10
   5  -6   1    9.50    1.10
   5  -6   1   11.60    0.80
   5  -6   1   11.30    0.80
  -6   6  -1    0.10    0.30
  -6   6  -1    0.00    0.30
  -6   6  -1   -0.30    0.30
   6  -6   1    0.30    0.30
   6  -6   1   -0.10    0.40
   6  -6   1   -0.10    0.50
  -7   6  -1    0.90    0.50
  -7   6  -1    0.00    0.40
  -7   6  -1    0.80    0.40
   7  -6   1    0.70    0.60
   7  -6   1    0.90    0.70
  -8   6  -1   13.20    1.20
  -8   6  -1   10.00    1.00
  -8   6  -1   13.00    1.20
   8  -6   1   11.10    1.40
   8  -6   1   10.70    1.30
   7   5  -1    8.30    1.10
   7   5  -1    8.20    0.90
   7   5  -1    8.30    1.00
  -7  -5   1    6.10    0.90
  -7  -5   1    9.20    1.30
   6   5  -1   14.60    1.10
   6   5  -1   16.70    1.20
   6   5  -1   16.60    1.10
  -6  -5   1   14.00    1.40
  -6  -5   1   15.00    1.10
  -6  -5   1   15.60    1.20
   5   5  -1   11.30    1.00
   5   5  -1   10.90    0.90
   5   5  -1   10.50    0.90
  -5  -5   1   10.60    0.90
  -5  -5   1   10.10    0.90
  -5  -5   1    9.40    1.10
   4   5  -1    0.80    0.40
   4   5  -1    1.20    0.60
   4   5  -1    1.30    0.40
   4   5  -1    1.20    0.40
  -4  -5   1    1.80    0.40
  -4  -5   1    0.80    0.40
  -4  -5   1    1.50    0.60
  -4  -5   1    1.70    0.60
   3   5  -1    8.70    0.60
   3   5  -1    7.70    0.60
   3   5  -1    8.10    0.60
   3   5  -1    7.70    0.80
   3   5  -1    7.80    0.30
   3   5  -1    8.50    0.60
   3   5  -1    8.00    0.70
  -3  -5   1    7.40    0.60
  -3  -5   1    7.00    0.60
  -3  -5   1    9.20    1.00
  -3  -5   1    7.80    0.80
  -3  -5   1    8.30    0.70
   2   5  -1   38.40    1.30
   2   5  -1   37.00    1.30
   2   5  -1   38.60    1.30
   2   5  -1   37.40    1.60
   2   5  -1   37.20    1.10
   2   5  -1   36.80    1.30
   2   5  -1   37.80    1.30
  -2  -5   1   36.70    1.30
  -2  -5   1   36.50    1.70
  -2  -5   1   37.20    1.50
  -2  -5   1   39.60    1.70
   1   5  -1   89.09    2.60
   1   5  -1   90.89    2.40
   1   5  -1   88.09    2.40
   1   5  -1   87.69    2.80
   1   5  -1   89.19    2.40
   1   5  -1   90.49    2.40
   1   5  -1   87.19    2.40
  -1  -5   1   89.19    2.30
  -1  -5   1   84.79    2.80
  -1  -5   1   79.59    2.60
  -1  -5   1   85.69    2.50
  -1  -5   1   85.99    2.40
  -1  -5   1   91.49    2.90
  -1  -5   1   87.59    2.30
   0   5  -1  103.59    2.60
   0   5  -1  101.69    2.90
   0   5  -1  102.69    2.60
   0   5  -1   97.69    3.10
   0   5  -1  101.19    2.60
   0   5  -1  103.79    2.80
   0   5  -1  101.29    2.60
   0  -5   1  101.59    2.60
   0  -5   1  100.09    3.10
   0  -5   1  100.89    2.50
   0  -5   1  100.69    2.90
   0  -5   1   99.59    2.90
   0  -5   1  100.89    3.10
  -1   5  -1    0.00    0.20
  -1   5  -1    0.10    0.20
  -1   5  -1    0.20    0.10
  -1   5  -1   -0.20    0.20
  -1   5  -1    0.20    0.10
  -1   5  -1    0.60    0.10
  -1   5  -1    0.00    0.20
   1  -5   1    0.10    0.20
   1  -5   1    0.10    0.30
   1  -5   1   -0.20    0.20
   1  -5   1   -0.60    0.30
  -2   5  -1   15.30    0.60
  -2   5  -1   15.00    0.50
  -2   5  -1   15.70    0.90
  -2   5  -1   15.00    0.50
  -2   5  -1   16.50    0.80
  -2   5  -1   15.60    0.70
  -2   5  -1   14.40    0.60
   2  -5   1   17.20    1.00
   2  -5   1   12.80    0.80
   2  -5   1   14.20    0.90
   2  -5   1   14.50    0.80
  -3   5  -1    2.10    0.30
  -3   5  -1    2.30    0.30
  -3   5  -1    2.60    0.40
  -3   5  -1    2.50    0.30
  -3   5  -1    2.50    0.40
  -3   5  -1    2.70    0.40
  -3   5  -1    2.30    0.30
   3  -5   1    2.90    0.50
   3  -5   1    2.40    0.40
   3  -5   1    2.70    0.20
   3  -5   1    2.50    0.30
   3  -5   1    3.00    0.60
   3  -5   1    2.30    0.40
  -4   5  -1   11.70    0.70
  -4   5  -1    9.60    0.60
  -4   5  -1   10.10    0.60
  -4   5  -1   10.00    0.70
  -4   5  -1   10.60    0.70
  -4   5  -1   11.30    0.60
   4  -5   1   10.60    0.90
   4  -5   1   11.30    0.70
   4  -5   1   10.40    0.60
   4  -5   1   10.80    0.80
   4  -5   1    9.30    0.90
  -5   5  -1    4.40    0.40
  -5   5  -1    3.50    0.40
  -5   5  -1    4.10    0.50
  -5   5  -1    3.40    0.50
  -5   5  -1    3.90    0.40
  -5   5  -1    3.90    0.50
   5  -5   1    5.00    0.80
   5  -5   1    4.70    0.70
   5  -5   1    3.90    0.50
   5  -5   1    2.90    0.50
   5  -5   1    4.40    0.50
  -6   5  -1    2.80    0.50
  -6   5  -1    2.50    0.50
  -6   5  -1    2.60    0.50
  -6   5  -1    2.40    0.50
   6  -5   1    2.60    0.60
   6  -5   1    2.80    0.40
   6  -5   1    2.00    0.40
   6  -5   1    2.50    0.70
  -7   5  -1   21.60    1.30
  -7   5  -1   23.80    1.30
  -7   5  -1   24.10    1.30
   7  -5   1   23.50    1.40
   7  -5   1   20.80    1.50
  -8   5  -1   56.39    2.30
  -8   5  -1   54.89    2.30
  -8   5  -1   53.89    2.20
   8  -5   1   52.89    2.50
   8  -5   1   55.89    2.40
  -9   5  -1   22.50    1.60
  -9   5  -1   24.60    1.70
  -9   5  -1   20.00    1.50
   9  -5   1   23.70    1.80
   9  -5   1   21.80    1.60
   8   4  -1   17.20    1.40
   8   4  -1   17.70    1.20
   8   4  -1   15.00    1.30
  -8  -4   1   15.50    1.30
  -8  -4   1   17.70    1.50
   7   4  -1   -0.10    0.40
   7   4  -1    0.30    0.40
   7   4  -1    0.20    0.50
  -7  -4   1    0.70    0.50
  -7  -4   1   -0.60    0.40
   6   4  -1   52.89    2.00
   6   4  -1   53.59    2.20
   6   4  -1   53.89    2.10
  -6  -4   1   54.19    2.30
  -6  -4   1   50.99    2.10
   5   4  -1    3.40    0.50
   5   4  -1    3.10    0.60
   5   4  -1    3.90    0.60
  -5  -4   1    3.10    0.60
  -5  -4   1    3.80    0.60
  -5  -4   1    3.20    0.70
  -5  -4   1    3.40    0.60
   4   4  -1    2.30    0.40
   4   4  -1    3.30    0.50
   4   4  -1    2.80    0.50
   4   4  -1    2.50    0.40
   4   4  -1    2.40    0.40
  -4  -4   1    3.20    0.50
  -4  -4   1    3.00    0.60
  -4  -4   1    2.60    0.40
  -4  -4   1    3.70    0.50
   3   4  -1    9.70    0.60
   3   4  -1    8.00    0.60
   3   4  -1    8.00    0.60
   3   4  -1    8.30    0.70
   3   4  -1    7.90    0.50
   3   4  -1    8.50    0.60
  -3  -4   1    7.60    0.50
  -3  -4   1    8.20    0.80
  -3  -4   1    7.40    0.70
  -3  -4   1    8.00    0.60
  -3  -4   1    8.40    0.60
   2   4  -1   16.50    0.70
   2   4  -1   15.40    0.90
   2   4  -1   16.50    0.60
   2   4  -1   16.90    0.70
   2   4  -1   16.80    0.70
   2   4  -1   16.50    0.70
  -2  -4   1   16.60    0.70
  -2  -4   1   18.20    0.80
  -2  -4   1   15.60    0.70
  -2  -4   1   16.70    0.70
  -2  -4   1   16.60    0.70
  -2  -4   1   15.90    0.90
  -2  -4   1   16.70    1.00
   1   4  -1   46.60    1.30
   1   4  -1   48.10    1.40
   1   4  -1   46.70    1.30
   1   4  -1   46.10    1.30
   1   4  -1   44.30    1.60
   1   4  -1   43.40    1.60
   1   4  -1   45.00    1.50
   1   4  -1   44.90    1.30
  -1  -4   1   43.10    1.60
  -1  -4   1   48.50    1.40
  -1  -4   1   44.00    1.50
  -1  -4   1   45.70    1.30
  -1  -4   1   46.40    1.30
  -1  -4   1   43.60    1.70
   0   4  -1    7.60    0.60
   0   4  -1    8.20    0.30
   0   4  -1    7.20    0.60
   0   4  -1    7.90    0.30
   0   4  -1    7.30    0.30
   0   4  -1    8.00    0.60
   0   4  -1    8.20    0.40
   0   4  -1    8.00    0.50
   0   4  -1    8.40    0.50
   0   4  -1    8.90    0.60
   0  -4   1    8.70    0.60
   0  -4   1    8.10    0.30
   0  -4   1    8.10    0.50
   0  -4   1    7.10    0.60
  -1   4  -1  366.36    8.90
  -1   4  -1  361.86    8.90
  -1   4  -1  358.46    8.50
  -1   4  -1  358.86    8.80
  -1   4  -1  366.26    9.10
  -1   4  -1  352.26    8.90
  -1   4  -1  368.96    9.00
  -1   4  -1  340.87    8.60
  -1   4  -1  370.56    8.60
  -1   4  -1  366.86    9.00
  -1   4  -1  368.76    8.60
   1  -4   1  359.36    9.00
   1  -4   1  334.67    9.00
   1  -4   1  354.06    8.90
   1  -4   1  355.96    9.00
  -2   4  -1   13.10    0.70
  -2   4  -1   14.60    0.50
  -2   4  -1   13.20    0.50
  -2   4  -1   14.40    0.70
  -2   4  -1   12.60    0.70
  -2   4  -1   14.90    0.70
  -2   4  -1   14.70    0.50
  -2   4  -1   15.30    0.80
  -2   4  -1   14.10    0.60
  -2   4  -1   14.00    0.50
   2  -4   1   14.70    0.70
   2  -4   1   14.30    0.50
   2  -4   1   15.30    0.80
   2  -4   1   13.20    0.80
   2  -4   1   14.20    0.80
  -3   4  -1   59.69    1.80
  -3   4  -1   60.19    1.70
  -3   4  -1   60.79    1.80
  -3   4  -1   56.69    1.70
  -3   4  -1   59.29    1.70
  -3   4  -1   58.39    2.00
  -3   4  -1   58.79    1.60
  -3   4  -1   59.49    1.70
   3  -4   1   57.79    1.80
   3  -4   1   57.99    1.80
   3  -4   1   57.49    1.80
   3  -4   1   57.19    1.90
   3  -4   1   59.59    1.70
   3  -4   1   58.89    1.60
   3  -4   1   54.89    2.00
  -4   4  -1   -0.30    0.20
  -4   4  -1    0.70    0.20
  -4   4  -1    0.00    0.20
  -4   4  -1   -0.30    0.20
  -4   4  -1    0.30    0.20
  -4   4  -1    0.00    0.20
   4  -4   1    0.20    0.20
   4  -4   1    0.10    0.20
   4  -4   1    0.00    0.20
   4  -4   1    0.10    0.30
   4  -4   1   -0.10    0.20
  -5   4  -1    0.30    0.30
  -5   4  -1    0.40    0.30
  -5   4  -1    0.50    0.30
  -5   4  -1    0.50    0.30
  -5   4  -1    0.80    0.30
   5  -4   1    0.80    0.20
   5  -4   1    0.70    0.40
   5  -4   1    1.00    0.40
   5  -4   1    0.20    0.20
   5  -4   1    0.40    0.30
   5  -4   1    0.90    0.30
  -6   4  -1    1.00    0.40
  -6   4  -1    1.50    0.30
  -6   4  -1    2.00    0.40
  -6   4  -1    1.30    0.40
   6  -4   1    1.60    0.40
   6  -4   1    1.00    0.50
   6  -4   1    0.90    0.40
   6  -4   1    1.10    0.30
   6  -4   1    1.40    0.20
  -7   4  -1   73.19    2.50
  -7   4  -1   72.39    2.50
  -7   4  -1   70.99    2.40
   7  -4   1   69.59    2.70
   7  -4   1   71.99    2.50
   7  -4   1   64.99    2.40
  -8   4  -1   77.49    2.80
  -8   4  -1   73.09    2.70
  -8   4  -1   75.79    2.80
   8  -4   1   80.89    3.10
   8  -4   1   74.59    2.80
   8  -4   1   78.09    2.80
  -9   4  -1    0.20    0.50
  -9   4  -1   -0.10    0.50
  -9   4  -1    0.50    0.50
   9  -4   1    0.60    0.60
   9  -4   1    1.00    0.50
   8   3  -1    0.60    0.50
   8   3  -1    0.30    0.50
   8   3  -1    0.50    0.50
  -8  -3   1    1.10    0.60
  -8  -3   1    0.50    0.50
  -8  -3   1    1.00    0.50
   7   3  -1    8.10    0.80
   7   3  -1   10.70    1.10
   7   3  -1    8.90    1.00
  -7  -3   1    6.80    0.90
  -7  -3   1    8.00    0.90
  -7  -3   1    8.00    1.00
   6   3  -1    5.30    0.60
   6   3  -1    5.10    0.70
   6   3  -1    6.00    0.70
  -6  -3   1    5.50    0.70
  -6  -3   1    5.70    0.80
  -6  -3   1    5.00    0.70
  -6  -3   1    5.50    0.70
   5   3  -1   12.10    0.80
   5   3  -1   11.80    0.90
   5   3  -1   12.30    0.90
   5   3  -1   14.00    0.80
  -5  -3   1   13.20    0.90
  -5  -3   1   12.20    0.90
  -5  -3   1   10.90    0.90
  -5  -3   1   13.20    1.00
   4   3  -1   74.19    2.30
   4   3  -1   76.39    2.30
   4   3  -1   77.79    2.30
   4   3  -1   76.49    2.40
  -4  -3   1   77.69    2.50
  -4  -3   1   74.69    2.40
  -4  -3   1   75.29    2.30
  -4  -3   1   72.09    2.30
   3   3  -1    4.90    0.40
   3   3  -1    5.10    0.50
   3   3  -1    5.90    0.50
   3   3  -1    5.50    0.50
   3   3  -1    6.00    0.50
   3   3  -1    5.60    0.40
  -3  -3   1    5.00    0.60
  -3  -3   1    4.90    0.50
  -3  -3   1    5.40    0.40
  -3  -3   1    5.40    0.50
   2   3  -1    2.30    0.30
   2   3  -1    1.60    0.20
   2   3  -1    2.20    0.50
   2   3  -1    1.90    0.30
   2   3  -1    2.00    0.30
   2   3  -1    2.10    0.30
   2   3  -1    1.90    0.10
   2   3  -1    1.50    0.20
  -2  -3   1    2.90    0.40
  -2  -3   1    1.90    0.30
  -2  -3   1    1.70    0.20
  -2  -3   1    1.70    0.30
  -2  -3   1    1.40    0.30
   1   3  -1  381.46    9.80
   1   3  -1  406.76    9.70
   1   3  -1  407.76    9.60
   1   3  -1  409.46    9.50
   1   3  -1  380.46    9.70
   1   3  -1  391.56    9.50
   1   3  -1  395.56    9.50
   1   3  -1  395.56    9.50
   1   3  -1  395.96    9.50
  -1  -3   1  394.76    9.50
  -1  -3   1  387.76    9.80
  -1  -3   1  411.16    9.60
  -1  -3   1  389.96    9.60
  -1  -3   1  385.56    9.80
  -1  -3   1  395.36    9.50
  -1  -3   1  382.06    9.80
   0   3  -1    7.70    0.50
   0   3  -1    7.40    0.40
   0   3  -1    7.50    0.30
   0   3  -1    7.60    0.50
   0   3  -1    7.60    0.50
   0   3  -1    7.80    0.30
   0   3  -1    7.80    0.40
   0   3  -1    7.80    0.30
   0   3  -1    7.60    0.30
   0  -3   1    7.00    0.50
   0  -3   1    7.10    0.50
   0  -3   1    7.60    0.40
   0  -3   1    8.50    0.30
   0  -3   1    7.60    0.30
  -1   3  -1    6.60    0.50
  -1   3  -1    6.20    0.20
  -1   3  -1    5.80    0.20
  -1   3  -1    6.40    0.20
  -1   3  -1    5.80    0.40
  -1   3  -1    5.90    0.40
  -1   3  -1    5.90    0.40
  -1   3  -1    6.60    0.40
  -1   3  -1    6.50    0.40
  -1   3  -1    6.10    0.20
  -1   3  -1    5.20    0.40
   1  -3   1    5.20    0.40
   1  -3   1    5.20    0.40
   1  -3   1    5.90    0.50
   1  -3   1    6.10    0.40
   1  -3   1    6.00    0.50
  -2   3  -1  400.56   10.00
  -2   3  -1  419.76   10.00
  -2   3  -1  402.16    9.80
  -2   3  -1  400.26    9.80
  -2   3  -1  406.26    9.90
  -2   3  -1  411.96    9.80
  -2   3  -1  407.56    9.80
   2  -3   1  407.56   10.20
   2  -3   1  412.06    9.80
   2  -3   1  414.46   10.00
   2  -3   1  410.46   10.00
   2  -3   1  414.16    9.80
   2  -3   1  391.76   10.00
   2  -3   1  407.16    9.80
   2  -3   1  429.66    9.80
  -3   3  -1  112.89    3.10
  -3   3  -1  119.59    3.20
  -3   3  -1  117.09    3.00
  -3   3  -1  114.09    3.00
  -3   3  -1  112.09    3.00
  -3   3  -1  114.09    3.00
  -3   3  -1  116.39    3.00
  -3   3  -1  111.89    2.90
   3  -3   1  109.89    2.90
   3  -3   1  114.99    2.90
   3  -3   1  111.59    3.00
   3  -3   1  111.59    3.00
   3  -3   1  111.69    3.00
   3  -3   1  113.09    3.10
   3  -3   1  110.09    3.20
   3  -3   1  116.09    3.10
  -4   3  -1    1.80    0.30
  -4   3  -1    1.30    0.40
  -4   3  -1    2.10    0.30
  -4   3  -1    1.70    0.30
  -4   3  -1    3.20    0.40
  -4   3  -1    1.50    0.30
  -4   3  -1    1.30    0.30
   4  -3   1    2.00    0.30
   4  -3   1    2.10    0.30
   4  -3   1    2.50    0.50
   4  -3   1    1.70    0.30
   4  -3   1    1.80    0.30
   4  -3   1    2.10    0.40
   4  -3   1    2.40    0.30
  -5   3  -1  144.09    4.00
  -5   3  -1  146.39    4.10
  -5   3  -1  148.39    4.00
  -5   3  -1  146.99    4.00
  -5   3  -1  148.99    4.10
   5  -3   1  142.99    4.20
   5  -3   1  146.79    3.70
   5  -3   1  149.49    4.00
   5  -3   1  143.89    4.10
   5  -3   1  158.38    3.90
   5  -3   1  149.49    4.10
  -6   3  -1    1.30    0.40
  -6   3  -1    0.80    0.30
  -6   3  -1    1.30    0.40
  -6   3  -1    1.00    0.40
   6  -3   1    1.10    0.40
   6  -3   1    1.80    0.40
   6  -3   1    1.50    0.40
   6  -3   1    1.20    0.30
  -7   3  -1   62.59    2.30
  -7   3  -1   59.89    2.20
  -7   3  -1   61.59    2.30
   7  -3   1   57.69    2.40
   7  -3   1   62.79    2.20
   7  -3   1   61.59    2.30
  -8   3  -1  112.79    3.60
  -8   3  -1  112.19    3.70
  -8   3  -1  116.69    3.70
   8  -3   1  110.59    3.70
   8  -3   1  111.89    3.80
   8  -3   1  111.89    3.50
  -9   3  -1   -0.30    0.50
  -9   3  -1   -0.20    0.40
  -9   3  -1    0.40    0.50
   9  -3   1    0.10    0.50
   9  -3   1    0.20    0.50
   9  -3   1   -0.20    0.50
   9   2  -1    7.70    0.90
   9   2  -1    6.50    0.80
   9   2  -1    5.20    0.90
  -9  -2   1    7.30    1.00
  -9  -2   1    7.10    1.00
  -9  -2   1    7.10    1.00
   8   2  -1    2.60    0.70
   8   2  -1    2.10    0.60
   8   2  -1    2.30    0.50
   8   2  -1    3.20    0.60
  -8  -2   1    2.70    0.70
  -8  -2   1    2.90    0.70
  -8  -2   1    2.30    0.70
   7   2  -1   22.40    1.40
   7   2  -1   22.70    1.30
   7   2  -1   22.80    1.20
  -7  -2   1   21.30    1.30
  -7  -2   1   21.90    1.30
  -7  -2   1   23.40    1.40
  -7  -2   1   21.90    1.40
   6   2  -1   -0.30    0.30
   6   2  -1   -0.10    0.30
  -6  -2   1    0.50    0.40
  -6  -2   1   -0.60    0.30
  -6  -2   1    0.10    0.30
  -6  -2   1   -0.60    0.40
   5   2  -1    1.00    0.30
   5   2  -1    2.00    0.40
   5   2  -1    1.90    0.40
   5   2  -1    1.00    0.40
  -5  -2   1    1.50    0.40
  -5  -2   1    1.70    0.40
  -5  -2   1    2.00    0.40
  -5  -2   1    1.40    0.40
   4   2  -1   91.89    2.70
   4   2  -1   94.19    2.60
   4   2  -1   93.79    2.80
   4   2  -1   86.29    2.70
   4   2  -1   95.79    2.70
   4   2  -1   92.89    2.70
  -4  -2   1   96.69    2.80
  -4  -2   1   92.29    2.70
  -4  -2   1   96.59    2.80
  -4  -2   1   94.39    2.80
  -4  -2   1   95.19    2.70
   3   2  -1   18.10    0.80
   3   2  -1   18.30    0.80
   3   2  -1   17.60    0.70
   3   2  -1   16.60    0.70
   3   2  -1   17.00    0.80
   3   2  -1   18.80    0.80
  -3  -2   1   17.60    0.80
  -3  -2   1   17.50    0.70
  -3  -2   1   14.90    0.80
  -3  -2   1   15.80    0.80
  -3  -2   1   20.40    0.80
   2   2  -1    0.20    0.10
   2   2  -1    0.40    0.10
   2   2  -1    0.20    0.10
   2   2  -1    0.00    0.10
   2   2  -1    0.30    0.10
   2   2  -1    0.20    0.10
  -2  -2   1    0.10    0.10
  -2  -2   1    0.20    0.20
  -2  -2   1    0.10    0.10
  -2  -2   1    0.00    0.10
  -2  -2   1    0.30    0.10
  -2  -2   1    0.20    0.20
   1   2  -1 3018.60   80.99
   1   2  -1 3081.89   74.09
   1   2  -1 3098.49   74.99
   1   2  -1 3084.39   79.19
   1   2  -1 3139.09   78.49
   1   2  -1 3198.38   83.79
  -1  -2   1 3098.09   73.99
  -1  -2   1 3172.98   74.09
  -1  -2   1 3097.29   82.99
  -1  -2   1 3014.30   74.89
  -1  -2   1 3044.80   79.39
  -1  -2   1 3107.89   74.99
  -1  -2   1 3157.28   74.59
   0   2  -1 4042.60   98.89
   0   2  -1 4333.07  101.39
   0   2  -1 4137.79   99.59
   0   2  -1 4126.19  101.39
   0   2  -1 4063.39  101.59
   0   2  -1 4336.47  113.19
   0   2  -1 4198.98   99.69
   0   2  -1 4143.69   99.39
   0   2  -1 4184.68   99.79
   0   2  -1 4074.89  101.69
   0   2  -1 4077.09  116.99
   0  -2   1 4023.80  110.39
   0  -2   1 4204.68  100.79
   0  -2   1 4147.58   99.89
   0  -2   1 4248.88  100.89
   0  -2   1 4046.10  117.89
   0  -2   1 4286.67  114.69
  -1   2  -1 1909.61   56.79
  -1   2  -1 1841.32   44.00
  -1   2  -1 1782.92   44.80
  -1   2  -1 1838.82   44.80
  -1   2  -1 1909.91   43.90
  -1   2  -1 1848.12   44.90
  -1   2  -1 1844.52   44.90
  -1   2  -1 1841.82   45.90
  -1   2  -1 1860.61   45.10
  -1   2  -1 1897.31   45.10
  -1   2  -1 1813.72   43.90
   1  -2   1 1921.41   43.70
   1  -2   1 1806.22   44.90
   1  -2   1 1873.01   43.90
   1  -2   1 1866.41   45.20
   1  -2   1 1845.12   45.00
   1  -2   1 1845.32   43.80
   1  -2   1 1813.02   44.90
   1  -2   1 1889.91   44.50
   1  -2   1 1798.12   44.40
   1  -2   1 1794.72   44.10
  -2   2  -1   21.10    0.70
  -2   2  -1   21.40    0.70
  -2   2  -1   21.70    0.70
  -2   2  -1   20.10    0.70
  -2   2  -1   21.40    0.70
  -2   2  -1   20.30    0.70
   2  -2   1   20.10    0.70
   2  -2   1   21.40    0.80
   2  -2   1   20.80    0.70
   2  -2   1   25.30    0.80
   2  -2   1   21.10    0.70
   2  -2   1   21.50    0.70
   2  -2   1   21.70    0.70
  -3   2  -1  107.89    2.80
  -3   2  -1  103.79    2.80
  -3   2  -1  101.09    2.80
  -3   2  -1  106.99    2.70
  -3   2  -1   99.99    2.80
  -3   2  -1  101.99    2.80
  -3   2  -1  101.29    2.80
  -3   2  -1   99.29    2.80
   3  -2   1  106.39    2.70
   3  -2   1  105.69    2.80
   3  -2   1  107.29    2.80
   3  -2   1  103.49    2.90
   3  -2   1  109.19    2.80
   3  -2   1  110.79    2.80
   3  -2   1  107.59    2.80
   3  -2   1  107.09    2.60
  -4   2  -1  249.18    6.40
  -4   2  -1  254.97    6.30
  -4   2  -1  248.38    6.30
  -4   2  -1  234.58    6.40
  -4   2  -1  253.57    6.40
  -4   2  -1  243.48    6.30
  -4   2  -1  269.57    6.40
   4  -2   1  256.67    6.40
   4  -2   1  253.77    6.00
   4  -2   1  254.77    6.40
   4  -2   1  263.17    6.30
   4  -2   1  251.47    6.40
   4  -2   1  249.88    6.50
   4  -2   1  253.67    6.20
  -5   2  -1   18.40    0.90
  -5   2  -1   18.30    0.90
  -5   2  -1   17.30    0.90
  -5   2  -1   19.40    0.90
  -5   2  -1   17.10    0.90
  -5   2  -1   17.70    0.90
   5  -2   1   18.70    0.70
   5  -2   1   16.80    0.90
   5  -2   1   15.70    0.90
   5  -2   1   16.10    0.90
   5  -2   1   19.20    0.90
  -6   2  -1    8.40    0.70
  -6   2  -1    9.50    0.80
  -6   2  -1    8.70    0.80
  -6   2  -1    9.40    0.70
   6  -2   1    9.00    0.70
   6  -2   1    8.70    0.80
   6  -2   1    7.70    0.70
   6  -2   1    8.10    0.70
  -7   2  -1    6.20    0.80
  -7   2  -1   10.50    0.90
  -7   2  -1    9.40    0.90
   7  -2   1   10.30    0.90
   7  -2   1    8.60    0.80
   7  -2   1    9.50    0.90
   7  -2   1   10.10    0.90
  -8   2  -1    0.80    0.50
  -8   2  -1    1.20    0.50
  -8   2  -1    0.80    0.50
   8  -2   1    1.00    0.50
   8  -2   1    1.50    0.50
   8  -2   1    0.80    0.60
  -9   2  -1    3.10    0.70
  -9   2  -1    3.10    0.70
  -9   2  -1    2.50    0.70
   9  -2   1    2.60    0.70
   9  -2   1    2.40    0.60
   9  -2   1    3.20    0.70
   9   1  -1    5.60    0.70
   9   1  -1    4.50    0.70
   9   1  -1    4.90    1.00
  -9  -1   1    4.90    0.90
  -9  -1   1    6.10    0.90
  -9  -1   1    6.60    0.90
   8   1  -1   -0.40    0.40
   8   1  -1    0.40    0.40
   8   1  -1    0.20    0.30
   8   1  -1   -0.40    0.40
  -8  -1   1    0.40    0.40
  -8  -1   1   -0.60    0.70
  -8  -1   1    0.20    0.50
  -8  -1   1    0.30    0.40
   7   1  -1   41.80    1.90
   7   1  -1   47.50    1.70
   7   1  -1   46.80    1.80
   7   1  -1   48.60    2.00
  -7  -1   1   45.70    1.90
  -7  -1   1   47.60    2.00
  -7  -1   1   48.50    2.00
  -7  -1   1   44.90    1.80
   6   1  -1   20.30    1.10
   6   1  -1   18.40    1.00
   6   1  -1   19.50    1.00
  -6  -1   1   19.40    1.10
  -6  -1   1   20.20    1.20
  -6  -1   1   22.30    1.10
  -6  -1   1   20.20    0.70
  -6  -1   1   19.40    1.10
   5   1  -1   64.99    2.00
   5   1  -1   66.79    2.20
   5   1  -1   66.69    2.20
   5   1  -1   67.59    2.10
  -5  -1   1   68.99    1.80
  -5  -1   1   66.69    2.20
  -5  -1   1   69.09    2.10
  -5  -1   1   65.79    2.20
  -5  -1   1   68.09    2.10
  -5  -1   1   66.19    2.20
   4   1  -1    4.50    0.50
   4   1  -1    5.00    0.50
   4   1  -1    4.20    0.40
   4   1  -1    2.90    0.40
  -4  -1   1    4.60    0.50
  -4  -1   1    3.30    0.40
  -4  -1   1    3.90    0.30
  -4  -1   1    5.10    0.50
  -4  -1   1    5.80    0.40
  -4  -1   1    3.50    0.40
  -4  -1   1    4.70    0.40
  -4  -1   1    4.50    0.40
   3   1  -1 1189.98   28.40
   3   1  -1 1245.88   28.80
   3   1  -1 1215.48   28.90
   3   1  -1 1151.98   28.10
   3   1  -1 1106.59   28.20
   3   1  -1 1173.58   28.80
  -3  -1   1 1150.18   29.30
  -3  -1   1 1150.38   28.10
  -3  -1   1 1200.08   28.40
  -3  -1   1 1180.38   28.50
  -3  -1   1 1207.88   28.10
  -3  -1   1 1171.08   28.40
   2   1  -1  142.59    3.60
   2   1  -1  142.59    3.60
   2   1  -1  150.48    3.60
   2   1  -1  142.79    3.50
   2   1  -1  142.39    3.60
   2   1  -1  136.49    3.60
  -2  -1   1  147.59    3.60
  -2  -1   1  137.99    3.60
  -2  -1   1  132.39    3.60
  -2  -1   1  141.19    3.60
  -2  -1   1  140.39    3.60
   1   1  -1  648.14   15.70
   1   1  -1  620.64   15.50
   1   1  -1  679.03   16.10
   1   1  -1  622.74   15.60
   1   1  -1  623.14   15.60
   1   1  -1  651.33   16.00
   1   1  -1  639.94   15.80
   1   1  -1  630.74   15.30
  -1  -1   1  663.53   15.80
  -1  -1   1  646.44   16.50
  -1  -1   1  649.64   15.30
  -1  -1   1  656.53   15.70
  -1  -1   1  621.04   15.50
  -1  -1   1  621.04   15.50
  -1  -1   1  644.54   16.20
   0   1  -1 1066.59   25.90
   0   1  -1 1069.39   26.20
   0   1  -1 1105.29   27.50
   0   1  -1 1123.89   26.70
   0   1  -1 1126.79   26.60
   0   1  -1  948.31   26.00
   0   1  -1 1090.29   32.00
   0   1  -1 1092.39   26.10
   0   1  -1 1105.09   25.90
   0   1  -1 1085.89   25.90
   0  -1   1 1058.39   26.00
   0  -1   1 1021.80   25.80
   0  -1   1 1078.79   31.40
   0  -1   1  994.10   26.20
   0  -1   1 1073.79   26.30
   0  -1   1 1091.79   26.50
   0  -1   1 1099.69   26.50
   0  -1   1 1070.29   26.20
  -1   1  -1   34.50    0.90
  -1   1  -1   35.10    0.90
  -1   1  -1   35.50    0.90
  -1   1  -1   33.00    1.00
  -1   1  -1   35.20    0.90
  -1   1  -1   35.60    0.90
  -1   1  -1   34.20    0.90
   1  -1   1   36.60    0.90
   1  -1   1   36.30    0.90
   1  -1   1   33.70    1.00
   1  -1   1   34.70    0.90
   1  -1   1   35.20    0.90
   1  -1   1   35.40    1.00
   1  -1   1   35.70    0.90
  -2   1  -1 1540.55   37.30
  -2   1  -1 1558.04   37.20
  -2   1  -1 1559.94   37.20
  -2   1  -1 1519.75   37.40
  -2   1  -1 1524.45   37.30
  -2   1  -1 1619.34   37.50
  -2   1  -1 1578.94   37.60
   2  -1   1 1488.45   37.40
   2  -1   1 1454.25   43.50
   2  -1   1 1554.44   37.20
   2  -1   1 1558.34   37.00
   2  -1   1 1592.04   37.70
   2  -1   1 1498.25   37.40
  -3   1  -1  170.18    4.50
  -3   1  -1  182.78    4.50
  -3   1  -1  186.18    4.60
  -3   1  -1  176.38    4.50
  -3   1  -1  186.18    4.40
  -3   1  -1  181.98    4.50
  -3   1  -1  175.68    4.60
   3  -1   1  177.98    4.50
   3  -1   1  181.38    4.50
   3  -1   1  181.78    4.50
   3  -1   1  173.08    4.60
   3  -1   1  175.68    4.50
  -4   1  -1  230.38    5.90
  -4   1  -1  234.18    5.70
  -4   1  -1  232.28    5.90
  -4   1  -1  229.08    5.90
  -4   1  -1  230.18    5.90
  -4   1  -1  233.98    5.90
   4  -1   1  228.88    5.90
   4  -1   1  225.48    5.90
   4  -1   1  230.78    5.90
   4  -1   1  235.38    5.90
   4  -1   1  226.18    5.80
   4  -1   1  241.78    5.90
  -5   1  -1   33.40    1.20
  -5   1  -1   32.90    1.30
  -5   1  -1   31.50    1.10
  -5   1  -1   31.90    1.20
  -5   1  -1   31.50    1.30
   5  -1   1   31.70    1.20
   5  -1   1   32.30    1.20
   5  -1   1   30.90    1.20
   5  -1   1   32.50    1.30
   5  -1   1   31.70    1.30
  -6   1  -1  145.99    4.10
  -6   1  -1  145.59    4.10
  -6   1  -1  148.29    3.90
  -6   1  -1  135.99    4.20
  -6   1  -1  146.19    4.20
   6  -1   1  147.59    4.10
   6  -1   1  150.38    4.00
   6  -1   1  151.58    4.20
   6  -1   1  143.79    4.20
  -7   1  -1   46.50    2.00
  -7   1  -1   50.99    2.00
  -7   1  -1   53.19    2.00
   7  -1   1   51.89    1.90
   7  -1   1   48.80    1.90
   7  -1   1   53.59    1.90
   7  -1   1   51.19    2.10
  -8   1  -1   38.10    1.80
  -8   1  -1   36.50    1.70
  -8   1  -1   35.30    1.80
   8  -1   1   35.70    1.60
   8  -1   1   36.50    1.70
   8  -1   1   33.90    1.70
  -9   1  -1    1.10    0.60
  -9   1  -1    1.20    0.50
  -9   1  -1    0.80    0.50
  -9   1  -1    1.20    0.60
   9  -1   1    1.50    0.50
   9  -1   1    0.80    0.60
   9  -1   1    1.10    0.50
   9   0  -1   19.60    1.20
   9   0  -1   22.30    1.60
   9   0  -1   22.40    1.40
  -9   0   1   22.30    1.50
  -9   0   1   20.80    1.30
  -9   0   1   20.70    1.50
   8   0  -1   96.39    3.20
   8   0  -1   94.49    3.30
   8   0  -1   88.69    2.90
   8   0  -1   95.49    3.10
  -8   0   1   93.49    3.00
  -8   0   1   94.39    3.30
  -8   0   1   93.89    3.20
  -8   0   1   88.89    3.20
   7   0  -1  147.59    4.20
   7   0  -1  151.28    4.40
   7   0  -1  143.99    4.10
   7   0  -1  150.38    4.50
  -7   0   1  150.68    4.50
  -7   0   1  145.99    3.90
  -7   0   1  153.18    4.40
  -7   0   1  150.18    4.20
  -7   0   1  146.59    4.40
   6   0  -1  107.19    3.20
   6   0  -1  103.99    3.00
   6   0  -1  101.69    3.10
   6   0  -1  105.89    3.20
   6   0  -1  105.29    3.00
  -6   0   1  103.19    3.20
  -6   0   1  104.99    3.10
  -6   0   1  102.49    3.20
  -6   0   1   98.59    3.10
  -6   0   1  104.39    2.80
  -6   0   1  102.89    3.00
   5   0  -1  184.18    4.70
   5   0  -1  189.78    4.80
   5   0  -1  183.38    5.10
   5   0  -1  188.88    4.90
   5   0  -1  194.38    5.00
   5   0  -1  188.08    5.00
  -5   0   1  185.98    5.00
  -5   0   1  187.98    5.10
  -5   0   1  185.18    5.00
  -5   0   1  191.88    5.10
   4   0  -1 3159.68   93.29
   4   0  -1 3164.58   92.79
   4   0  -1 3122.79   74.79
   4   0  -1 2978.60   74.89
   4   0  -1 2968.00   76.39
   4   0  -1 3200.88   75.29
   4   0  -1 3071.49   74.29
  -4   0   1 3079.89   89.79
  -4   0   1 3186.58   75.09
  -4   0   1 3078.29   91.89
  -4   0   1 3238.58   75.49
  -4   0   1 3071.59   75.39
  -4   0   1 3062.69   75.39
   3   0  -1   76.59    2.10
   3   0  -1   74.29    2.00
   3   0  -1   72.39    2.00
   3   0  -1   74.69    2.10
   3   0  -1   72.79    2.10
  -3   0   1   71.29    2.10
  -3   0   1   72.59    2.10
  -3   0   1   77.79    2.00
  -3   0   1   74.29    2.10
  -3   0   1   76.39    2.10
   2   0  -1    7.10    0.30
   2   0  -1    6.40    0.40
   2   0  -1    7.20    0.40
   2   0  -1    6.40    0.30
   2   0  -1    6.90    0.40
  -2   0   1    6.70    0.40
  -2   0   1    6.00    0.30
  -2   0   1    7.50    0.40
  -2   0   1    8.20    0.40
  -2   0   1    7.40    0.40
   1   0  -1   35.10    1.10
   1   0  -1   36.00    1.10
   1   0  -1   35.00    1.00
   1   0  -1   35.50    1.00
   1   0  -1   36.10    1.00
   1   0  -1   31.50    1.10
  -1   0   1   35.60    1.10
  -1   0   1   34.70    1.10
  -1   0   1   35.70    1.10
  -1   0   1   35.00    1.00
  -1   0   1   37.60    1.00
   0   0  -1  295.07    7.10
   0   0  -1  290.27    7.20
   0   0  -1  294.07    7.20
   0   0   1  243.78    7.10
   0   0   1  302.17    7.30
  -1   0  -1    2.90    0.20
  -1   0  -1    3.20    0.20
  -1   0  -1    3.10    0.20
  -1   0  -1    3.50    0.20
  -1   0  -1    4.10    0.20
  -1   0  -1    3.00    0.20
  -1   0  -1    2.90    0.20
   1   0   1    2.80    0.20
   1   0   1    3.10    0.20
   1   0   1    2.80    0.20
   1   0   1    3.40    0.20
   1   0   1    3.70    0.20
   1   0   1    2.80    0.20
  -2   0  -1   98.39    2.60
  -2   0  -1  100.89    2.60
  -2   0  -1  100.89    2.70
  -2   0  -1  104.09    2.70
  -2   0  -1  102.49    2.70
  -2   0  -1  101.69    2.60
  -2   0  -1  104.49    2.50
  -2   0  -1  105.39    2.60
   2   0   1  103.79    2.50
   2   0   1  102.29    2.70
   2   0   1  105.39    2.60
   2   0   1  105.89    2.60
   2   0   1  103.59    2.60
   2   0   1  102.59    2.70
   2   0   1  105.19    2.70
  -3   0  -1 1127.29   27.90
  -3   0  -1 1178.28   28.10
  -3   0  -1 1195.68   28.50
  -3   0  -1 1176.78   28.00
  -3   0  -1 1143.99   28.60
  -3   0  -1 1171.58   28.50
   3   0   1 1142.29   27.60
   3   0   1 1196.68   28.50
   3   0   1 1135.69   27.90
   3   0   1 1152.78   28.50
   3   0   1 1137.29   28.20
   3   0   1 1150.98   28.20
  -4   0  -1  792.92   19.20
  -4   0  -1  797.42   19.10
  -4   0  -1  782.22   19.20
  -4   0  -1  815.12   19.10
  -4   0  -1  804.32   19.20
  -4   0  -1  823.82   19.20
  -4   0  -1  779.22   19.10
   4   0   1  776.92   19.20
   4   0   1  797.22   19.20
   4   0   1  805.22   19.10
   4   0   1  728.63   19.00
   4   0   1  821.82   19.20
   4   0   1  812.92   19.20
  -5   0  -1   26.00    1.20
  -5   0  -1   27.10    1.10
  -5   0  -1   24.70    1.10
  -5   0  -1   26.10    1.10
   5   0   1   27.90    1.20
   5   0   1   27.20    1.20
   5   0   1   25.30    1.00
   5   0   1   25.40    0.80
   5   0   1   27.20    1.10
  -6   0  -1    3.80    0.50
  -6   0  -1    3.00    0.50
  -6   0  -1    3.00    0.60
  -6   0  -1    3.60    0.50
   6   0   1    4.60    0.50
   6   0   1    4.00    0.50
   6   0   1    4.00    0.30
   6   0   1    4.60    0.60
   6   0   1    5.20    0.60
  -7   0  -1   10.40    0.90
  -7   0  -1   10.60    1.00
  -7   0  -1   11.30    1.00
   7   0   1   11.70    0.90
   7   0   1   10.90    0.90
   7   0   1   11.20    0.80
   7   0   1   10.90    1.00
  -8   0  -1    1.10    0.50
  -8   0  -1    0.50    0.50
  -8   0  -1    0.70    0.40
  -8   0  -1    1.00    0.50
   8   0   1    0.20    0.40
   8   0   1    0.60    0.40
   8   0   1    0.30    0.50
  -9   0  -1    0.70    0.50
  -9   0  -1    0.20    0.50
  -9   0  -1   -0.10    0.40
   9   0   1    0.50    0.40
   9   0   1    0.60    0.50
   9   0   1    0.70    0.50
   9  -1  -1    8.40    1.00
   9  -1  -1    5.80    0.80
   9  -1  -1    5.10    0.90
  -9   1   1    6.90    0.90
  -9   1   1    7.30    1.20
  -9   1   1    6.40    0.90
  -9   1   1    7.90    1.00
   8  -1  -1   25.80    1.40
   8  -1  -1   25.30    1.40
   8  -1  -1   28.40    1.50
  -8   1   1   26.20    1.20
  -8   1   1   23.30    1.40
  -8   1   1   26.90    1.50
  -8   1   1   25.60    1.50
   7  -1  -1   16.40    1.10
   7  -1  -1   16.70    1.00
   7  -1  -1   15.90    0.60
   7  -1  -1   14.40    1.00
   7  -1  -1   16.40    1.00
  -7   1   1   15.00    1.00
  -7   1   1   16.40    0.90
  -7   1   1   16.40    1.10
  -7   1   1   14.40    1.00
   6  -1  -1   16.50    1.00
   6  -1  -1   16.20    1.00
   6  -1  -1   15.80    0.90
   6  -1  -1   15.50    0.90
  -6   1   1   16.50    0.80
  -6   1   1   18.10    0.90
  -6   1   1   16.60    1.00
  -6   1   1   16.00    0.90
  -6   1   1   16.30    1.00
   5  -1  -1  206.78    5.60
   5  -1  -1  215.68    5.50
   5  -1  -1  213.08    5.50
   5  -1  -1  212.88    5.60
   5  -1  -1  209.48    5.50
  -5   1   1  213.98    5.60
  -5   1   1  209.78    5.60
  -5   1   1  211.58    5.60
  -5   1   1  211.88    5.50
  -5   1   1  216.38    5.60
   4  -1  -1   85.19    2.40
   4  -1  -1   81.89    2.50
   4  -1  -1   83.09    2.40
   4  -1  -1   88.39    2.40
   4  -1  -1   86.69    2.50
   4  -1  -1   86.79    2.40
  -4   1   1   85.89    2.50
  -4   1   1   86.69    2.50
  -4   1   1   89.19    2.30
  -4   1   1   83.69    2.40
  -4   1   1   85.99    2.50
  -4   1   1   84.39    2.50
   3  -1  -1  361.46    8.80
   3  -1  -1  359.96    8.90
   3  -1  -1  363.86    8.80
   3  -1  -1  365.76    8.80
   3  -1  -1  358.36    8.80
  -3   1   1  381.06    8.90
  -3   1   1  372.16    8.90
  -3   1   1  378.46    8.80
  -3   1   1  348.57    8.90
  -3   1   1  331.57    8.80
  -3   1   1  353.46    8.80
   2  -1  -1  461.45   11.20
   2  -1  -1  449.76   11.10
   2  -1  -1  453.25   11.10
   2  -1  -1  464.95   11.10
   2  -1  -1  475.55   11.10
  -2   1   1  463.65   11.50
  -2   1   1  461.55   12.80
  -2   1   1  472.05   11.10
  -2   1   1  457.15   11.10
  -2   1   1  479.35   11.10
  -2   1   1  458.65   11.10
  -2   1   1  454.45   11.10
   1  -1  -1  164.48    4.00
   1  -1  -1  160.18    4.00
   1  -1  -1  159.28    3.90
   1  -1  -1  158.58    4.00
   1  -1  -1  150.88    4.00
   1  -1  -1  164.68    4.00
   1  -1  -1  163.98    4.00
   1  -1  -1  161.18    3.90
  -1   1   1  164.78    4.00
  -1   1   1  162.58    4.00
  -1   1   1  154.08    4.00
  -1   1   1  157.68    4.00
  -1   1   1  165.28    3.90
  -1   1   1  153.98    4.00
  -1   1   1  163.98    3.90
   0  -1  -1   24.10    0.70
   0  -1  -1   23.00    0.70
   0  -1  -1   25.00    0.60
   0  -1  -1   22.40    0.70
   0  -1  -1   24.50    0.70
   0  -1  -1   24.70    0.70
   0  -1  -1   24.00    0.70
   0   1   1   23.20    0.70
   0   1   1   23.80    0.70
   0   1   1   24.30    0.60
   0   1   1   24.60    0.70
   0   1   1   24.60    0.70
   0   1   1   24.60    0.70
  -1  -1  -1  317.87    7.80
  -1  -1  -1  307.57    7.80
  -1  -1  -1  324.57    7.80
  -1  -1  -1  319.97    7.70
  -1  -1  -1  325.57    7.70
  -1  -1  -1  316.87    7.70
   1   1   1  335.57    7.80
   1   1   1  326.67    7.90
   1   1   1  316.97    7.80
   1   1   1  321.37    7.70
   1   1   1  309.17    7.70
   1   1   1  325.67    7.70
   1   1   1  313.47    7.80
  -2  -1  -1   -0.10    0.10
  -2  -1  -1   -0.10    0.10
  -2  -1  -1    0.00    0.10
  -2  -1  -1    0.00    0.10
  -2  -1  -1   -0.10    0.10
  -2  -1  -1   -0.10    0.10
  -2  -1  -1    0.00    0.10
   2   1   1    0.10    0.10
   2   1   1    0.10    0.10
   2   1   1    0.10    0.10
   2   1   1    0.00    0.10
   2   1   1    0.00    0.10
   2   1   1    0.00    0.10
   2   1   1    0.00    0.10
  -3  -1  -1  148.39    3.90
  -3  -1  -1  147.39    3.80
  -3  -1  -1  150.98    3.90
  -3  -1  -1  149.99    3.90
  -3  -1  -1  152.58    3.90
  -3  -1  -1  147.79    3.90
  -3  -1  -1  152.28    3.80
   3   1   1  149.19    3.80
   3   1   1  148.89    3.80
   3   1   1  135.49    3.90
   3   1   1  152.78    3.90
   3   1   1  151.98    3.90
   3   1   1  147.99    3.90
   3   1   1  147.39    3.80
  -4  -1  -1  195.48    5.10
  -4  -1  -1  195.58    4.70
  -4  -1  -1  197.68    5.10
  -4  -1  -1  197.68    5.10
  -4  -1  -1  195.38    5.20
  -4  -1  -1  198.98    5.10
   4   1   1  185.28    5.10
   4   1   1  195.88    5.10
   4   1   1  196.68    5.10
   4   1   1  201.18    5.10
   4   1   1  193.18    5.00
   4   1   1  196.18    5.10
  -5  -1  -1  585.44   14.70
  -5  -1  -1  601.74   14.30
  -5  -1  -1  608.34   14.80
  -5  -1  -1  611.34   14.70
  -5  -1  -1  581.94   14.80
   5   1   1  618.44   14.80
   5   1   1  588.64   14.60
   5   1   1  597.64   14.80
   5   1   1  607.44   14.70
  -6  -1  -1   28.20    1.40
  -6  -1  -1   29.90    1.40
  -6  -1  -1   27.70    1.30
  -6  -1  -1   28.80    0.80
   6   1   1   30.20    1.40
   6   1   1   28.00    1.30
   6   1   1   29.50    1.20
  -7  -1  -1   52.09    2.10
  -7  -1  -1   51.09    2.10
  -7  -1  -1   52.99    2.10
  -7  -1  -1   49.50    2.00
   7   1   1   52.19    2.10
   7   1   1   52.49    2.20
   7   1   1   54.29    1.90
  -8  -1  -1   10.20    1.00
  -8  -1  -1    9.70    1.00
  -8  -1  -1   12.30    1.10
   8   1   1    8.90    1.00
   8   1   1    8.70    1.00
   8   1   1    9.10    0.90
   8   1   1    8.60    0.80
  -9  -1  -1    0.30    0.50
  -9  -1  -1    1.20    0.60
  -9  -1  -1    0.70    0.50
   9   1   1    1.50    0.60
   9   1   1    0.70    0.50
   9   1   1    0.50    0.50
   9  -2  -1   32.50    1.80
   9  -2  -1   32.20    1.70
  -9   2   1   34.90    1.80
  -9   2   1   29.40    1.80
  -9   2   1   32.30    1.80
   8  -2  -1    4.80    0.80
   8  -2  -1    4.70    0.70
  -8   2   1    4.30    0.70
  -8   2   1    4.80    0.50
  -8   2   1    4.60    0.80
  -8   2   1    5.50    0.80
   7  -2  -1    3.00    0.50
   7  -2  -1    4.20    0.60
   7  -2  -1    3.70    0.30
   7  -2  -1    3.10    0.50
   7  -2  -1    2.80    0.50
  -7   2   1    3.70    0.60
  -7   2   1    3.90    0.60
  -7   2   1    4.50    0.70
   6  -2  -1    5.70    0.70
   6  -2  -1    3.10    0.50
   6  -2  -1    4.80    0.30
   6  -2  -1    3.50    0.50
  -6   2   1    4.30    0.60
  -6   2   1    4.40    0.60
  -6   2   1    3.80    0.50
  -6   2   1    3.10    0.50
   5  -2  -1  113.29    3.30
   5  -2  -1  117.99    3.30
   5  -2  -1  110.89    3.30
  -5   2   1  114.59    3.20
  -5   2   1  114.59    3.30
  -5   2   1  110.29    3.30
  -5   2   1  116.69    3.30
  -5   2   1  117.79    3.20
  -5   2   1  113.99    3.30
   4  -2  -1  170.28    4.70
   4  -2  -1  172.28    4.70
   4  -2  -1  180.88    4.60
   4  -2  -1  184.28    4.60
   4  -2  -1  178.08    4.60
  -4   2   1  182.48    4.70
  -4   2   1  179.28    4.60
  -4   2   1  179.68    4.60
  -4   2   1  180.78    4.60
  -4   2   1  180.08    4.60
  -4   2   1  178.58    4.60
  -4   2   1  175.48    4.70
   3  -2  -1 1088.99   24.90
   3  -2  -1 1020.70   25.20
   3  -2  -1 1028.10   24.70
   3  -2  -1  989.00   24.70
   3  -2  -1 1050.59   25.40
   3  -2  -1 1027.60   25.10
   3  -2  -1 1051.89   25.30
  -3   2   1 1053.89   25.20
  -3   2   1 1015.50   24.70
  -3   2   1 1055.79   25.00
  -3   2   1 1053.29   25.20
  -3   2   1 1039.70   24.80
  -3   2   1 1009.80   25.30
  -3   2   1 1012.80   26.80
   2  -2  -1 1003.20   24.80
   2  -2  -1  986.60   25.00
   2  -2  -1 1081.79   25.10
   2  -2  -1 1005.10   25.40
   2  -2  -1 1031.70   25.20
   2  -2  -1 1005.70   24.70
   2  -2  -1 1017.90   25.30
  -2   2   1 1005.20   24.60
  -2   2   1 1067.99   25.40
  -2   2   1 1033.50   25.20
  -2   2   1 1029.30   24.70
  -2   2   1 1068.19   25.20
  -2   2   1 1044.90   25.30
   0  -2  -1 9637.44  240.48
   0  -2  -1 9890.11  249.28
   0  -2  -1 9999.00  239.38
   0  -2  -1 9625.04  237.48
   0  -2  -1 9459.65  240.58
   0  -2  -1 9570.84  250.67
   0  -2  -1 9453.65  252.47
   0   2   1 9938.31  242.28
   0   2   1 9811.42  239.88
   0   2   1 9619.54  239.08
   0   2   1 9714.43  240.68
  -1  -2  -1  800.22   19.60
  -1  -2  -1  783.82   19.50
  -1  -2  -1  802.42   19.60
  -1  -2  -1  790.72   19.30
  -1  -2  -1  778.12   19.50
  -1  -2  -1  813.52   19.30
  -1  -2  -1  802.42   20.00
   1   2   1  815.72   19.80
   1   2   1  822.22   19.70
   1   2   1  798.12   19.60
   1   2   1  812.02   19.70
   1   2   1  799.52   19.50
   1   2   1  805.22   19.50
  -2  -2  -1 1426.86   33.60
  -2  -2  -1 1326.77   33.20
  -2  -2  -1 1386.96   33.90
  -2  -2  -1 1439.76   34.10
  -2  -2  -1 1401.26   34.30
  -2  -2  -1 1341.37   33.60
  -2  -2  -1 1422.36   33.60
   2   2   1 1472.05   33.80
   2   2   1 1439.56   34.30
   2   2   1 1341.37   33.80
   2   2   1 1420.66   34.40
   2   2   1 1413.86   34.40
   2   2   1 1366.76   35.30
  -3  -2  -1 2658.33   62.59
  -3  -2  -1 2584.24   62.99
  -3  -2  -1 2591.44   62.09
  -3  -2  -1 2622.74   74.89
  -3  -2  -1 2558.94   62.69
  -3  -2  -1 2600.04   62.49
  -3  -2  -1 2492.75   61.29
   3   2   1 2318.87   61.69
   3   2   1 2563.44   69.29
   3   2   1 2626.14   62.09
   3   2   1 2525.15   61.39
   3   2   1 2531.55   62.69
   3   2   1 2649.63   62.29
   3   2   1 2552.54   62.19
  -4  -2  -1  193.58    5.10
  -4  -2  -1  192.98    5.10
  -4  -2  -1  200.78    5.30
  -4  -2  -1  197.58    5.20
  -4  -2  -1  195.48    5.20
  -4  -2  -1  198.38    5.20
   4   2   1  192.68    5.20
   4   2   1  193.78    5.20
   4   2   1  197.68    5.20
   4   2   1  198.98    5.10
   4   2   1  202.18    5.10
   4   2   1  201.08    5.20
  -5  -2  -1   29.90    1.30
  -5  -2  -1   30.90    1.30
  -5  -2  -1   31.00    1.40
  -5  -2  -1   29.70    1.30
   5   2   1   30.50    1.30
   5   2   1   32.40    1.30
   5   2   1   29.10    1.30
   5   2   1   30.30    1.20
  -6  -2  -1    8.20    0.80
  -6  -2  -1   10.10    0.90
  -6  -2  -1    9.50    0.90
  -6  -2  -1    9.10    0.90
   6   2   1   10.50    0.80
   6   2   1    8.90    0.90
   6   2   1    9.60    0.90
  -7  -2  -1  141.29    4.40
  -7  -2  -1  139.79    4.30
  -7  -2  -1  136.79    4.30
   7   2   1  141.59    4.00
   7   2   1  140.99    4.40
   7   2   1  136.09    4.20
  -8  -2  -1    0.90    0.60
  -8  -2  -1    0.30    0.50
  -8  -2  -1    0.80    0.50
   8   2   1    1.10    0.60
   8   2   1   -0.30    0.40
   8   2   1    0.20    0.40
   9  -3  -1   24.40    1.50
   9  -3  -1   23.90    1.60
   9  -3  -1   22.50    1.50
  -9   3   1   24.20    1.60
  -9   3   1   25.70    1.60
  -9   3   1   23.70    1.60
   8  -3  -1   80.09    2.90
   8  -3  -1   77.09    2.70
   8  -3  -1   71.89    2.80
  -8   3   1   81.29    2.90
  -8   3   1   82.29    2.90
  -8   3   1   76.09    2.80
   7  -3  -1   72.49    2.60
   7  -3  -1   70.89    2.00
   7  -3  -1   68.49    2.50
   7  -3  -1   74.49    2.50
  -7   3   1   71.09    2.50
  -7   3   1   69.89    2.50
  -7   3   1   72.79    2.50
   6  -3  -1   13.60    1.00
   6  -3  -1   13.60    0.60
   6  -3  -1   12.30    0.90
   6  -3  -1   14.20    0.90
   6  -3  -1   14.40    0.90
  -6   3   1   13.00    0.80
  -6   3   1   13.70    0.90
  -6   3   1   13.10    0.90
  -6   3   1   13.40    0.90
   5  -3  -1  633.14   15.40
   5  -3  -1  623.34   15.10
   5  -3  -1  629.44   15.30
   5  -3  -1  630.04   15.40
   5  -3  -1  623.14   15.50
  -5   3   1  610.04   15.30
  -5   3   1  615.94   15.30
  -5   3   1  635.54   15.40
  -5   3   1  628.74   15.40
  -5   3   1  640.04   15.30
   4  -3  -1  266.57    6.70
   4  -3  -1  274.87    6.90
   4  -3  -1  264.17    6.80
   4  -3  -1  269.67    6.90
   4  -3  -1  260.77    7.00
  -4   3   1  267.27    6.80
  -4   3   1  277.37    6.90
  -4   3   1  273.37    6.80
  -4   3   1  266.47    6.80
  -4   3   1  274.67    6.90
  -4   3   1  268.67    6.90
  -4   3   1  274.97    6.60
   3  -3  -1  196.08    5.40
   3  -3  -1  202.38    5.10
   3  -3  -1  206.38    5.10
   3  -3  -1  194.58    5.10
   3  -3  -1  197.58    5.10
   3  -3  -1  202.58    5.30
  -3   3   1  206.78    5.10
  -3   3   1  203.88    5.10
  -3   3   1  197.68    5.00
  -3   3   1  202.08    5.10
  -3   3   1  208.18    5.30
  -3   3   1  208.88    5.10
  -3   3   1  199.28    5.10
  -3   3   1  201.18    5.00
   2  -3  -1   57.99    1.90
   2  -3  -1   59.49    1.70
   2  -3  -1   59.89    1.70
   2  -3  -1   60.19    1.80
   2  -3  -1   60.59    1.70
   2  -3  -1   60.29    1.70
   2  -3  -1   62.09    2.00
  -2   3   1   61.49    1.90
  -2   3   1   59.89    1.70
  -2   3   1   61.49    1.70
  -2   3   1   61.39    1.70
  -2   3   1   59.89    1.70
  -2   3   1   60.99    1.70
  -2   3   1   61.29    1.70
  -2   3   1   59.99    1.60
   1  -3  -1  553.74   13.30
   1  -3  -1  566.34   13.50
   1  -3  -1  564.24   13.60
   1  -3  -1  554.74   13.60
   1  -3  -1  561.64   13.30
  -1   3   1  556.44   13.50
  -1   3   1  559.54   13.40
  -1   3   1  565.34   13.40
  -1   3   1  543.45   13.40
  -1   3   1  555.64   13.40
  -1   3   1  557.44   13.50
  -1   3   1  544.15   13.40
  -1   3   1  569.54   13.40
   0  -3  -1  729.33   17.60
   0  -3  -1  729.33   17.80
   0  -3  -1  725.93   17.70
   0  -3  -1  719.33   17.60
   0  -3  -1  746.03   17.70
   0  -3  -1  752.82   17.60
   0   3   1  737.73   17.80
   0   3   1  731.03   17.70
   0   3   1  732.33   17.80
   0   3   1  749.92   17.60
   0   3   1  741.73   17.70
   0   3   1  752.32   17.70
   0   3   1  726.43   17.70
   0   3   1  692.53   17.80
  -1  -3  -1   57.59    1.60
  -1  -3  -1   54.99    1.60
  -1  -3  -1   56.49    1.80
  -1  -3  -1   56.69    1.80
  -1  -3  -1   55.29    1.60
  -1  -3  -1   56.39    1.70
   1   3   1   57.29    1.80
   1   3   1   55.49    1.80
   1   3   1   57.59    1.60
   1   3   1   56.79    1.60
   1   3   1   57.49    1.60
   1   3   1   57.29    1.80
   1   3   1   55.99    1.60
   1   3   1   57.19    1.50
  -2  -3  -1    0.20    0.20
  -2  -3  -1    0.00    0.20
  -2  -3  -1    0.10    0.20
  -2  -3  -1    0.10    0.20
  -2  -3  -1    0.10    0.20
  -2  -3  -1    0.20    0.20
  -2  -3  -1    0.80    0.30
  -2  -3  -1    0.00    0.20
   2   3   1   -0.10    0.20
   2   3   1    0.00    0.20
   2   3   1    0.00    0.10
   2   3   1   -0.10    0.20
   2   3   1    0.10    0.20
   2   3   1    0.30    0.20
   2   3   1   -0.10    0.10
   2   3   1    0.00    0.20
  -3  -3  -1   93.39    2.70
  -3  -3  -1   99.89    2.80
  -3  -3  -1   94.19    2.90
  -3  -3  -1   97.19    2.70
  -3  -3  -1   93.89    2.90
   3   3   1   99.99    2.80
   3   3   1   94.79    2.70
   3   3   1   88.39    2.70
   3   3   1   98.09    2.70
   3   3   1   97.59    2.80
   3   3   1   98.39    2.80
  -4  -3  -1    4.30    0.50
  -4  -3  -1    5.00    0.70
  -4  -3  -1    5.60    0.60
  -4  -3  -1    4.80    0.60
  -4  -3  -1    4.50    0.60
   4   3   1    3.70    0.50
   4   3   1    4.10    0.50
   4   3   1    4.50    0.50
   4   3   1    4.30    0.50
   4   3   1    5.20    0.50
   4   3   1    4.00    0.50
  -5  -3  -1   39.30    1.60
  -5  -3  -1   39.90    1.70
  -5  -3  -1   39.90    1.60
  -5  -3  -1   38.60    1.60
   5   3   1   43.40    1.70
   5   3   1   38.40    1.50
   5   3   1   41.20    1.70
  -6  -3  -1   58.39    2.30
  -6  -3  -1   57.29    2.20
  -6  -3  -1   59.09    2.20
   6   3   1   58.59    2.00
   6   3   1   57.89    2.20
   6   3   1   55.49    2.20
  -7  -3  -1   22.60    1.50
  -7  -3  -1   25.90    1.50
  -7  -3  -1   21.90    1.40
   7   3   1   24.70    1.50
   7   3   1   21.90    1.20
   7   3   1   23.50    1.40
  -8  -3  -1    1.90    0.70
  -8  -3  -1    2.30    0.80
  -8  -3  -1    3.30    0.70
   8   3   1    2.90    0.70
   8   3   1    1.60    0.50
   8   3   1    2.40    0.70
   9  -4  -1    1.80    0.70
   9  -4  -1    1.80    0.70
  -9   4   1    2.30    0.70
  -9   4   1    1.00    0.60
  -9   4   1    1.90    0.70
   8  -4  -1    0.20    0.50
   8  -4  -1    0.30    0.40
   8  -4  -1    0.40    0.50
  -8   4   1    0.50    0.50
  -8   4   1    0.70    0.50
  -8   4   1    1.40    0.50
   7  -4  -1   26.10    1.00
   7  -4  -1   28.30    1.60
   7  -4  -1   28.60    1.50
   7  -4  -1   24.30    1.40
  -7   4   1   26.30    1.30
  -7   4   1   27.80    1.40
  -7   4   1   24.70    1.40
   6  -4  -1    2.20    0.40
   6  -4  -1    2.20    0.50
   6  -4  -1    1.20    0.40
   6  -4  -1    1.90    0.50
   6  -4  -1    3.10    0.40
  -6   4   1    1.80    0.50
  -6   4   1    1.70    0.40
  -6   4   1    1.70    0.40
  -6   4   1    1.70    0.30
  -6   4   1    3.30    0.50
   5  -4  -1   32.90    1.50
   5  -4  -1   32.60    1.20
   5  -4  -1   34.20    1.40
   5  -4  -1   34.00    1.30
   5  -4  -1   36.80    1.60
  -5   4   1   32.00    1.30
  -5   4   1   32.50    1.30
  -5   4   1   32.60    1.30
  -5   4   1   33.00    1.40
  -5   4   1   33.40    1.30
  -5   4   1   33.10    1.10
   4  -4  -1    9.50    0.60
   4  -4  -1    9.30    0.60
   4  -4  -1    9.90    0.80
   4  -4  -1   11.00    0.80
   4  -4  -1    9.70    0.60
  -4   4   1   10.10    0.50
  -4   4   1    8.20    0.60
  -4   4   1   10.10    0.60
  -4   4   1    9.40    0.70
  -4   4   1    9.20    0.60
  -4   4   1   11.40    0.60
   3  -4  -1   10.00    0.70
   3  -4  -1   14.10    0.70
   3  -4  -1    9.70    0.80
   3  -4  -1   10.00    0.60
   3  -4  -1   13.50    0.90
   3  -4  -1   14.00    0.80
  -3   4   1   10.50    0.60
  -3   4   1   11.10    0.70
  -3   4   1   12.00    0.60
  -3   4   1   12.00    0.60
  -3   4   1   14.70    0.60
  -3   4   1    8.90    0.70
   2  -4  -1  206.98    5.40
   2  -4  -1  202.88    5.20
   2  -4  -1  204.18    5.10
   2  -4  -1  202.88    5.10
   2  -4  -1  208.18    5.40
   2  -4  -1  207.38    5.10
   2  -4  -1  178.38    5.10
  -2   4   1  206.98    5.10
  -2   4   1  212.88    5.10
  -2   4   1  198.78    5.30
  -2   4   1  206.08    5.20
  -2   4   1  199.18    5.20
  -2   4   1  207.68    5.10
  -2   4   1  205.68    5.00
  -2   4   1  210.78    5.20
   1  -4  -1  255.47    6.70
   1  -4  -1  266.27    6.60
   1  -4  -1  244.38    6.70
   1  -4  -1  263.47    6.40
   1  -4  -1  267.57    6.40
  -1   4   1  251.97    6.90
  -1   4   1  256.17    6.40
  -1   4   1  270.37    6.50
  -1   4   1  267.47    6.40
  -1   4   1  259.67    6.40
  -1   4   1  262.87    6.30
  -1   4   1  245.88    6.60
  -1   4   1  263.67    6.50
   0  -4  -1  118.99    3.20
   0  -4  -1  116.29    3.50
   0  -4  -1  125.19    3.10
   0  -4  -1  123.19    3.40
   0  -4  -1  120.09    3.20
   0  -4  -1  122.09    3.10
   0   4   1  124.89    3.20
   0   4   1  114.29    3.50
   0   4   1  128.09    3.40
   0   4   1  119.69    3.50
   0   4   1  124.59    3.20
   0   4   1  125.79    3.20
   0   4   1  125.49    3.20
   0   4   1  122.39    3.20
  -1  -4  -1   25.50    1.20
  -1  -4  -1   25.80    0.90
  -1  -4  -1   24.60    0.90
  -1  -4  -1   25.20    0.90
  -1  -4  -1   23.00    1.10
  -1  -4  -1   24.00    0.90
   1   4   1   25.90    0.90
   1   4   1   24.40    0.80
   1   4   1   24.00    1.20
   1   4   1   24.50    0.90
   1   4   1   24.20    0.90
   1   4   1   23.70    0.90
   1   4   1   25.30    0.90
  -2  -4  -1  369.16    9.40
  -2  -4  -1  358.76    9.00
  -2  -4  -1  365.06    9.00
  -2  -4  -1  365.76    9.40
  -2  -4  -1  369.76    9.00
   2   4   1  363.26    9.00
   2   4   1  361.96    8.80
   2   4   1  367.26    8.90
   2   4   1  364.16    9.00
   2   4   1  365.76    9.30
   2   4   1  364.66    9.10
   2   4   1  367.26    9.10
  -3  -4  -1   41.30    1.50
  -3  -4  -1   39.90    1.70
  -3  -4  -1   40.30    1.70
  -3  -4  -1   37.20    1.40
  -3  -4  -1   41.90    1.50
   3   4   1   41.60    1.40
   3   4   1   42.10    1.50
   3   4   1   40.40    1.50
   3   4   1   41.50    1.50
   3   4   1   39.10    1.60
   3   4   1   40.70    1.50
  -4  -4  -1   81.79    2.70
  -4  -4  -1   84.29    2.60
  -4  -4  -1   83.09    2.60
  -4  -4  -1   82.99    2.60
  -4  -4  -1   76.19    2.80
   4   4   1   82.59    2.60
   4   4   1   82.49    2.60
   4   4   1   81.39    2.50
   4   4   1   81.19    2.60
  -5  -4  -1   39.30    1.70
  -5  -4  -1   37.80    1.60
  -5  -4  -1   38.70    1.90
   5   4   1   39.10    1.60
   5   4   1   40.20    1.70
   5   4   1   38.70    1.70
  -6  -4  -1  134.29    4.20
  -6  -4  -1  138.59    4.50
  -6  -4  -1  132.59    4.10
   6   4   1  138.69    4.00
   6   4   1  141.99    4.20
   6   4   1  133.19    4.20
  -7  -4  -1   -0.20    0.40
  -7  -4  -1    0.20    0.50
  -7  -4  -1    0.50    0.50
   7   4   1    0.20    0.50
   7   4   1    0.20    0.50
   7   4   1   -0.20    0.40
   9  -5  -1    5.40    1.00
   9  -5  -1    4.20    0.90
  -9   5   1    3.10    0.70
  -9   5   1    3.70    0.80
  -9   5   1    4.00    0.80
   8  -5  -1   13.10    1.40
   8  -5  -1   16.40    1.40
  -8   5   1   15.50    1.20
  -8   5   1   17.30    1.20
  -8   5   1   13.50    1.20
   7  -5  -1    8.20    1.00
   7  -5  -1    7.10    1.00
   7  -5  -1    8.30    1.00
   7  -5  -1    8.10    0.70
  -7   5   1    8.00    0.90
  -7   5   1    7.30    0.80
  -7   5   1    8.00    0.90
   6  -5  -1   24.90    1.40
   6  -5  -1   22.60    1.20
   6  -5  -1   22.40    1.50
   6  -5  -1   22.80    1.10
  -6   5   1   22.50    1.20
  -6   5   1   22.00    1.20
  -6   5   1   22.10    1.10
   5  -5  -1   16.90    0.90
   5  -5  -1   16.80    1.10
   5  -5  -1   16.10    1.20
   5  -5  -1   17.40    1.00
  -5   5   1   17.50    0.90
  -5   5   1   18.60    1.00
  -5   5   1   17.20    0.90
  -5   5   1   16.10    0.90
  -5   5   1   17.70    1.00
  -5   5   1   15.90    0.70
   4  -5  -1   30.80    1.20
   4  -5  -1   32.00    1.60
   4  -5  -1   34.00    1.40
   4  -5  -1   31.80    1.50
  -4   5   1   30.90    1.20
  -4   5   1   32.90    1.30
  -4   5   1   32.70    1.20
  -4   5   1   31.80    1.20
  -4   5   1   33.60    1.30
  -4   5   1   33.40    1.20
   3  -5  -1   23.30    0.90
   3  -5  -1   24.50    1.20
   3  -5  -1   23.60    1.00
   3  -5  -1   25.40    1.30
  -3   5   1   22.90    0.90
  -3   5   1   23.50    1.00
  -3   5   1   24.00    0.90
  -3   5   1   23.90    1.00
  -3   5   1   24.80    1.10
  -3   5   1   23.30    1.00
  -3   5   1   22.80    0.90
   2  -5  -1   79.19    2.20
   2  -5  -1   78.99    2.60
   2  -5  -1   78.29    2.20
   2  -5  -1   82.09    2.10
   2  -5  -1   80.99    2.60
   2  -5  -1   80.39    2.50
  -2   5   1   78.59    2.30
  -2   5   1   78.39    2.30
  -2   5   1   82.19    2.40
  -2   5   1   84.09    2.40
  -2   5   1   80.09    2.20
  -2   5   1   78.29    2.20
  -2   5   1   78.69    2.20
   1  -5  -1   54.19    2.00
   1  -5  -1   59.19    1.50
   1  -5  -1   58.99    1.70
   1  -5  -1   55.89    2.10
   1  -5  -1   56.89    2.00
   1  -5  -1   56.89    1.60
  -1   5   1   56.69    1.80
  -1   5   1   58.69    1.90
  -1   5   1   58.09    1.70
  -1   5   1   56.69    1.70
  -1   5   1   61.79    1.80
  -1   5   1   56.39    1.60
   0  -5  -1    1.40    0.20
   0  -5  -1    0.80    0.40
   0  -5  -1    1.00    0.20
   0  -5  -1    1.00    0.40
   0  -5  -1    1.50    0.30
   0  -5  -1    1.30    0.20
   0   5   1    1.20    0.30
   0   5   1    1.20    0.20
   0   5   1    1.00    0.30
   0   5   1    1.30    0.30
   0   5   1    0.90    0.20
   0   5   1    1.30    0.20
   0   5   1    0.80    0.40
   0   5   1    1.50    0.30
  -1  -5  -1   62.39    1.90
  -1  -5  -1   60.99    1.80
  -1  -5  -1   61.99    2.30
  -1  -5  -1   58.89    2.20
   1   5   1   60.39    1.80
   1   5   1   62.19    1.80
   1   5   1   61.29    1.80
   1   5   1   58.99    1.70
   1   5   1   61.69    1.90
   1   5   1   60.59    1.90
  -2  -5  -1    4.10    0.70
  -2  -5  -1    4.70    0.50
  -2  -5  -1    5.30    0.70
  -2  -5  -1    4.20    0.50
  -2  -5  -1    5.20    0.50
   2   5   1    4.90    0.40
   2   5   1    3.90    0.60
   2   5   1    4.30    0.50
   2   5   1    4.60    0.50
   2   5   1    4.20    0.40
   2   5   1    4.80    0.50
   2   5   1    4.00    0.40
  -3  -5  -1   65.89    2.50
  -3  -5  -1   65.69    2.40
  -3  -5  -1   64.59    2.10
  -3  -5  -1   62.59    2.10
  -3  -5  -1   63.49    2.10
   3   5   1   65.59    2.10
   3   5   1   64.69    1.90
   3   5   1   63.29    1.70
   3   5   1   66.79    2.40
   3   5   1   60.79    2.10
   3   5   1   64.19    2.10
  -4  -5  -1    4.00    0.70
  -4  -5  -1    2.80    0.50
  -4  -5  -1    3.70    0.70
  -4  -5  -1    3.00    0.50
   4   5   1    3.10    0.50
   4   5   1    2.10    0.50
   4   5   1    3.20    0.50
  -5  -5  -1    0.10    0.50
  -5  -5  -1    0.00    0.40
  -5  -5  -1    0.30    0.40
   5   5   1    0.10    0.40
   5   5   1    0.50    0.40
   5   5   1    0.40    0.40
  -6  -5  -1    0.20    0.60
  -6  -5  -1    0.00    0.40
  -6  -5  -1   -0.60    0.40
   6   5   1    0.00    0.40
   6   5   1    0.30    0.50
   6   5   1    0.00    0.40
  -7  -5  -1    0.80    0.60
  -7  -5  -1    0.50    0.50
   7   5   1    0.20    0.50
   7   5   1    0.60    0.50
   7   5   1    0.50    0.50
   8  -6  -1    1.70    0.80
   8  -6  -1    1.60    0.70
  -8   6   1    1.70    0.60
  -8   6   1    2.50    0.60
  -8   6   1    2.20    0.60
   7  -6  -1    0.20    0.60
   7  -6  -1    0.80    0.50
   7  -6  -1    0.40    0.60
  -7   6   1    0.40    0.40
  -7   6   1    0.50    0.40
  -7   6   1    0.50    0.50
   6  -6  -1   44.30    2.10
   6  -6  -1   41.50    1.70
   6  -6  -1   43.20    2.20
  -6   6   1   42.30    1.80
  -6   6   1   43.90    1.80
  -6   6   1   43.10    1.70
   5  -6  -1   26.00    1.30
   5  -6  -1   27.40    1.40
   5  -6  -1   27.00    1.60
   5  -6  -1   27.20    1.60
  -5   6   1   26.30    1.20
  -5   6   1   27.10    1.20
  -5   6   1   27.30    1.30
  -5   6   1   25.10    1.10
   4  -6  -1   10.50    0.90
   4  -6  -1   10.10    0.70
   4  -6  -1   11.90    1.10
  -4   6   1    9.90    0.70
  -4   6   1    9.80    0.70
  -4   6   1    9.50    0.70
  -4   6   1    9.60    0.60
  -4   6   1   10.60    0.70
  -4   6   1    9.50    0.70
   3  -6  -1   12.60    0.90
   3  -6  -1   14.10    1.10
   3  -6  -1   13.90    0.70
   3  -6  -1   13.20    1.10
  -3   6   1   14.00    0.70
  -3   6   1   14.00    0.70
  -3   6   1   13.10    0.70
  -3   6   1   13.70    0.70
  -3   6   1   13.60    0.80
  -3   6   1   13.10    0.80
   2  -6  -1  168.68    4.80
   2  -6  -1  177.18    5.00
   2  -6  -1  185.18    5.10
   2  -6  -1  180.78    4.40
  -2   6   1  173.38    4.50
  -2   6   1  174.48    4.40
  -2   6   1  170.88    4.70
  -2   6   1  171.28    4.40
  -2   6   1  169.38    4.50
  -2   6   1  171.08    4.60
   1  -6  -1    3.70    0.60
   1  -6  -1    3.90    0.70
   1  -6  -1    5.40    0.40
   1  -6  -1    5.00    0.70
  -1   6   1    4.70    0.50
  -1   6   1    4.50    0.70
  -1   6   1    5.10    0.40
  -1   6   1    5.00    0.40
  -1   6   1    4.50    0.50
  -1   6   1    4.90    0.50
  -1   6   1    4.80    0.40
   0  -6  -1    0.20    0.40
   0  -6  -1   -0.40    0.30
   0  -6  -1   -0.10    0.20
   0   6   1    0.00    0.20
   0   6   1    0.30    0.20
   0   6   1   -0.10    0.20
   0   6   1    0.10    0.20
   0   6   1   -0.10    0.20
   0   6   1    0.40    0.20
   0   6   1    0.30    0.40
  -1  -6  -1    8.00    0.60
  -1  -6  -1    7.20    0.50
  -1  -6  -1    7.10    0.90
  -1  -6  -1    7.10    0.90
   1   6   1    7.20    0.60
   1   6   1    7.60    0.60
   1   6   1    7.40    0.90
   1   6   1    7.00    0.60
   1   6   1    8.10    0.40
   1   6   1    7.70    0.60
  -2  -6  -1   29.50    1.30
  -2  -6  -1   31.30    1.70
  -2  -6  -1   32.20    1.70
  -2  -6  -1   30.70    1.20
   2   6   1   30.20    1.30
   2   6   1   33.60    1.30
   2   6   1   31.60    1.60
   2   6   1   29.80    1.20
  -3  -6  -1   -0.30    0.30
  -3  -6  -1    0.50    0.50
  -3  -6  -1    0.60    0.30
  -3  -6  -1    0.20    0.50
   3   6   1   -0.10    0.30
   3   6   1    0.50    0.30
   3   6   1    0.10    0.50
  -4  -6  -1    1.10    0.60
  -4  -6  -1    0.30    0.50
  -4  -6  -1    0.90    0.40
   4   6   1    0.30    0.40
   4   6   1    0.50    0.40
   4   6   1    0.40    0.50
  -5  -6  -1    1.00    0.40
  -5  -6  -1    0.50    0.70
   5   6   1    0.80    0.50
   5   6   1    0.70    0.50
   5   6   1    0.30    0.50
  -6  -6  -1   -0.30    0.60
   6   6   1    0.20    0.50
   6   6   1   -0.70    0.40
   6   6   1    0.00    0.40
   8  -7  -1    0.60    0.70
   8  -7  -1    0.10    0.70
  -8   7   1    0.30    0.50
  -8   7   1   -0.10    0.50
  -8   7   1    1.10    0.50
   7  -7  -1    0.40    0.70
   7  -7  -1    1.70    0.80
  -7   7   1    1.50    0.50
  -7   7   1    1.10    0.50
  -7   7   1    0.30    0.50
   6  -7  -1    1.30    0.50
   6  -7  -1    0.70    0.70
  -6   7   1    1.30    0.40
  -6   7   1    1.10    0.50
  -6   7   1    0.50    0.40
   5  -7  -1   14.00    1.40
   5  -7  -1   11.10    1.00
  -5   7   1   11.00    0.90
  -5   7   1   11.50    0.80
  -5   7   1   11.40    0.80
   4  -7  -1   14.50    1.20
   4  -7  -1   15.00    1.30
  -4   7   1   13.80    0.80
  -4   7   1   13.70    0.80
  -4   7   1   14.50    0.80
  -4   7   1   13.30    0.90
   3  -7  -1   16.60    1.30
   3  -7  -1   16.50    1.00
   3  -7  -1   16.10    1.30
  -3   7   1   17.00    0.80
  -3   7   1   16.20    0.80
  -3   7   1   15.60    0.90
   2  -7  -1   12.20    1.20
   2  -7  -1   12.20    1.00
   2  -7  -1   12.70    1.30
  -2   7   1   12.30    0.60
  -2   7   1   11.80    0.60
  -2   7   1   13.20    0.70
   1  -7  -1    0.20    0.40
   1  -7  -1    0.20    0.50
  -1   7   1    0.80    0.30
  -1   7   1    0.60    0.20
  -1   7   1    0.60    0.30
  -1   7   1   -0.20    0.40
  -1   7   1    0.50    0.20
   0  -7  -1    7.90    1.00
   0  -7  -1    8.20    1.00
   0   7   1    8.00    1.00
   0   7   1    9.20    0.60
   0   7   1    9.40    0.50
   0   7   1    8.00    0.60
   0   7   1    9.50    0.70
  -1  -7  -1    0.20    0.30
  -1  -7  -1    0.00    0.50
  -1  -7  -1   -0.40    0.50
   1   7   1   -0.10    0.50
   1   7   1    0.30    0.30
   1   7   1    0.10    0.20
   1   7   1    0.00    0.30
  -2  -7  -1    4.50    0.60
  -2  -7  -1    5.50    0.90
  -2  -7  -1    5.70    1.00
   2   7   1    5.30    0.60
   2   7   1    4.40    0.80
   2   7   1    4.00    0.50
  -3  -7  -1    6.00    1.00
  -3  -7  -1    5.30    1.00
  -3  -7  -1    4.50    0.70
   3   7   1    4.20    0.60
   3   7   1    5.60    0.90
   3   7   1    5.10    0.70
  -4  -7  -1    3.00    0.90
  -4  -7  -1    2.80    0.80
   4   7   1    2.10    0.70
   4   7   1    3.00    0.60
   4   7   1    3.10    0.60
  -5  -7  -1    0.70    0.70
   5   7   1    1.00    0.50
   5   7   1    0.90    0.50
   5   7   1    1.00    0.60
   7  -8  -1    6.00    1.10
  -7   8   1    3.40    0.70
  -7   8   1    4.00    0.70
  -7   8   1    4.80    0.70
   6  -8  -1   12.90    1.20
   6  -8  -1   11.60    1.40
  -6   8   1   10.70    0.90
  -6   8   1   11.40    1.00
  -6   8   1   11.30    0.90
   5  -8  -1    8.30    1.00
   5  -8  -1    7.90    1.10
  -5   8   1    8.50    0.80
  -5   8   1    8.80    0.70
  -5   8   1    7.80    0.70
   4  -8  -1    0.60    0.50
   4  -8  -1    0.10    0.60
  -4   8   1   -0.10    0.30
   3  -8  -1   11.60    1.00
   3  -8  -1   12.50    1.30
   3  -8  -1   14.60    1.30
  -3   8   1   12.80    0.70
  -3   8   1   12.70    0.70
  -3   8   1   12.00    0.80
   2  -8  -1    8.40    1.10
   2  -8  -1    8.20    0.90
   2  -8  -1    9.30    1.20
  -2   8   1    8.40    0.50
  -2   8   1    8.70    0.60
  -2   8   1    8.70    1.10
  -2   8   1    7.80    0.60
   1  -8  -1    1.60    0.60
   1  -8  -1    0.40    0.60
  -1   8   1    1.90    0.30
  -1   8   1    1.50    0.70
  -1   8   1    2.10    0.40
  -1   8   1    1.30    0.30
   0  -8  -1   -0.20    0.50
   0  -8  -1    0.50    0.60
   0   8   1    0.30    0.50
   0   8   1    0.00    0.30
   0   8   1    0.30    0.30
  -1  -8  -1    2.50    0.80
  -1  -8  -1    1.60    0.80
   1   8   1    0.60    0.30
   1   8   1    1.20    0.40
   1   8   1    2.60    0.80
  -2  -8  -1   -0.60    0.50
  -2  -8  -1    0.20    0.60
   2   8   1   -0.70    0.30
   2   8   1   -0.20    0.40
   2   8   1   -0.40    0.50
  -3  -8  -1    4.40    1.00
  -3  -8  -1    4.00    1.00
   3   8   1    4.70    0.70
   3   8   1    3.90    0.60
   3   8   1    5.40    1.00
   5  -9  -1    0.70    0.60
   5  -9  -1    0.30    0.70
  -5   9   1    0.20    0.30
   4  -9  -1    0.20    0.60
   4  -9  -1    0.60    0.60
  -4   9   1    0.00    0.30
   3  -9  -1   -0.10    0.60
   3  -9  -1    1.10    0.70
  -3   9   1    0.60    0.30
  -3   9   1   -0.60    0.60
   2  -9  -1    1.40    0.80
   2  -9  -1    2.50    0.70
  -2   9   1    2.00    0.80
  -2   9   1    1.70    0.30
   1  -9  -1    0.20    0.60
   1  -9  -1    0.20    0.50
  -1   9   1    0.40    0.70
  -1   9   1    0.10    0.30
   0  -9  -1   -0.60    0.60
   0  -9  -1   -0.80    0.50
   0   9   1    0.00    0.30
   0   9   1    0.30    0.70
  -1  -9  -1    0.20    0.70
  -1  -9  -1    0.30    0.70
   1   9   1   -0.10    0.30
   1   9   1    0.50    0.70
   1   9   1   -0.10    0.30
   2   9  -2   46.60    2.40
   2   9  -2   45.40    1.70
  -2  -9   2   50.79    2.70
   1   9  -2    0.70    0.30
   1   9  -2    0.50    0.60
  -1  -9   2    0.70    0.50
  -1  -9   2    0.50    0.70
  -1  -9   2    1.00    0.70
   0   9  -2   17.80    0.80
   0   9  -2   21.60    1.60
   0   9  -2   19.20    0.90
   0  -9   2   19.50    1.60
   0  -9   2   18.90    1.60
  -1   9  -2   12.00    0.60
  -1   9  -2   13.80    1.40
  -1   9  -2   11.60    0.50
   1  -9   2   14.60    1.30
   1  -9   2   15.20    1.40
  -2   9  -2    5.60    1.00
   2  -9   2    4.10    0.90
   2  -9   2    4.70    0.90
  -3   9  -2    9.30    1.20
   3  -9   2   10.90    1.30
   3  -9   2    8.80    1.10
  -4   9  -2    7.50    0.40
  -4   9  -2    6.80    0.70
   4  -9   2    6.70    1.00
   4  -9   2    8.40    1.20
  -5   9  -2    2.90    0.60
  -5   9  -2    2.60    0.40
   5  -9   2    3.00    0.80
   5  -9   2    3.20    0.80
   4   8  -2   31.80    1.60
   4   8  -2   31.70    1.50
   4   8  -2   31.40    1.80
  -4  -8   2   30.50    1.70
  -4  -8   2   31.10    2.20
   3   8  -2  120.89    3.60
   3   8  -2  120.09    3.60
   3   8  -2  120.39    4.00
  -3  -8   2  122.99    4.40
  -3  -8   2  118.39    3.90
   2   8  -2    5.70    0.60
   2   8  -2    5.80    0.60
   2   8  -2    6.30    0.90
  -2  -8   2    4.80    0.80
  -2  -8   2    6.30    1.00
  -2  -8   2    8.20    1.20
   1   8  -2    0.60    0.50
   1   8  -2    0.10    0.20
   1   8  -2    0.10    0.20
   1   8  -2   -0.10    0.20
  -1  -8   2    0.20    0.50
  -1  -8   2   -0.10    0.40
  -1  -8   2    0.80    0.60
   0   8  -2   21.70    0.80
   0   8  -2   22.40    1.50
   0   8  -2   23.70    0.90
   0   8  -2   23.10    1.10
   0  -8   2   25.70    1.60
   0  -8   2   24.70    1.60
  -1   8  -2  142.09    3.70
  -1   8  -2  155.78    4.70
  -1   8  -2  143.89    4.00
  -1   8  -2  137.79    3.60
   1  -8   2  147.59    4.60
   1  -8   2  150.28    4.70
  -2   8  -2   50.79    1.80
  -2   8  -2   53.29    2.40
   2  -8   2   54.19    2.30
   2  -8   2   55.49    2.30
  -3   8  -2   12.40    0.50
  -3   8  -2   11.50    0.80
   3  -8   2   12.50    1.20
   3  -8   2   13.40    1.20
  -4   8  -2   24.00    1.20
  -4   8  -2   21.60    0.90
  -4   8  -2   22.00    0.80
   4  -8   2   23.70    1.50
   4  -8   2   24.20    1.60
  -5   8  -2   28.60    1.10
  -5   8  -2   29.20    1.20
  -5   8  -2   27.90    1.10
  -5   8  -2   29.10    1.40
   5  -8   2   30.10    1.90
   5  -8   2   28.60    1.80
   5  -8   2   27.80    1.60
  -6   8  -2    0.70    0.40
  -6   8  -2    1.70    0.50
  -6   8  -2    1.60    0.40
   6  -8   2    0.50    0.60
   6  -8   2    1.40    0.70
  -7   8  -2    7.90    0.80
  -7   8  -2    7.20    0.90
  -7   8  -2    8.60    0.90
   7  -8   2   10.10    1.30
   7  -8   2    6.50    1.20
   5   7  -2    1.60    0.50
   5   7  -2    2.10    0.60
   5   7  -2    0.60    0.50
  -5  -7   2    1.60    0.80
  -5  -7   2    2.00    0.60
   4   7  -2    7.00    0.80
   4   7  -2    6.30    0.90
   4   7  -2    5.50    0.80
  -4  -7   2    7.10    0.90
  -4  -7   2    6.70    1.10
   3   7  -2    5.10    0.70
   3   7  -2    7.70    1.00
   3   7  -2    4.30    0.60
  -3  -7   2    5.50    1.00
  -3  -7   2    5.70    0.80
   2   7  -2    0.60    0.30
   2   7  -2    0.60    0.50
   2   7  -2    0.30    0.30
   2   7  -2    0.40    0.30
  -2  -7   2    1.00    0.40
  -2  -7   2    0.90    0.60
  -2  -7   2    1.00    0.50
   1   7  -2    0.70    0.20
   1   7  -2    0.80    0.30
   1   7  -2    0.60    0.20
   1   7  -2    0.50    0.50
  -1  -7   2    0.90    0.50
  -1  -7   2    0.80    0.40
  -1  -7   2    0.80    0.50
   0   7  -2   24.50    0.90
   0   7  -2   23.70    1.10
   0   7  -2   25.90    1.50
   0   7  -2   22.70    0.80
   0   7  -2   23.00    0.80
   0   7  -2   24.30    0.80
   0  -7   2   24.50    1.20
   0  -7   2   22.70    1.20
   0  -7   2   26.40    1.50
   0  -7   2   24.00    1.40
  -1   7  -2   19.90    1.30
  -1   7  -2   18.50    0.60
  -1   7  -2   19.20    0.70
  -1   7  -2   19.70    1.00
   1  -7   2   20.40    1.30
   1  -7   2   18.90    1.30
   1  -7   2   18.90    1.10
  -2   7  -2    3.50    0.30
  -2   7  -2    3.40    0.70
  -2   7  -2    3.80    0.30
  -2   7  -2    3.70    0.50
   2  -7   2    4.50    0.70
   2  -7   2    4.00    0.70
   2  -7   2    3.70    0.60
   2  -7   2    3.00    0.70
  -3   7  -2    5.70    0.40
  -3   7  -2    5.10    0.50
  -3   7  -2    5.10    0.40
   3  -7   2    4.50    0.70
   3  -7   2    4.00    0.70
   3  -7   2    8.00    0.90
  -4   7  -2    2.30    0.50
  -4   7  -2    2.00    0.30
  -4   7  -2    2.40    0.40
  -4   7  -2    2.30    0.30
   4  -7   2    2.30    0.60
   4  -7   2    1.60    0.50
   4  -7   2    1.90    0.60
   4  -7   2    2.00    0.50
  -5   7  -2   -0.10    0.20
  -5   7  -2   -0.40    0.30
  -5   7  -2    0.10    0.30
  -5   7  -2    0.10    0.30
   5  -7   2    0.40    0.40
   5  -7   2    0.10    0.50
   5  -7   2    0.30    0.40
   5  -7   2   -0.20    0.50
  -6   7  -2    7.10    0.70
  -6   7  -2    8.50    0.80
  -6   7  -2    7.40    0.80
   6  -7   2    6.70    0.80
   6  -7   2    7.50    1.20
   6  -7   2    7.40    1.00
  -7   7  -2   22.40    1.20
  -7   7  -2   20.60    1.30
  -7   7  -2   19.50    1.30
   7  -7   2   25.00    1.90
   7  -7   2   20.90    1.70
  -8   7  -2    0.60    0.50
  -8   7  -2    0.40    0.50
  -8   7  -2    1.50    0.60
   8  -7   2   -0.20    0.70
   8  -7   2   -0.30    0.60
   6   6  -2    8.10    0.90
   6   6  -2   11.00    1.10
   6   6  -2   10.90    1.10
  -6  -6   2   12.50    1.10
  -6  -6   2   11.80    1.40
   5   6  -2   -0.10    0.40
   5   6  -2    0.20    0.40
   5   6  -2    0.20    0.50
  -5  -6   2   -0.40    0.50
  -5  -6   2    0.70    0.40
   4   6  -2    5.60    0.80
   4   6  -2    8.20    0.90
   4   6  -2    5.10    0.70
  -4  -6   2    5.80    0.70
  -4  -6   2    8.90    1.20
   3   6  -2   16.70    1.00
   3   6  -2   21.10    1.20
   3   6  -2   17.90    1.00
   3   6  -2   17.40    0.90
  -3  -6   2   18.60    1.40
  -3  -6   2   18.30    1.10
  -3  -6   2   16.60    0.90
   2   6  -2    1.20    0.20
   2   6  -2    1.20    0.30
   2   6  -2    0.90    0.30
   2   6  -2    1.10    0.30
   2   6  -2    0.70    0.40
   2   6  -2    1.00    0.30
  -2  -6   2    0.80    0.40
  -2  -6   2    1.90    0.50
  -2  -6   2    0.50    0.50
  -2  -6   2    0.50    0.20
   1   6  -2   48.70    2.00
   1   6  -2   50.49    1.50
   1   6  -2   51.19    1.50
   1   6  -2   51.69    1.50
   1   6  -2   51.59    1.50
  -1  -6   2   51.69    2.10
  -1  -6   2   48.70    1.70
  -1  -6   2   51.39    2.10
  -1  -6   2   53.99    1.90
  -1  -6   2   49.80    1.50
   0   6  -2    4.40    0.30
   0   6  -2    4.80    0.40
   0   6  -2    4.70    0.30
   0   6  -2    6.90    0.80
   0   6  -2    5.30    0.30
   0  -6   2    4.40    0.50
   0  -6   2    6.10    0.80
   0  -6   2    4.80    0.60
   0  -6   2    5.90    0.80
  -1   6  -2   29.40    1.10
  -1   6  -2   26.30    1.40
  -1   6  -2   25.30    0.80
  -1   6  -2   26.30    0.80
   1  -6   2   27.50    1.40
   1  -6   2   26.00    1.20
   1  -6   2   28.10    1.40
  -2   6  -2    1.30    0.20
  -2   6  -2    0.90    0.30
  -2   6  -2    0.70    0.20
   2  -6   2    0.80    0.40
   2  -6   2    0.60    0.30
   2  -6   2    0.90    0.40
   2  -6   2    1.30    0.40
  -3   6  -2   37.50    1.20
  -3   6  -2   39.00    1.20
  -3   6  -2   39.10    1.10
  -3   6  -2   39.00    1.10
  -3   6  -2   40.00    1.40
   3  -6   2   39.80    1.60
   3  -6   2   40.20    1.70
   3  -6   2   41.30    1.80
   3  -6   2   38.90    1.70
  -4   6  -2    5.30    0.60
  -4   6  -2    4.50    0.40
  -4   6  -2    4.40    0.40
  -4   6  -2    4.00    0.40
  -4   6  -2    4.70    0.40
   4  -6   2    5.30    0.70
   4  -6   2    4.50    0.60
   4  -6   2    4.50    0.40
   4  -6   2    3.00    0.60
   4  -6   2    5.50    0.70
  -5   6  -2    5.80    0.60
  -5   6  -2    6.50    0.60
  -5   6  -2    6.20    0.50
  -5   6  -2    6.10    0.70
   5  -6   2    5.40    0.90
   5  -6   2    6.00    0.80
   5  -6   2    5.20    0.60
   5  -6   2    6.10    0.70
  -6   6  -2   27.80    1.30
  -6   6  -2   24.40    1.20
  -6   6  -2   26.00    1.20
   6  -6   2   26.40    1.50
   6  -6   2   26.90    1.20
   6  -6   2   24.60    1.70
   6  -6   2   26.50    1.30
  -7   6  -2   11.00    1.00
  -7   6  -2   11.70    1.00
  -7   6  -2   11.20    1.00
   7  -6   2   10.90    1.20
   7  -6   2   13.00    1.50
  -8   6  -2   78.09    2.80
  -8   6  -2   80.69    2.90
  -8   6  -2   78.59    2.80
   8  -6   2   77.29    3.30
   8  -6   2   80.39    3.10
   7   5  -2    0.90    0.60
   7   5  -2    0.80    0.50
   7   5  -2   -0.10    0.50
  -7  -5   2    0.50    0.60
  -7  -5   2    1.00    0.50
   6   5  -2   25.70    1.50
   6   5  -2   27.10    1.40
   6   5  -2   24.80    1.40
  -6  -5   2   24.10    1.40
  -6  -5   2   25.20    1.70
  -6  -5   2   25.00    1.40
   5   5  -2    0.10    0.40
   5   5  -2    0.30    0.40
   5   5  -2    1.20    0.50
  -5  -5   2    0.50    0.40
  -5  -5   2    0.60    0.40
  -5  -5   2    0.70    0.60
   4   5  -2   25.60    1.30
   4   5  -2   21.10    1.10
   4   5  -2   21.70    1.20
   4   5  -2   21.40    1.20
  -4  -5   2   22.60    1.20
  -4  -5   2   24.40    1.50
  -4  -5   2   25.10    1.30
  -4  -5   2   22.70    1.10
   3   5  -2   22.80    1.00
   3   5  -2   22.90    1.00
   3   5  -2   22.90    1.00
   3   5  -2   21.70    1.00
   3   5  -2   23.30    1.20
  -3  -5   2   22.20    1.10
  -3  -5   2   21.80    1.00
  -3  -5   2   23.30    1.40
   2   5  -2    7.00    0.50
   2   5  -2    7.60    0.50
   2   5  -2    7.40    0.70
   2   5  -2    6.50    0.50
   2   5  -2    6.70    0.50
   2   5  -2    7.00    0.50
   2   5  -2    7.50    0.40
  -2  -5   2    6.80    0.50
  -2  -5   2    5.90    0.50
  -2  -5   2    6.70    0.70
  -2  -5   2    7.40    0.60
  -2  -5   2    5.40    0.70
   1   5  -2    5.50    0.40
   1   5  -2    5.10    0.40
   1   5  -2    5.40    0.40
   1   5  -2    6.10    0.60
   1   5  -2    5.50    0.40
   1   5  -2    5.60    0.40
   1   5  -2    5.20    0.50
  -1  -5   2    6.60    0.80
  -1  -5   2    7.00    0.60
  -1  -5   2    5.90    0.40
  -1  -5   2    5.50    0.40
  -1  -5   2    6.10    0.60
  -1  -5   2    5.50    0.30
  -1  -5   2    5.40    0.70
   0   5  -2   34.70    1.40
   0   5  -2   34.30    1.00
   0   5  -2   34.80    1.00
   0   5  -2   34.20    0.90
   0   5  -2   35.10    1.20
   0   5  -2   34.50    1.30
   0   5  -2   34.00    1.00
   0  -5   2   33.50    1.30
   0  -5   2   32.10    1.40
   0  -5   2   32.60    1.30
   0  -5   2   32.60    1.40
  -1   5  -2   16.00    0.50
  -1   5  -2   17.70    0.80
  -1   5  -2   15.80    0.90
  -1   5  -2   16.40    0.90
  -1   5  -2   15.90    0.90
  -1   5  -2   16.80    0.50
   1  -5   2   17.10    0.90
   1  -5   2   16.10    0.90
   1  -5   2   16.90    1.00
  -2   5  -2    9.40    0.60
  -2   5  -2    9.30    0.70
  -2   5  -2    9.00    0.70
  -2   5  -2    9.00    0.40
  -2   5  -2   10.30    0.40
   2  -5   2    8.20    0.80
   2  -5   2    9.20    0.70
   2  -5   2    9.30    0.70
  -3   5  -2   32.00    1.00
  -3   5  -2   34.30    1.00
  -3   5  -2   33.20    1.30
  -3   5  -2   33.20    1.20
  -3   5  -2   33.90    1.00
  -3   5  -2   31.70    1.00
  -3   5  -2   31.90    1.20
   3  -5   2   32.90    1.00
   3  -5   2   32.90    1.30
   3  -5   2   33.50    0.90
   3  -5   2   33.90    1.40
   3  -5   2   31.00    1.50
   3  -5   2   31.60    1.30
  -4   5  -2  167.78    4.50
  -4   5  -2  173.78    4.50
  -4   5  -2  172.38    4.50
  -4   5  -2  172.88    4.70
  -4   5  -2  178.08    4.40
  -4   5  -2  172.28    4.50
  -4   5  -2  178.28    4.60
   4  -5   2  175.98    4.70
   4  -5   2  175.98    4.50
   4  -5   2  170.38    5.00
   4  -5   2  176.58    4.90
   4  -5   2  175.28    4.70
  -5   5  -2   74.99    2.30
  -5   5  -2   73.39    2.30
  -5   5  -2   79.89    2.40
  -5   5  -2   76.89    2.30
  -5   5  -2   75.49    2.20
  -5   5  -2   77.09    2.40
   5  -5   2   77.49    2.30
   5  -5   2   78.89    2.30
   5  -5   2   77.09    2.40
   5  -5   2   76.39    2.60
   5  -5   2   77.19    2.80
  -6   5  -2    5.70    0.70
  -6   5  -2    5.60    0.60
  -6   5  -2    6.60    0.70
  -6   5  -2    6.30    0.70
   6  -5   2    5.20    0.70
   6  -5   2    6.40    0.60
   6  -5   2    6.40    0.70
   6  -5   2    6.90    1.00
  -7   5  -2    3.60    0.60
  -7   5  -2    3.40    0.60
  -7   5  -2    4.10    0.70
   7  -5   2    3.80    0.80
   7  -5   2    4.10    0.90
  -8   5  -2   17.20    1.30
  -8   5  -2   18.90    1.40
  -8   5  -2   16.30    1.30
   8  -5   2   19.90    1.60
   8  -5   2   17.80    1.40
  -9   5  -2    1.10    0.60
  -9   5  -2    0.80    0.60
  -9   5  -2    0.20    0.60
   9  -5   2    0.90    0.60
   9  -5   2    1.30    0.70
   8   4  -2   18.40    1.30
   8   4  -2   19.60    1.40
   8   4  -2   20.00    1.50
  -8  -4   2   20.90    1.60
  -8  -4   2   20.60    1.50
   7   4  -2    2.10    0.60
   7   4  -2    2.00    0.50
   7   4  -2    2.30    0.60
  -7  -4   2    1.60    0.60
  -7  -4   2    2.80    0.70
   6   4  -2    7.50    0.80
   6   4  -2    7.90    0.90
   6   4  -2    8.20    0.90
  -6  -4   2    8.40    1.00
  -6  -4   2    7.20    0.90
  -6  -4   2    8.80    0.90
   5   4  -2   80.19    2.50
   5   4  -2   74.09    2.50
   5   4  -2   72.79    2.60
  -5  -4   2   72.59    2.50
  -5  -4   2   76.79    2.80
  -5  -4   2   73.69    2.60
  -5  -4   2   73.79    2.50
   4   4  -2   27.40    1.20
   4   4  -2   27.90    1.10
   4   4  -2   27.40    1.10
   4   4  -2   26.80    1.20
   4   4  -2   26.50    1.20
  -4  -4   2   27.10    1.20
  -4  -4   2   26.30    1.20
  -4  -4   2   27.20    1.40
  -4  -4   2   27.90    1.30
   3   4  -2  192.18    5.10
   3   4  -2  201.18    5.30
   3   4  -2  197.08    5.10
   3   4  -2  201.38    5.20
   3   4  -2  202.58    5.20
   3   4  -2  197.08    5.10
  -3  -4   2  201.88    5.00
  -3  -4   2  198.88    5.10
  -3  -4   2  201.78    5.20
  -3  -4   2  199.78    5.30
  -3  -4   2  190.48    5.50
   2   4  -2  362.16    8.80
   2   4  -2  361.46    8.70
   2   4  -2  360.16    8.80
   2   4  -2  357.76    8.80
   2   4  -2  362.46    8.80
  -2  -4   2  376.56    9.10
  -2  -4   2  355.76    8.80
  -2  -4   2  358.26    9.20
  -2  -4   2  353.36    8.80
  -2  -4   2  362.76    8.80
  -2  -4   2  341.67    9.20
  -2  -4   2  364.86    8.80
   1   4  -2  101.99    2.90
   1   4  -2  105.29    2.60
   1   4  -2  103.39    2.80
   1   4  -2  101.69    2.70
   1   4  -2  102.09    3.00
   1   4  -2  102.29    2.90
   1   4  -2  104.09    2.60
   1   4  -2  100.49    2.60
   1   4  -2  101.59    3.00
   1   4  -2  103.99    2.60
  -1  -4   2  102.99    2.60
  -1  -4   2  101.99    3.10
  -1  -4   2   98.39    2.90
  -1  -4   2  101.89    2.60
  -1  -4   2   97.29    3.00
  -1  -4   2  102.19    2.80
  -1  -4   2   96.59    2.60
   0   4  -2  289.97    7.30
   0   4  -2  279.37    7.40
   0   4  -2  286.97    6.90
   0   4  -2  296.47    7.20
   0   4  -2  277.87    7.40
   0   4  -2  305.47    7.40
   0   4  -2  295.07    7.40
   0   4  -2  291.27    6.90
   0   4  -2  298.07    6.90
   0   4  -2  288.27    7.40
   0   4  -2  288.97    6.90
   0  -4   2  298.17    7.50
   0  -4   2  279.07    7.30
   0  -4   2  290.27    7.30
  -1   4  -2  127.39    3.40
  -1   4  -2  133.09    3.60
  -1   4  -2  130.59    3.50
  -1   4  -2  125.69    3.50
  -1   4  -2  129.39    3.50
  -1   4  -2  132.09    3.50
  -1   4  -2  120.09    3.40
   1  -4   2  127.89    3.50
   1  -4   2  123.09    3.50
   1  -4   2  124.59    3.60
   1  -4   2  127.49    3.50
   1  -4   2  123.69    3.40
  -2   4  -2   58.29    1.80
  -2   4  -2   57.09    1.50
  -2   4  -2   56.59    1.50
  -2   4  -2   59.09    1.90
  -2   4  -2   57.09    1.50
  -2   4  -2   57.19    1.80
  -2   4  -2   55.79    1.50
  -2   4  -2   57.59    1.90
  -2   4  -2   57.09    1.80
  -2   4  -2   56.99    1.80
  -2   4  -2   55.09    1.70
   2  -4   2   58.99    1.50
   2  -4   2   56.19    1.50
   2  -4   2   57.09    1.80
   2  -4   2   54.89    1.80
   2  -4   2   55.79    1.90
  -3   4  -2    5.00    0.30
  -3   4  -2    4.90    0.40
  -3   4  -2    5.50    0.40
  -3   4  -2    4.80    0.50
  -3   4  -2    4.90    0.40
  -3   4  -2    4.60    0.40
  -3   4  -2    5.00    0.30
  -3   4  -2    4.90    0.40
   3  -4   2    5.30    0.40
   3  -4   2    4.00    0.40
   3  -4   2    3.30    0.40
   3  -4   2    4.40    0.30
   3  -4   2    5.10    0.30
   3  -4   2    4.40    0.50
   3  -4   2    5.50    0.60
  -4   4  -2   34.50    1.20
  -4   4  -2   33.20    1.20
  -4   4  -2   33.80    1.20
  -4   4  -2   33.20    1.10
  -4   4  -2   32.90    1.10
  -4   4  -2   36.60    1.20
   4  -4   2   35.20    1.30
   4  -4   2   34.80    1.20
   4  -4   2   35.20    1.40
   4  -4   2   34.00    1.20
   4  -4   2   36.80    1.50
  -5   4  -2   -0.50    0.20
  -5   4  -2   -0.10    0.20
  -5   4  -2   -0.10    0.20
  -5   4  -2   -0.30    0.20
  -5   4  -2    1.40    0.40
   5  -4   2   -0.20    0.30
   5  -4   2    0.00    0.30
   5  -4   2   -0.10    0.10
   5  -4   2   -0.30    0.20
   5  -4   2   -0.20    0.20
   5  -4   2    0.10    0.20
  -6   4  -2    5.30    0.60
  -6   4  -2    5.80    0.60
  -6   4  -2    4.90    0.60
  -6   4  -2    5.80    0.60
   6  -4   2    5.70    0.60
   6  -4   2    5.20    0.60
   6  -4   2    5.20    0.60
   6  -4   2    5.90    0.70
   6  -4   2    4.20    0.80
  -7   4  -2   10.70    1.00
  -7   4  -2   11.20    1.00
  -7   4  -2   10.20    1.00
   7  -4   2   11.40    1.00
   7  -4   2   11.80    1.00
   7  -4   2   10.30    1.10
  -8   4  -2    2.80    0.70
  -8   4  -2    3.90    0.70
  -8   4  -2    2.90    0.70
   8  -4   2    3.10    0.70
   8  -4   2    2.70    0.70
   8  -4   2    2.80    0.70
  -9   4  -2    7.80    1.00
  -9   4  -2    6.00    0.90
  -9   4  -2   10.00    1.10
   9  -4   2    9.90    1.30
   9  -4   2    8.40    1.00
   8   3  -2    4.70    0.80
   8   3  -2    4.30    0.80
   8   3  -2    4.70    0.70
  -8  -3   2    5.40    0.90
  -8  -3   2    5.60    0.90
  -8  -3   2    4.50    0.80
   7   3  -2   19.90    1.30
   7   3  -2   20.50    1.20
   7   3  -2   20.90    1.30
  -7  -3   2   18.90    1.30
  -7  -3   2   21.30    1.40
  -7  -3   2   21.20    1.30
   6   3  -2    2.90    0.60
   6   3  -2    2.60    0.60
   6   3  -2    3.10    0.50
  -6  -3   2    3.70    0.60
  -6  -3   2    3.00    0.60
  -6  -3   2    3.80    0.70
  -6  -3   2    4.30    0.70
   5   3  -2   18.50    1.00
   5   3  -2   17.90    1.10
   5   3  -2   20.80    1.00
   5   3  -2   18.80    1.10
  -5  -3   2   20.60    1.20
  -5  -3   2   18.70    1.10
  -5  -3   2   19.00    1.10
  -5  -3   2   21.10    1.10
   4   3  -2    8.00    0.60
   4   3  -2    7.90    0.60
   4   3  -2    8.10    0.60
   4   3  -2    8.20    0.60
   4   3  -2    8.20    0.70
  -4  -3   2    8.80    0.70
  -4  -3   2    9.00    0.60
  -4  -3   2    9.10    0.70
   3   3  -2  147.09    3.90
   3   3  -2  143.49    3.90
   3   3  -2  143.59    3.90
   3   3  -2  143.79    4.00
   3   3  -2  150.98    3.90
   3   3  -2  138.59    3.80
  -3  -3   2  153.68    3.80
  -3  -3   2  144.59    4.10
  -3  -3   2  147.89    3.90
  -3  -3   2  147.09    4.00
  -3  -3   2  148.39    3.90
   2   3  -2  265.87    6.40
   2   3  -2  272.87    6.60
   2   3  -2  272.67    6.60
   2   3  -2  274.27    6.60
   2   3  -2  286.27    6.90
   2   3  -2  267.87    6.70
   2   3  -2  254.07    6.70
   2   3  -2  270.57    6.60
  -2  -3   2  264.77    6.90
  -2  -3   2  258.77    6.60
  -2  -3   2  267.27    6.60
  -2  -3   2  261.97    6.80
  -2  -3   2  260.47    6.50
   1   3  -2  503.25   12.40
   1   3  -2  503.25   12.40
   1   3  -2  514.35   12.20
   1   3  -2  503.35   12.30
   1   3  -2  502.05   12.20
   1   3  -2  521.55   12.30
   1   3  -2  508.45   12.40
  -1  -3   2  515.05   12.20
  -1  -3   2  521.15   12.20
  -1  -3   2  511.55   12.50
  -1  -3   2  513.15   12.30
  -1  -3   2  512.95   12.40
  -1  -3   2  504.25   12.30
  -1  -3   2  514.25   12.50
  -1  -3   2  512.55   12.50
  -1  -3   2  502.35   12.20
   0   3  -2   17.80    0.70
   0   3  -2   17.10    0.70
   0   3  -2   17.10    0.50
   0   3  -2   16.70    0.70
   0   3  -2   15.20    0.60
   0   3  -2   17.50    0.50
   0   3  -2   16.30    0.50
   0   3  -2   15.90    0.70
   0   3  -2   17.80    0.50
   0   3  -2   15.50    0.70
   0   3  -2   17.40    0.70
   0  -3   2   16.90    0.70
   0  -3   2   16.50    0.70
   0  -3   2   18.30    0.70
   0  -3   2   14.80    0.70
   0  -3   2   17.60    0.80
  -1   3  -2    6.50    0.40
  -1   3  -2    6.50    0.20
  -1   3  -2    7.10    0.40
  -1   3  -2    5.40    0.40
  -1   3  -2    6.30    0.40
  -1   3  -2    5.90    0.40
   1  -3   2    6.10    0.40
   1  -3   2    5.60    0.40
   1  -3   2    7.10    0.40
   1  -3   2    6.50    0.40
   1  -3   2    5.70    0.40
   1  -3   2    6.00    0.40
  -2   3  -2   30.60    1.00
  -2   3  -2   30.20    0.90
  -2   3  -2   31.70    0.90
  -2   3  -2   31.20    0.90
  -2   3  -2   31.50    1.10
  -2   3  -2   30.30    1.10
  -2   3  -2   31.90    1.00
  -2   3  -2   30.40    0.90
  -2   3  -2   32.30    1.10
   2  -3   2   30.80    1.20
   2  -3   2   31.20    0.90
   2  -3   2   30.10    1.10
   2  -3   2   30.90    1.20
   2  -3   2   31.10    0.90
   2  -3   2   31.40    1.00
   2  -3   2   30.70    1.10
   2  -3   2   31.70    0.80
  -3   3  -2  451.45   10.90
  -3   3  -2  451.25   10.90
  -3   3  -2  447.86   11.00
  -3   3  -2  471.85   10.90
  -3   3  -2  452.25   11.10
  -3   3  -2  454.95   10.90
  -3   3  -2  446.76   11.00
  -3   3  -2  445.46   10.90
   3  -3   2  456.05   10.90
   3  -3   2  451.45   11.20
   3  -3   2  464.55   11.10
   3  -3   2  460.15   11.00
   3  -3   2  433.06   11.10
   3  -3   2  439.76   10.90
   3  -3   2  443.36   10.90
   3  -3   2  457.75   10.90
  -4   3  -2   90.39    2.40
  -4   3  -2   90.29    2.50
  -4   3  -2   88.79    2.50
  -4   3  -2   87.79    2.50
  -4   3  -2   89.29    2.50
  -4   3  -2   89.59    2.50
   4  -3   2   89.09    2.50
   4  -3   2   88.09    2.50
   4  -3   2   87.19    2.30
   4  -3   2   90.69    2.60
   4  -3   2   84.69    2.70
   4  -3   2   87.69    2.50
  -5   3  -2    1.00    0.30
  -5   3  -2    0.30    0.30
  -5   3  -2    0.60    0.30
  -5   3  -2    0.80    0.30
  -5   3  -2    0.80    0.30
   5  -3   2    1.00    0.40
   5  -3   2    1.50    0.30
   5  -3   2    0.80    0.30
   5  -3   2    0.90    0.30
   5  -3   2    0.70    0.30
  -6   3  -2   34.20    1.30
  -6   3  -2   32.50    1.40
  -6   3  -2   33.10    1.40
  -6   3  -2   32.70    1.40
   6  -3   2   34.70    1.40
   6  -3   2   32.70    1.50
   6  -3   2   31.90    1.20
   6  -3   2   31.70    1.40
   6  -3   2   33.40    1.30
  -7   3  -2   51.19    2.00
  -7   3  -2   50.79    2.00
  -7   3  -2   51.49    2.00
   7  -3   2   55.29    2.00
   7  -3   2   50.69    2.20
   7  -3   2   52.19    2.10
  -8   3  -2   38.50    1.80
  -8   3  -2   39.00    1.80
  -8   3  -2   37.30    1.80
   8  -3   2   36.30    1.70
   8  -3   2   38.10    1.90
   8  -3   2   40.10    1.90
  -9   3  -2    2.40    0.70
  -9   3  -2    1.50    0.60
  -9   3  -2    2.30    0.60
   9  -3   2    1.30    0.60
   9  -3   2    1.30    0.60
   9  -3   2    1.80    0.60
   9   2  -2   15.50    1.20
   9   2  -2   12.80    1.40
  -9  -2   2   16.60    1.30
  -9  -2   2   14.20    1.40
  -9  -2   2   15.20    1.40
   8   2  -2    1.00    0.50
   8   2  -2    2.10    0.70
   8   2  -2    2.00    0.50
   8   2  -2    2.00    0.40
  -8  -2   2    2.30    0.70
  -8  -2   2    2.10    0.60
  -8  -2   2    2.10    0.60
   7   2  -2   45.80    1.70
   7   2  -2   45.60    1.90
   7   2  -2   45.30    2.00
  -7  -2   2   43.00    1.90
  -7  -2   2   44.00    1.90
  -7  -2   2   47.00    2.00
  -7  -2   2   44.30    2.00
   6   2  -2    1.30    0.50
   6   2  -2    1.50    0.50
  -6  -2   2    1.80    0.50
  -6  -2   2    2.10    0.50
  -6  -2   2    3.80    0.60
  -6  -2   2    5.00    0.70
   5   2  -2   10.80    0.70
   5   2  -2   10.30    0.70
   5   2  -2   11.20    0.80
   5   2  -2   12.50    0.80
  -5  -2   2   11.10    0.80
  -5  -2   2   11.60    0.80
  -5  -2   2   11.40    0.80
  -5  -2   2   11.40    0.80
   4   2  -2  126.09    3.70
   4   2  -2  136.09    3.60
   4   2  -2  132.19    3.70
   4   2  -2  133.59    3.70
   4   2  -2  135.49    3.70
   4   2  -2  140.09    3.70
  -4  -2   2  135.49    3.80
  -4  -2   2  140.49    3.80
  -4  -2   2  130.59    3.80
  -4  -2   2  136.59    3.70
  -4  -2   2  141.99    3.70
   3   2  -2   35.00    1.20
   3   2  -2   36.50    1.30
   3   2  -2   34.70    1.20
   3   2  -2   35.80    1.20
   3   2  -2   35.30    1.20
   3   2  -2   34.80    1.20
   3   2  -2   35.90    1.20
  -3  -2   2   38.50    1.20
  -3  -2   2   34.40    1.20
  -3  -2   2   35.40    1.30
  -3  -2   2   35.00    1.20
  -3  -2   2   35.50    0.90
  -3  -2   2   33.30    1.30
   2   2  -2  217.78    5.50
   2   2  -2  226.28    5.50
   2   2  -2  223.78    5.60
   2   2  -2  214.68    5.50
   2   2  -2  229.18    5.60
   2   2  -2  222.38    5.50
  -2  -2   2  223.18    5.30
  -2  -2   2  224.78    5.60
  -2  -2   2  224.78    5.50
  -2  -2   2  216.98    5.50
  -2  -2   2  231.48    5.50
  -2  -2   2  219.68    5.70
   1   2  -2    1.50    0.10
   1   2  -2    1.30    0.10
   1   2  -2    1.10    0.10
   1   2  -2    0.90    0.20
   1   2  -2    1.60    0.20
   1   2  -2    1.30    0.10
   1   2  -2    1.10    0.10
  -1  -2   2    1.10    0.10
  -1  -2   2    1.30    0.20
  -1  -2   2    1.00    0.20
  -1  -2   2    1.30    0.10
  -1  -2   2    1.70    0.10
  -1  -2   2    1.00    0.20
  -1  -2   2    1.60    0.20
   0   2  -2  965.30   23.60
   0   2  -2  954.40   23.70
   0   2  -2 1003.40   23.00
   0   2  -2  945.91   23.50
   0   2  -2  963.50   23.80
   0   2  -2  919.71   23.90
   0   2  -2  970.20   23.00
   0   2  -2  964.70   23.30
   0   2  -2  942.71   24.20
   0   2  -2  976.50   24.10
   0   2  -2  970.50   23.70
   0  -2   2  968.50   22.90
   0  -2   2  912.51   23.20
   0  -2   2  982.50   23.60
   0  -2   2  954.50   23.40
   0  -2   2  985.60   23.00
   0  -2   2  969.20   23.70
  -1   2  -2  119.79    3.10
  -1   2  -2  123.39    3.00
  -1   2  -2  120.59    3.00
  -1   2  -2  118.59    3.20
  -1   2  -2  125.39    3.20
  -1   2  -2  127.79    3.20
  -1   2  -2  124.59    3.00
  -1   2  -2  118.79    3.30
  -1   2  -2  121.29    3.00
  -1   2  -2  121.59    3.10
   1  -2   2  120.29    3.10
   1  -2   2  126.09    3.10
   1  -2   2  126.19    2.90
   1  -2   2  121.19    3.00
   1  -2   2  118.19    3.10
   1  -2   2  122.99    3.00
   1  -2   2  121.89    3.20
   1  -2   2  122.89    3.00
  -2   2  -2   -0.10    0.10
  -2   2  -2    0.00    0.10
  -2   2  -2    0.00    0.10
  -2   2  -2   -0.20    0.10
  -2   2  -2   -0.10    0.10
  -2   2  -2    0.00    0.10
  -2   2  -2   -0.10    0.10
   2  -2   2   -0.10    0.10
   2  -2   2   -0.30    0.10
   2  -2   2    0.00    0.10
   2  -2   2    0.30    0.20
   2  -2   2    0.00    0.10
   2  -2   2   -0.20    0.10
  -3   2  -2  134.09    3.40
  -3   2  -2  128.49    3.40
  -3   2  -2  131.99    3.40
  -3   2  -2  133.39    3.30
  -3   2  -2  130.09    3.40
  -3   2  -2  131.19    3.40
  -3   2  -2  133.39    3.40
  -3   2  -2  128.99    3.40
   3  -2   2  126.89    3.50
   3  -2   2  129.59    3.50
   3  -2   2  135.39    3.40
   3  -2   2  131.99    3.40
   3  -2   2  126.99    3.40
   3  -2   2  127.79    3.40
   3  -2   2  132.19    3.40
  -4   2  -2  107.39    3.00
  -4   2  -2  103.59    2.90
  -4   2  -2  108.69    2.90
  -4   2  -2  106.09    2.90
  -4   2  -2  104.99    2.80
  -4   2  -2  103.49    2.90
   4  -2   2  104.09    2.90
   4  -2   2  103.69    3.00
   4  -2   2  101.79    2.90
   4  -2   2  101.79    2.90
   4  -2   2  108.89    2.90
   4  -2   2  104.99    2.80
  -5   2  -2   19.90    1.00
  -5   2  -2   19.30    1.00
  -5   2  -2   21.00    0.90
  -5   2  -2   20.60    0.90
  -5   2  -2   19.70    0.90
  -5   2  -2   19.20    0.90
   5  -2   2   19.70    0.80
   5  -2   2   19.10    0.90
   5  -2   2   19.70    0.90
   5  -2   2   19.60    1.00
   5  -2   2   20.50    1.00
  -6   2  -2   37.50    1.50
  -6   2  -2   41.40    1.50
  -6   2  -2   39.50    1.60
  -6   2  -2   39.50    1.60
   6  -2   2   38.70    1.50
   6  -2   2   39.10    1.60
   6  -2   2   39.80    1.50
   6  -2   2   40.60    1.30
   6  -2   2   41.60    1.60
  -7   2  -2  152.38    4.40
  -7   2  -2  154.38    4.50
  -7   2  -2  158.98    4.60
   7  -2   2  156.98    4.50
   7  -2   2  152.38    4.40
   7  -2   2  155.78    4.60
   7  -2   2  147.89    4.40
  -8   2  -2    1.10    0.50
  -8   2  -2    1.50    0.50
  -8   2  -2    0.40    0.40
   8  -2   2    1.20    0.50
   8  -2   2    0.60    0.50
   8  -2   2    1.20    0.50
  -9   2  -2    2.10    0.70
  -9   2  -2    1.10    0.60
  -9   2  -2    1.10    0.50
   9  -2   2    2.00    0.60
   9  -2   2    1.60    0.50
   9  -2   2    2.10    0.70
   9   1  -2    0.00    0.40
   9   1  -2    0.40    0.50
   9   1  -2    0.60    0.40
  -9  -1   2    0.10    0.50
  -9  -1   2    0.50    0.40
  -9  -1   2    0.50    0.50
   8   1  -2   16.90    1.30
   8   1  -2   15.90    1.00
   8   1  -2   15.60    1.30
   8   1  -2   17.20    1.10
  -8  -1   2   15.70    1.50
  -8  -1   2   14.40    1.10
  -8  -1   2   15.50    1.30
  -8  -1   2   17.00    1.30
   7   1  -2    0.10    0.30
   7   1  -2   -0.30    0.40
   7   1  -2    0.10    0.30
   7   1  -2   -0.30    0.40
  -7  -1   2   -0.40    0.40
  -7  -1   2   -0.20    0.30
  -7  -1   2   -0.20    0.40
  -7  -1   2   -0.30    0.40
   6   1  -2    2.30    0.30
   6   1  -2    1.90    0.40
   6   1  -2    2.00    0.50
   6   1  -2    1.00    0.40
   6   1  -2    1.30    0.40
  -6  -1   2    2.10    0.50
  -6  -1   2    2.00    0.50
  -6  -1   2    2.00    0.40
  -6  -1   2    2.30    0.50
   5   1  -2   50.39    1.60
   5   1  -2   49.20    1.70
   5   1  -2   48.90    1.70
   5   1  -2   47.30    1.80
  -5  -1   2   47.70    1.70
  -5  -1   2   47.60    1.70
  -5  -1   2   49.10    1.70
  -5  -1   2   47.10    1.60
  -5  -1   2   49.20    1.80
   4   1  -2   84.49    2.40
   4   1  -2   84.29    2.40
   4   1  -2   81.79    2.50
   4   1  -2   81.59    2.40
   4   1  -2   81.99    2.40
   4   1  -2   82.59    2.30
  -4  -1   2   84.09    2.40
  -4  -1   2   79.29    2.40
  -4  -1   2   79.59    2.40
  -4  -1   2   80.09    2.40
  -4  -1   2   81.09    2.40
   3   1  -2  147.39    3.90
   3   1  -2  154.78    3.90
   3   1  -2  148.79    3.90
   3   1  -2  152.88    3.80
   3   1  -2  156.48    3.90
   3   1  -2  148.19    4.00
  -3  -1   2  148.89    4.00
  -3  -1   2  156.38    3.90
  -3  -1   2  147.99    3.90
  -3  -1   2  147.29    3.90
  -3  -1   2  154.98    4.10
  -3  -1   2  144.59    3.90
   2   1  -2 1137.09   28.20
   2   1  -2 1144.39   27.70
   2   1  -2 1113.99   27.80
   2   1  -2 1198.88   28.50
   2   1  -2 1153.18   28.30
   2   1  -2 1190.18   28.50
   2   1  -2 1148.29   28.50
  -2  -1   2 1161.48   28.30
  -2  -1   2 1161.98   28.60
  -2  -1   2 1156.78   28.60
  -2  -1   2 1174.58   28.40
  -2  -1   2 1175.28   27.70
   1   1  -2   26.60    0.70
   1   1  -2   26.80    0.80
   1   1  -2   24.80    0.80
   1   1  -2   24.90    0.80
   1   1  -2   25.50    0.80
   1   1  -2   26.50    0.80
  -1  -1   2   25.50    0.80
  -1  -1   2   26.10    0.80
  -1  -1   2   24.90    0.80
  -1  -1   2   25.70    0.90
  -1  -1   2   25.10    0.80
  -1  -1   2   26.90    0.80
   0   1  -2  581.24   14.10
   0   1  -2  581.54   14.10
   0   1  -2  572.24   13.90
   0   1  -2  562.44   14.00
   0   1  -2  587.14   14.10
   0   1  -2  573.34   13.90
   0   1  -2  583.34   18.00
   0  -1   2  550.54   14.00
   0  -1   2  552.14   14.00
   0  -1   2  597.24   14.00
   0  -1   2  582.34   14.10
   0  -1   2  573.04   13.90
   0  -1   2  585.24   13.90
   0  -1   2  582.34   14.10
  -1   1  -2  891.31   26.60
  -1   1  -2  937.11   22.20
  -1   1  -2  895.81   27.60
  -1   1  -2  876.01   22.20
  -1   1  -2  945.81   22.10
  -1   1  -2  907.21   22.60
  -1   1  -2  922.31   22.00
   1  -1   2  941.31   22.40
   1  -1   2  909.11   22.10
   1  -1   2  909.21   22.30
   1  -1   2  899.21   22.30
   1  -1   2  952.10   22.30
   1  -1   2  921.91   22.30
   1  -1   2  927.91   22.10
  -2   1  -2    9.40    0.40
  -2   1  -2    8.50    0.40
  -2   1  -2    9.10    0.40
  -2   1  -2   10.10    0.30
  -2   1  -2    9.30    0.40
  -2   1  -2    9.30    0.40
  -2   1  -2    9.70    0.40
   2  -1   2    9.50    0.40
   2  -1   2    9.90    0.40
   2  -1   2    9.00    0.40
   2  -1   2    9.20    0.40
   2  -1   2   10.40    0.40
  -3   1  -2    4.00    0.40
  -3   1  -2    3.30    0.30
  -3   1  -2    4.80    0.30
  -3   1  -2    4.10    0.40
  -3   1  -2    4.30    0.40
  -3   1  -2    4.00    0.40
   3  -1   2    4.20    0.40
   3  -1   2    3.80    0.30
   3  -1   2    4.10    0.30
   3  -1   2    4.30    0.40
   3  -1   2    4.10    0.40
   3  -1   2    4.90    0.40
   3  -1   2    4.50    0.40
  -4   1  -2  711.73   16.50
  -4   1  -2  692.73   16.30
  -4   1  -2  676.43   16.50
  -4   1  -2  679.03   16.50
  -4   1  -2  690.33   16.40
  -4   1  -2  691.13   16.40
   4  -1   2  681.73   16.40
   4  -1   2  649.93   16.40
   4  -1   2  665.03   16.30
   4  -1   2  692.53   16.40
   4  -1   2  680.33   16.50
   4  -1   2  649.93   16.50
  -5   1  -2    7.00    0.50
  -5   1  -2    6.40    0.60
  -5   1  -2    7.10    0.60
  -5   1  -2    6.70    0.60
  -5   1  -2    7.10    0.60
  -5   1  -2    7.10    0.40
   5  -1   2    6.60    0.50
   5  -1   2    6.70    0.60
   5  -1   2    6.20    0.60
   5  -1   2    7.00    0.50
  -6   1  -2   55.29    2.00
  -6   1  -2   58.09    1.80
  -6   1  -2   56.79    2.10
  -6   1  -2   58.19    2.00
   6  -1   2   54.99    2.10
   6  -1   2   57.89    2.00
   6  -1   2   55.89    2.00
   6  -1   2   57.09    1.90
  -7   1  -2  187.18    5.30
  -7   1  -2  189.78    5.30
  -7   1  -2  185.38    5.20
   7  -1   2  189.88    5.10
   7  -1   2  178.38    5.20
   7  -1   2  184.48    5.20
   7  -1   2  186.78    5.40
  -8   1  -2    2.00    0.60
  -8   1  -2    2.80    0.70
  -8   1  -2    2.60    0.60
   8  -1   2    3.20    0.60
   8  -1   2    1.50    0.60
   8  -1   2    2.20    0.50
  -9   1  -2   10.70    1.20
  -9   1  -2   12.50    1.10
  -9   1  -2   11.10    1.20
   9  -1   2   12.60    1.10
   9  -1   2    9.90    1.10
   9  -1   2   10.70    1.00
   9   0  -2    1.50    0.50
   9   0  -2    0.70    0.50
   9   0  -2    0.60    0.50
  -9   0   2    1.00    0.50
  -9   0   2    0.90    0.60
  -9   0   2    1.30    0.50
   8   0  -2   41.90    2.00
   8   0  -2   40.90    1.90
   8   0  -2   41.00    1.80
   8   0  -2   39.00    1.60
  -8   0   2   39.10    1.70
  -8   0   2   40.80    2.00
  -8   0   2   40.50    1.90
  -8   0   2   42.60    2.00
   7   0  -2   -0.50    0.40
   7   0  -2   -0.60    0.40
   7   0  -2    0.30    0.30
   7   0  -2    0.60    0.30
  -7   0   2   -0.20    0.40
  -7   0   2    0.00    0.40
  -7   0   2   -0.40    0.40
  -7   0   2   -0.20    0.20
  -7   0   2   -0.10    0.30
   6   0  -2   53.29    1.80
   6   0  -2   52.89    1.80
   6   0  -2   54.69    2.00
   6   0  -2   55.49    1.90
   6   0  -2   56.59    2.10
  -6   0   2   56.59    1.70
  -6   0   2   55.49    2.00
  -6   0   2   52.89    2.00
  -6   0   2   53.89    1.80
  -6   0   2   50.09    1.90
  -6   0   2   57.09    1.90
   5   0  -2   53.89    1.80
   5   0  -2   55.49    1.90
   5   0  -2   57.99    2.00
   5   0  -2   53.39    1.80
   5   0  -2   56.09    1.70
  -5   0   2   56.19    1.90
  -5   0   2   55.89    1.90
  -5   0   2   53.99    1.80
  -5   0   2   54.89    1.70
  -5   0   2   55.39    1.90
   4   0  -2    7.90    0.60
   4   0  -2    7.70    0.60
   4   0  -2    8.30    0.50
   4   0  -2    7.70    0.50
   4   0  -2    7.90    0.40
  -4   0   2    7.70    0.50
  -4   0   2    8.50    0.60
  -4   0   2    7.00    0.40
  -4   0   2    6.70    0.60
  -4   0   2    7.20    0.50
  -4   0   2    8.60    0.60
   3   0  -2  167.68    4.20
   3   0  -2  174.48    4.30
   3   0  -2  169.48    4.20
   3   0  -2  166.98    4.30
   3   0  -2  169.28    4.40
  -3   0   2  163.58    4.30
  -3   0   2  163.88    4.30
  -3   0   2  165.28    4.20
  -3   0   2  166.38    4.30
  -3   0   2  167.58    4.30
   2   0  -2 2969.20   73.29
   2   0  -2 3129.59   73.69
   2   0  -2 3055.29   73.39
   2   0  -2 2811.72   73.19
   2   0  -2 3182.18   80.29
   2   0  -2 3100.69   85.49
   2   0  -2 3047.30   79.49
  -2   0   2 3136.39   73.59
  -2   0   2 3046.50   73.39
  -2   0   2 3183.88   76.59
  -2   0   2 3086.99   73.59
  -2   0   2 3068.39   73.29
  -2   0   2 2915.61   73.39
  -2   0   2 3009.20   72.79
   1   0  -2 4482.25  114.39
   1   0  -2 4331.97  116.69
   1   0  -2 4366.06  116.39
   1   0  -2 4246.67  109.39
   1   0  -2 4576.04  112.69
   1   0  -2 4420.56  116.99
  -1   0   2 4261.17  112.19
  -1   0   2 4307.77  115.59
  -1   0   2 4420.66  109.29
  -1   0   2 4359.26  116.59
  -1   0   2 4497.35  111.59
  -1   0   2 4217.98  115.49
  -1   0   2 4511.75  116.89
   0   0  -2 4198.58  115.59
   0   0  -2 4555.44  116.19
   0   0  -2 4478.55  116.69
   0   0  -2 4469.15  111.19
   0   0  -2 4457.85  108.19
   0   0  -2 4438.36  116.29
   0   0   2 4524.25  116.29
   0   0   2 4231.48  115.69
   0   0   2 4562.04  107.79
   0   0   2 4292.27  110.89
   0   0   2 4496.75  116.79
   0   0   2 4471.95  116.29
  -1   0  -2    3.60    0.20
  -1   0  -2    3.30    0.20
  -1   0  -2    3.50    0.20
  -1   0  -2    3.30    0.20
   1   0   2    3.50    0.20
   1   0   2    3.10    0.20
   1   0   2    4.20    0.20
   1   0   2    3.00    0.20
   1   0   2    3.70    0.20
   1   0   2    3.40    0.20
  -2   0  -2 1175.78   28.90
  -2   0  -2 1147.49   28.60
  -2   0  -2 1153.88   28.40
  -2   0  -2 1231.08   28.90
  -2   0  -2 1223.48   29.00
  -2   0  -2 1195.78   29.10
  -2   0  -2 1182.88   32.50
  -2   0  -2 1207.58   28.80
   2   0   2 1125.59   28.70
   2   0   2 1226.08   28.70
   2   0   2 1208.08   28.90
   2   0   2 1214.58   29.00
   2   0   2 1072.89   28.20
   2   0   2 1149.78   28.60
   2   0   2 1233.78   28.90
  -3   0  -2  120.29    3.20
  -3   0  -2  115.79    3.20
  -3   0  -2  124.89    3.20
  -3   0  -2  124.99    3.00
  -3   0  -2  124.79    3.10
  -3   0  -2  121.29    3.20
  -3   0  -2  120.09    3.10
  -3   0  -2  122.69    3.00
   3   0   2  114.29    3.10
   3   0   2  111.29    3.20
   3   0   2  119.99    3.10
   3   0   2  122.89    3.10
   3   0   2  117.69    3.20
   3   0   2  119.59    3.20
   3   0   2  129.39    3.20
  -4   0  -2   64.89    2.00
  -4   0  -2   65.49    1.90
  -4   0  -2   67.79    2.00
  -4   0  -2   62.09    2.00
  -4   0  -2   61.89    1.90
  -4   0  -2   65.69    1.70
  -4   0  -2   63.09    2.00
   4   0   2   64.09    2.00
   4   0   2   68.89    2.10
   4   0   2   66.29    2.00
   4   0   2   65.59    2.00
   4   0   2   60.09    1.80
   4   0   2   64.39    1.70
  -5   0  -2    0.60    0.30
  -5   0  -2    0.90    0.30
  -5   0  -2    0.70    0.30
  -5   0  -2    1.80    0.40
   5   0   2    0.80    0.30
   5   0   2    0.80    0.20
   5   0   2    0.90    0.30
   5   0   2    0.80    0.30
  -6   0  -2   36.90    1.50
  -6   0  -2   38.40    1.60
  -6   0  -2   36.90    1.20
  -6   0  -2   39.20    1.60
   6   0   2   36.20    1.50
   6   0   2   37.30    1.40
   6   0   2   38.20    1.60
  -7   0  -2    1.20    0.50
  -7   0  -2    1.20    0.50
  -7   0  -2    0.90    0.50
   7   0   2    1.10    0.50
   7   0   2    1.70    0.40
   7   0   2    0.90    0.40
   7   0   2    1.70    0.60
  -8   0  -2   11.70    1.00
  -8   0  -2   12.20    1.10
  -8   0  -2   10.80    1.10
   8   0   2   12.50    1.00
   8   0   2   12.10    1.00
   8   0   2    8.30    1.00
  -9   0  -2    1.40    0.60
  -9   0  -2    1.20    0.60
  -9   0  -2    1.90    0.60
   9   0   2    1.50    0.50
   9   0   2    1.90    0.70
   9   0   2    1.50    0.50
   9  -1  -2    0.00    0.40
   9  -1  -2    0.10    0.40
   9  -1  -2    0.00    0.50
  -9   1   2   -0.40    0.40
  -9   1   2   -0.30    0.50
  -9   1   2    0.10    0.50
   8  -1  -2   23.30    1.30
   8  -1  -2   25.50    1.40
   8  -1  -2   25.50    1.50
  -8   1   2   25.80    1.50
  -8   1   2   26.50    1.50
  -8   1   2   27.00    1.50
  -8   1   2   26.30    1.20
   7  -1  -2   20.40    1.30
   7  -1  -2   20.30    1.20
   7  -1  -2   19.40    1.10
   7  -1  -2   20.30    1.10
  -7   1   2   20.10    1.20
  -7   1   2   19.00    1.20
  -7   1   2   22.70    1.30
  -7   1   2   20.90    1.00
   6  -1  -2    0.50    0.30
   6  -1  -2   -0.20    0.20
   6  -1  -2   -0.20    0.20
   6  -1  -2    0.20    0.20
  -6   1   2   -0.30    0.20
  -6   1   2   -0.20    0.30
  -6   1   2    0.10    0.20
  -6   1   2    0.20    0.30
  -6   1   2    0.10    0.30
  -6   1   2   -0.40    0.20
   5  -1  -2   37.90    1.40
   5  -1  -2   38.10    1.40
   5  -1  -2   37.70    1.50
   5  -1  -2   37.90    1.40
   5  -1  -2   39.50    1.50
  -5   1   2   38.40    1.50
  -5   1   2   40.10    1.40
  -5   1   2   39.00    1.50
  -5   1   2   37.80    1.40
  -5   1   2   39.20    1.20
   4  -1  -2  328.47    8.70
   4  -1  -2  328.57    8.70
   4  -1  -2  348.77    8.80
   4  -1  -2  342.07    8.70
   4  -1  -2  342.57    8.60
   4  -1  -2  347.67    8.70
  -4   1   2  350.86    8.80
  -4   1   2  354.46    8.70
  -4   1   2  347.97    8.70
  -4   1   2  356.26    8.70
  -4   1   2  379.76    8.80
  -4   1   2  354.86    8.80
  -4   1   2  376.16    8.70
   3  -1  -2  146.69    3.90
   3  -1  -2  152.18    3.80
   3  -1  -2  148.79    3.80
  -3   1   2  145.49    3.60
  -3   1   2  149.09    3.80
  -3   1   2  147.29    3.90
  -3   1   2  150.78    3.80
  -3   1   2  141.99    3.70
  -3   1   2  141.39    3.80
   2  -1  -2   28.20    0.90
   2  -1  -2   27.20    0.90
   2  -1  -2   28.20    0.80
   2  -1  -2   27.60    0.90
   2  -1  -2   27.70    0.90
  -2   1   2   26.50    0.90
  -2   1   2   28.70    0.90
  -2   1   2   27.60    0.90
  -2   1   2   26.60    0.90
  -2   1   2   27.40    0.90
  -2   1   2   27.80    0.90
   1  -1  -2   22.50    0.70
   1  -1  -2   20.40    0.70
   1  -1  -2   21.80    0.70
   1  -1  -2   20.70    0.60
   1  -1  -2   20.60    0.70
  -1   1   2   21.40    0.70
  -1   1   2   21.90    0.70
  -1   1   2   21.20    0.70
  -1   1   2   21.80    0.60
  -1   1   2   21.40    0.70
  -1   1   2   23.00    0.70
   0  -1  -2    0.20    0.10
   0  -1  -2    0.00    0.10
   0  -1  -2    0.00    0.10
   0  -1  -2    0.10    0.10
   0  -1  -2    0.10    0.10
   0   1   2    0.00    0.10
   0   1   2    0.10    0.10
   0   1   2    0.00    0.10
   0   1   2   -0.10    0.10
   0   1   2    0.00    0.10
  -1  -1  -2 1400.16   34.30
  -1  -1  -2 1430.16   44.60
  -1  -1  -2 1368.56   34.10
  -1  -1  -2 1471.75   34.40
  -1  -1  -2 1404.96   34.30
  -1  -1  -2 1369.16   33.70
   1   1   2 1422.96   34.40
   1   1   2 1353.06   33.90
   1   1   2 1468.25   34.40
   1   1   2 1474.35   34.70
   1   1   2 1386.76   34.10
   1   1   2 1376.76   34.20
   1   1   2 1388.36   33.70
  -2  -1  -2  329.97    7.60
  -2  -1  -2  311.67    7.60
  -2  -1  -2  298.47    7.60
  -2  -1  -2  299.97    7.60
  -2  -1  -2  315.97    7.60
  -2  -1  -2  308.17    7.50
  -2  -1  -2  301.17    7.60
   2   1   2  309.37    7.40
   2   1   2  295.57    7.60
   2   1   2  307.77    7.60
   2   1   2  299.17    7.60
   2   1   2  319.77    7.60
   2   1   2  307.87    7.50
   2   1   2  311.97    7.50
   2   1   2  326.07    7.60
  -3  -1  -2  936.51   23.20
  -3  -1  -2  982.90   23.20
  -3  -1  -2  987.00   23.20
  -3  -1  -2  967.90   23.20
  -3  -1  -2  944.51   23.60
  -3  -1  -2  972.70   23.10
  -3  -1  -2  932.21   23.20
   3   1   2  958.10   23.10
   3   1   2  971.20   23.10
   3   1   2  963.20   23.50
   3   1   2  992.80   23.20
   3   1   2  985.90   23.20
   3   1   2  992.70   28.60
   3   1   2  978.40   23.10
   3   1   2  938.41   23.00
  -4  -1  -2    5.80    0.60
  -4  -1  -2    5.70    0.50
  -4  -1  -2    6.00    0.50
  -4  -1  -2    5.90    0.50
  -4  -1  -2    6.10    0.50
  -4  -1  -2    5.30    0.40
   4   1   2    5.30    0.40
   4   1   2    5.40    0.50
   4   1   2    5.80    0.50
   4   1   2    5.50    0.50
   4   1   2    6.20    0.50
  -5  -1  -2  338.67    8.60
  -5  -1  -2  339.17    8.50
  -5  -1  -2  341.07    8.50
  -5  -1  -2  337.67    8.60
   5   1   2  340.07    8.60
   5   1   2  340.27    8.40
   5   1   2  311.37    8.60
   5   1   2  332.07    8.50
  -6  -1  -2   71.69    2.40
  -6  -1  -2   67.09    2.40
  -6  -1  -2   64.29    2.30
   6   1   2   65.59    2.30
   6   1   2   68.29    2.10
   6   1   2   63.59    2.40
  -7  -1  -2   56.49    2.30
  -7  -1  -2   54.39    2.20
  -7  -1  -2   57.39    2.20
   7   1   2   57.79    2.00
   7   1   2   57.19    2.30
   7   1   2   55.29    2.20
  -8  -1  -2    3.50    0.70
  -8  -1  -2    5.20    0.80
  -8  -1  -2    4.00    0.70
   8   1   2    4.10    0.60
   8   1   2    3.60    0.60
   8   1   2    2.90    0.70
  -9  -1  -2    1.80    0.70
  -9  -1  -2    0.70    0.60
  -9  -1  -2    1.80    0.60
   9   1   2    1.60    0.70
   9   1   2    1.00    0.50
   9   1   2    0.90    0.50
 -10   2   2    6.90    1.00
 -10   2   2    6.60    1.10
 -10   2   2    5.10    1.00
   9  -2  -2   20.90    1.50
   9  -2  -2   22.40    1.40
  -9   2   2   23.00    1.60
  -9   2   2   23.40    1.50
  -9   2   2   21.50    1.60
   8  -2  -2   92.59    3.10
   8  -2  -2   90.89    3.20
  -8   2   2   96.49    3.30
  -8   2   2   89.79    3.10
  -8   2   2   87.99    2.70
  -8   2   2   94.79    3.30
   7  -2  -2    3.20    0.60
   7  -2  -2    3.00    0.60
   7  -2  -2    3.20    0.60
  -7   2   2    2.80    0.50
  -7   2   2    5.50    0.70
  -7   2   2    3.20    0.60
  -7   2   2    3.10    0.40
   6  -2  -2  107.69    3.20
   6  -2  -2  100.09    3.10
   6  -2  -2  106.99    3.30
  -6   2   2  106.59    3.20
  -6   2   2  105.59    3.10
  -6   2   2   99.59    3.20
  -6   2   2  104.79    3.20
   5  -2  -2 1278.97   30.00
   5  -2  -2 1235.58   30.10
   5  -2  -2 1251.47   30.10
  -5   2   2 1235.18   30.10
  -5   2   2 1264.27   30.00
  -5   2   2 1236.58   30.00
  -5   2   2 1248.38   30.00
  -5   2   2 1260.27   30.10
  -5   2   2 1243.18   29.80
   4  -2  -2  164.48    4.50
   4  -2  -2  173.68    4.50
   4  -2  -2  162.08    4.50
   4  -2  -2  169.38    4.50
   4  -2  -2  178.58    4.40
   4  -2  -2  171.78    4.60
  -4   2   2  172.78    4.50
  -4   2   2  164.68    4.60
  -4   2   2  179.78    4.60
  -4   2   2  166.98    4.50
  -4   2   2  171.88    4.50
  -4   2   2  177.38    4.50
  -4   2   2  180.98    4.50
   3  -2  -2   50.99    1.70
   3  -2  -2   55.79    1.70
   3  -2  -2   53.39    1.60
   3  -2  -2   55.49    1.70
   3  -2  -2   54.09    1.60
  -3   2   2   54.29    1.60
  -3   2   2   53.59    1.70
  -3   2   2   52.89    1.60
  -3   2   2   53.99    1.80
  -3   2   2   56.19    1.70
  -3   2   2   52.89    1.60
  -3   2   2   53.99    1.30
   2  -2  -2 1047.40   24.70
   2  -2  -2 1017.50   30.10
   2  -2  -2 1021.80   24.90
   2  -2  -2 1083.19   25.60
   2  -2  -2 1015.90   24.60
   2  -2  -2 1029.70   24.70
   2  -2  -2 1015.80   25.40
   2  -2  -2 1029.90   25.60
  -2   2   2 1046.50   25.20
  -2   2   2  995.10   24.60
  -2   2   2 1034.80   24.60
  -2   2   2 1039.40   27.60
  -2   2   2 1054.29   25.20
  -2   2   2 1023.50   24.60
   1  -2  -2 3867.01   99.79
   1  -2  -2 3853.41   93.69
   1  -2  -2 3825.72   98.39
   1  -2  -2 3809.12   93.49
   1  -2  -2 3893.91   93.69
   1  -2  -2 3953.70  113.09
   1  -2  -2 4140.09  108.99
  -1   2   2 3877.71   93.89
  -1   2   2 3958.60   98.19
  -1   2   2 3897.01   93.79
  -1   2   2 4007.50   94.09
  -1   2   2 3983.90   93.89
   0  -2  -2   94.49    2.40
   0  -2  -2   86.69    2.60
   0  -2  -2   98.39    2.50
   0  -2  -2   94.49    2.60
   0  -2  -2   96.89    2.50
   0  -2  -2   98.89    2.50
   0   2   2   89.09    2.50
   0   2   2   94.39    2.50
   0   2   2   96.79    2.30
   0   2   2   95.39    2.50
  -1  -2  -2  346.47    8.10
  -1  -2  -2  305.77    8.30
  -1  -2  -2  348.77    8.30
  -1  -2  -2  338.47    8.30
  -1  -2  -2  340.57    8.20
  -1  -2  -2  333.37    8.40
  -1  -2  -2  337.47    8.10
   1   2   2  346.87    8.30
   1   2   2  342.97    8.30
   1   2   2  339.67    8.30
   1   2   2  351.06    8.20
   1   2   2  337.57    8.30
   1   2   2  336.37    8.40
  -2  -2  -2  702.03   16.50
  -2  -2  -2  680.73   16.70
  -2  -2  -2  689.13   16.80
  -2  -2  -2  674.53   16.60
  -2  -2  -2  676.63   16.50
  -2  -2  -2  668.53   16.60
   2   2   2  690.63   16.60
   2   2   2  697.33   16.50
   2   2   2  689.43   16.40
   2   2   2  688.33   16.50
   2   2   2  697.33   16.50
   2   2   2  693.93   16.60
  -3  -2  -2  636.64   14.90
  -3  -2  -2  615.24   14.90
  -3  -2  -2  615.34   14.90
  -3  -2  -2  619.84   15.00
  -3  -2  -2  607.04   14.80
  -3  -2  -2  611.44   14.90
   3   2   2  603.84   14.80
   3   2   2  618.34   14.90
   3   2   2  604.84   14.70
   3   2   2  608.14   14.90
   3   2   2  604.34   14.90
   3   2   2  613.04   14.90
   3   2   2  620.94   14.90
   3   2   2  602.24   14.50
  -4  -2  -2   13.00    0.70
  -4  -2  -2   12.60    0.70
  -4  -2  -2   12.60    0.70
  -4  -2  -2   12.90    0.80
  -4  -2  -2   12.50    0.80
   4   2   2   11.80    0.70
   4   2   2   12.00    0.60
   4   2   2   12.50    0.90
   4   2   2   12.00    0.80
   4   2   2   11.80    0.70
   4   2   2   11.80    0.70
  -5  -2  -2    1.80    0.40
  -5  -2  -2    1.50    0.40
  -5  -2  -2    1.70    0.40
   5   2   2    2.20    0.50
   5   2   2    2.00    0.40
  -6  -2  -2    4.00    0.60
  -6  -2  -2    2.90    0.50
  -6  -2  -2    3.80    0.60
  -6  -2  -2    3.70    0.60
   6   2   2    3.60    0.50
   6   2   2    4.50    0.70
   6   2   2    3.50    0.60
  -7  -2  -2    5.40    0.70
  -7  -2  -2    5.40    0.80
  -7  -2  -2    5.90    0.90
   7   2   2    5.20    0.80
   7   2   2    5.60    0.80
   7   2   2    5.80    0.70
  -8  -2  -2    0.50    0.50
  -8  -2  -2    0.70    0.60
  -8  -2  -2    0.80    0.50
   8   2   2    1.10    0.50
   8   2   2    0.50    0.50
   9  -3  -2    5.60    0.90
   9  -3  -2    4.60    0.80
   9  -3  -2    6.00    0.90
  -9   3   2    4.30    0.80
  -9   3   2    3.20    0.80
  -9   3   2    4.10    0.80
   8  -3  -2    8.10    1.00
   8  -3  -2    7.70    1.00
   8  -3  -2    8.50    0.90
  -8   3   2    6.20    0.80
  -8   3   2    7.70    1.00
  -8   3   2    7.50    0.90
   7  -3  -2   16.40    1.10
   7  -3  -2   17.90    0.80
   7  -3  -2   18.60    1.10
   7  -3  -2   19.00    1.20
  -7   3   2   18.90    1.20
  -7   3   2   15.30    1.10
  -7   3   2   16.70    1.10
   6  -3  -2  108.29    3.30
   6  -3  -2  110.89    3.50
   6  -3  -2  110.69    3.00
   6  -3  -2  108.39    3.30
   6  -3  -2  111.29    3.40
  -6   3   2  107.59    3.20
  -6   3   2  109.09    3.40
  -6   3   2  107.99    3.30
  -6   3   2  115.29    3.40
   5  -3  -2   26.10    1.20
   5  -3  -2   25.00    1.20
   5  -3  -2   27.10    1.20
   5  -3  -2   25.20    1.10
   5  -3  -2   24.20    1.00
  -5   3   2   25.00    0.80
  -5   3   2   26.50    1.10
  -5   3   2   25.40    1.10
  -5   3   2   26.10    1.20
  -5   3   2   25.20    1.10
  -5   3   2   23.70    1.10
   4  -3  -2   47.80    1.50
   4  -3  -2   45.10    1.60
   4  -3  -2   46.00    1.60
   4  -3  -2   45.60    1.70
   4  -3  -2   47.50    1.60
  -4   3   2   48.50    1.70
  -4   3   2   48.20    1.60
  -4   3   2   45.10    1.60
  -4   3   2   46.70    1.30
  -4   3   2   45.80    1.60
  -4   3   2   46.50    1.50
  -4   3   2   47.30    1.50
   3  -3  -2  192.28    4.90
   3  -3  -2  185.78    5.00
   3  -3  -2  193.68    5.10
   3  -3  -2  191.28    4.90
   3  -3  -2  185.68    5.10
   3  -3  -2  193.28    5.00
  -3   3   2  198.48    4.90
  -3   3   2  189.08    5.00
  -3   3   2  195.78    4.70
  -3   3   2  188.78    4.80
  -3   3   2  194.58    5.00
  -3   3   2  189.58    5.10
  -3   3   2  195.18    4.90
   2  -3  -2  545.55   13.40
   2  -3  -2  560.44   13.40
   2  -3  -2  569.84   13.50
   2  -3  -2  552.74   13.50
   2  -3  -2  543.45   13.60
   2  -3  -2  551.54   13.50
   2  -3  -2  551.24   13.70
  -2   3   2  564.24   13.60
  -2   3   2  568.74   13.40
  -2   3   2  580.44   13.50
  -2   3   2  571.14   13.50
  -2   3   2  560.04   13.50
  -2   3   2  563.14   13.30
  -2   3   2  548.85   13.70
  -2   3   2  548.15   13.50
   1  -3  -2   60.29    1.70
   1  -3  -2   59.39    1.70
   1  -3  -2   58.29    1.70
   1  -3  -2   58.79    1.70
   1  -3  -2   56.49    1.80
  -1   3   2   59.59    1.70
  -1   3   2   58.09    2.10
  -1   3   2   58.49    1.80
  -1   3   2   59.69    1.70
  -1   3   2   58.79    1.50
  -1   3   2   60.59    1.80
  -1   3   2   57.79    1.70
  -1   3   2   59.09    1.70
  -1   3   2   59.99    1.60
   0  -3  -2    6.50    0.40
   0  -3  -2    6.20    0.50
   0  -3  -2    6.20    0.50
   0  -3  -2    6.60    0.40
   0  -3  -2    6.00    0.30
   0  -3  -2    6.30    0.50
   0  -3  -2    6.40    0.40
   0   3   2    6.20    0.40
   0   3   2    7.00    0.60
   0   3   2    6.90    0.40
   0   3   2    5.90    0.40
   0   3   2    7.00    0.50
   0   3   2    6.50    0.30
   0   3   2    6.50    0.20
   0   3   2    6.50    0.20
   0   3   2    5.80    0.40
  -1  -3  -2   26.40    1.10
  -1  -3  -2   26.20    0.90
  -1  -3  -2   26.90    1.00
  -1  -3  -2   25.30    1.10
  -1  -3  -2   25.90    0.80
  -1  -3  -2   27.50    0.90
   1   3   2   24.90    1.10
   1   3   2   26.70    1.00
   1   3   2   26.10    1.00
   1   3   2   26.70    0.70
   1   3   2   29.10    1.00
   1   3   2   24.90    0.90
  -2  -3  -2    3.80    0.30
  -2  -3  -2    3.90    0.40
  -2  -3  -2    4.70    0.50
  -2  -3  -2    3.20    0.40
  -2  -3  -2    3.00    0.40
  -2  -3  -2    3.60    0.50
  -2  -3  -2    3.40    0.30
   2   3   2    3.50    0.30
   2   3   2    2.90    0.40
   2   3   2    3.40    0.40
   2   3   2    3.80    0.40
   2   3   2    3.40    0.40
   2   3   2    2.80    0.40
   2   3   2    3.70    0.40
  -3  -3  -2   95.99    2.70
  -3  -3  -2   94.69    2.90
  -3  -3  -2   90.99    2.90
  -3  -3  -2   89.69    2.70
  -3  -3  -2   91.89    2.60
   3   3   2   91.29    2.70
   3   3   2   96.39    2.70
   3   3   2   96.89    2.80
   3   3   2   95.29    2.80
   3   3   2   94.59    2.70
   3   3   2   95.39    2.80
  -4  -3  -2  138.69    3.90
  -4  -3  -2  136.99    4.00
  -4  -3  -2  136.19    3.80
  -4  -3  -2  137.29    3.90
  -4  -3  -2  137.49    3.90
   4   3   2  138.99    3.90
   4   3   2  137.69    3.90
   4   3   2  136.29    3.90
   4   3   2  135.09    3.60
   4   3   2  137.79    3.80
  -5  -3  -2    0.80    0.40
  -5  -3  -2    0.90    0.40
  -5  -3  -2    1.10    0.40
  -5  -3  -2    0.70    0.40
  -5  -3  -2    1.10    0.40
   5   3   2    1.60    0.40
   5   3   2    1.00    0.40
   5   3   2    1.30    0.40
  -6  -3  -2   26.90    1.50
  -6  -3  -2   27.70    1.40
  -6  -3  -2   27.20    1.50
   6   3   2   27.70    1.30
   6   3   2   27.10    1.50
   6   3   2   28.50    1.40
  -7  -3  -2    3.90    0.70
  -7  -3  -2    2.90    0.70
  -7  -3  -2    2.40    0.70
   7   3   2    4.50    0.80
   7   3   2    3.50    0.60
   7   3   2    3.20    0.70
  -8  -3  -2    2.60    0.60
  -8  -3  -2    2.10    0.80
  -8  -3  -2    1.90    0.70
   8   3   2    2.00    0.70
   8   3   2    1.80    0.70
   8   3   2    2.30    0.60
   9  -4  -2    1.70    0.70
   9  -4  -2    1.70    0.70
  -9   4   2    1.30    0.60
  -9   4   2    1.20    0.70
  -9   4   2    1.80    0.70
   8  -4  -2   -0.10    0.40
   8  -4  -2    0.20    0.50
   8  -4  -2   -0.50    0.50
  -8   4   2   -0.10    0.40
  -8   4   2   -0.30    0.40
  -8   4   2    0.00    0.40
   7  -4  -2    3.40    0.60
   7  -4  -2    6.40    0.60
   7  -4  -2    5.00    0.80
   7  -4  -2    5.50    0.70
  -7   4   2    4.60    0.60
  -7   4   2    6.00    0.80
  -7   4   2    5.80    0.80
   6  -4  -2    5.80    0.60
   6  -4  -2    5.80    0.80
   6  -4  -2    4.80    0.70
   6  -4  -2    5.90    0.70
   6  -4  -2    6.00    0.70
  -6   4   2    5.50    0.40
  -6   4   2    5.50    0.70
  -6   4   2    4.70    0.70
  -6   4   2    5.40    0.60
  -6   4   2    6.50    0.70
   5  -4  -2   28.50    1.20
   5  -4  -2   28.00    1.30
   5  -4  -2   29.30    1.20
   5  -4  -2   25.70    1.30
   5  -4  -2   29.90    1.50
  -5   4   2   28.70    0.90
  -5   4   2   27.50    1.20
  -5   4   2   28.50    1.30
  -5   4   2   30.70    1.20
  -5   4   2   29.90    1.20
  -5   4   2   29.70    1.30
   4  -4  -2  209.88    5.60
   4  -4  -2  219.88    5.60
   4  -4  -2  208.98    5.80
   4  -4  -2  214.88    5.50
   4  -4  -2  217.58    5.60
   4  -4  -2  219.58    5.90
  -4   4   2  215.58    5.30
  -4   4   2  214.98    5.60
  -4   4   2  218.28    5.60
  -4   4   2  213.98    5.50
  -4   4   2  210.38    5.50
  -4   4   2  213.08    5.60
   3  -4  -2   18.70    0.90
   3  -4  -2   20.60    0.90
   3  -4  -2   25.80    1.10
   3  -4  -2   25.90    1.20
   3  -4  -2   24.00    0.90
   3  -4  -2   19.40    1.00
  -3   4   2   24.00    0.80
  -3   4   2   20.10    1.00
  -3   4   2   23.50    0.80
  -3   4   2   20.40    1.00
  -3   4   2   21.80    1.00
  -3   4   2   17.90    1.00
   2  -4  -2 6036.20  142.69
   2  -4  -2 5936.11  141.29
   2  -4  -2 6098.19  141.59
   2  -4  -2 5940.01  141.29
   2  -4  -2 5884.91  143.29
   2  -4  -2 5814.12  142.39
   2  -4  -2 5867.91  141.89
  -2   4   2 6000.90  156.48
  -2   4   2 5977.80  160.88
  -2   4   2 5818.72  148.69
  -2   4   2 5925.81  141.99
  -2   4   2 5923.91  141.59
  -2   4   2 5918.41  141.79
  -2   4   2 5945.91  141.89
   1  -4  -2 2678.53   65.69
   1  -4  -2 2662.73   64.39
   1  -4  -2 2650.53   64.19
   1  -4  -2 2566.64   63.99
   1  -4  -2 2648.44   64.29
   1  -4  -2 2749.12   64.09
  -1   4   2 2660.13   63.69
  -1   4   2 2687.33   64.09
  -1   4   2 2691.13   64.49
  -1   4   2 2704.43   64.79
  -1   4   2 2753.32   64.69
   0  -4  -2   52.59    1.60
   0  -4  -2   55.99    1.80
   0  -4  -2   53.39    1.50
   0  -4  -2   50.89    1.50
   0  -4  -2   52.79    1.90
   0  -4  -2   52.39    1.50
   0   4   2   52.29    1.40
   0   4   2   50.39    1.60
   0   4   2   53.49    1.50
   0   4   2   51.19    1.90
   0   4   2   54.69    1.70
   0   4   2   52.79    1.40
   0   4   2   53.89    1.60
   0   4   2   54.39    1.70
  -1  -4  -2  574.44   13.50
  -1  -4  -2  541.05   13.80
  -1  -4  -2  557.54   13.50
  -1  -4  -2  550.94   13.50
  -1  -4  -2  555.04   13.90
   1   4   2  569.54   13.30
   1   4   2  562.74   13.60
   1   4   2  541.05   13.90
   1   4   2  568.64   13.60
   1   4   2  564.34   13.60
   1   4   2  567.04   13.60
  -2  -4  -2 1224.98   29.50
  -2  -4  -2 1252.77   29.50
  -2  -4  -2 1256.87   29.50
  -2  -4  -2 1205.28   29.80
  -2  -4  -2 1214.08   29.90
   2   4   2 1267.27   29.60
   2   4   2 1254.57   29.60
   2   4   2 1227.18   29.50
   2   4   2 1239.68   29.40
   2   4   2 1188.48   29.80
   2   4   2 1264.07   30.00
  -3  -4  -2  199.68    5.30
  -3  -4  -2  201.98    5.60
  -3  -4  -2  194.48    5.60
  -3  -4  -2  201.48    5.30
  -3  -4  -2  198.48    5.20
   3   4   2  198.58    4.80
   3   4   2  194.58    5.00
   3   4   2  205.88    5.50
   3   4   2  199.48    5.30
   3   4   2  198.58    5.30
   3   4   2  195.68    5.30
   3   4   2  207.88    5.30
  -4  -4  -2   28.20    1.20
  -4  -4  -2   31.10    1.50
  -4  -4  -2   30.30    1.40
  -4  -4  -2   31.30    1.30
  -4  -4  -2   29.30    1.30
   4   4   2   30.00    1.30
   4   4   2   29.50    1.60
   4   4   2   27.30    1.30
   4   4   2   30.60    1.40
   4   4   2   29.40    1.20
  -5  -4  -2    5.30    0.70
  -5  -4  -2    2.80    0.50
  -5  -4  -2    3.60    0.70
  -5  -4  -2    3.10    0.50
   5   4   2    3.10    0.60
   5   4   2    3.50    0.60
   5   4   2    6.60    0.70
  -6  -4  -2  119.09    3.70
  -6  -4  -2  114.99    3.60
  -6  -4  -2  112.29    4.00
   6   4   2  113.89    3.70
   6   4   2  116.19    3.70
   6   4   2  116.29    3.50
  -7  -4  -2    0.40    0.50
  -7  -4  -2    0.50    0.50
  -7  -4  -2    0.20    0.60
   7   4   2    1.10    0.50
   7   4   2    0.20    0.50
   7   4   2    0.10    0.50
   9  -5  -2   29.40    1.80
   9  -5  -2   29.10    1.90
  -9   5   2   30.10    1.80
  -9   5   2   28.00    1.80
  -9   5   2   28.60    1.70
   8  -5  -2    3.80    0.80
   8  -5  -2    4.10    0.90
  -8   5   2    3.50    0.70
  -8   5   2    3.10    0.70
  -8   5   2    3.40    0.70
   7  -5  -2    0.50    0.40
   7  -5  -2    1.20    0.70
   7  -5  -2    1.10    0.50
   7  -5  -2    0.20    0.50
  -7   5   2    1.40    0.50
  -7   5   2    1.00    0.50
  -7   5   2    1.20    0.50
   6  -5  -2  119.89    3.90
   6  -5  -2  113.19    3.70
   6  -5  -2  111.79    3.40
   6  -5  -2  118.19    3.50
  -6   5   2  110.69    3.50
  -6   5   2  119.39    3.60
  -6   5   2  111.89    3.40
   5  -5  -2   92.69    2.90
   5  -5  -2   92.69    3.10
   5  -5  -2   94.19    2.90
   5  -5  -2   86.59    3.10
  -5   5   2   91.59    2.80
  -5   5   2   91.19    2.40
  -5   5   2   89.09    2.70
  -5   5   2   94.19    2.80
  -5   5   2   95.29    2.90
  -5   5   2   95.49    2.90
   4  -5  -2   59.69    2.30
   4  -5  -2   60.69    2.00
   4  -5  -2   64.19    2.20
   4  -5  -2   56.89    2.10
  -4   5   2   60.99    2.00
  -4   5   2   65.19    2.00
  -4   5   2   61.99    2.10
  -4   5   2   62.89    1.90
  -4   5   2   63.29    2.10
  -4   5   2   58.89    1.80
   3  -5  -2    5.70    0.50
   3  -5  -2    5.50    0.70
   3  -5  -2    4.40    0.50
   3  -5  -2    5.00    0.50
   3  -5  -2    4.50    0.70
  -3   5   2    4.10    0.50
  -3   5   2    4.80    0.50
  -3   5   2    5.40    0.40
  -3   5   2    5.00    0.50
  -3   5   2    4.40    0.50
  -3   5   2    5.50    0.50
  -3   5   2    5.40    0.40
   2  -5  -2  289.67    7.60
   2  -5  -2  284.07    7.20
   2  -5  -2  290.67    7.60
   2  -5  -2  288.97    7.40
   2  -5  -2  295.77    7.10
  -2   5   2  287.37    7.20
  -2   5   2  277.47    7.00
  -2   5   2  293.57    7.30
  -2   5   2  288.47    7.20
  -2   5   2  290.67    7.20
  -2   5   2  280.57    7.30
  -2   5   2  290.47    7.30
   1  -5  -2  448.76   11.30
   1  -5  -2  460.45   11.20
   1  -5  -2  444.76   10.90
   1  -5  -2  448.16   11.40
  -1   5   2  443.06   10.70
  -1   5   2  452.65   11.00
  -1   5   2  452.65   10.90
  -1   5   2  428.66   11.00
  -1   5   2  443.46   11.00
  -1   5   2  449.26   10.90
   0  -5  -2    5.60    0.70
   0  -5  -2    4.70    0.40
   0  -5  -2    5.10    0.60
   0   5   2    4.60    0.50
   0   5   2    4.20    0.60
   0   5   2    4.30    0.40
   0   5   2    4.40    0.30
   0   5   2    3.80    0.40
   0   5   2    4.70    0.40
   0   5   2    4.80    0.30
   0   5   2    4.40    0.50
  -1  -5  -2    0.70    0.30
  -1  -5  -2    0.80    0.40
  -1  -5  -2    0.70    0.20
  -1  -5  -2    1.50    0.50
   1   5   2    0.70    0.10
   1   5   2    1.20    0.30
   1   5   2    0.70    0.30
   1   5   2    0.60    0.30
   1   5   2    1.00    0.30
   1   5   2    1.70    0.50
  -2  -5  -2   41.30    1.80
  -2  -5  -2   41.20    1.40
  -2  -5  -2   42.20    1.40
  -2  -5  -2   42.70    1.80
  -2  -5  -2   41.10    1.50
   2   5   2   41.40    1.50
   2   5   2   42.30    1.60
   2   5   2   41.60    1.80
   2   5   2   41.60    1.50
   2   5   2   39.90    1.20
   2   5   2   40.80    1.50
   2   5   2   39.70    1.30
  -3  -5  -2    4.90    0.70
  -3  -5  -2    5.70    0.60
  -3  -5  -2    4.60    0.60
  -3  -5  -2    5.30    0.50
  -3  -5  -2    5.00    0.70
   3   5   2    4.60    0.50
   3   5   2    4.80    0.40
   3   5   2    4.60    0.60
   3   5   2    4.80    0.70
   3   5   2    6.80    0.70
  -4  -5  -2   16.90    1.00
  -4  -5  -2   14.50    0.90
  -4  -5  -2   17.20    1.20
  -4  -5  -2   16.60    1.20
   4   5   2   16.80    1.00
   4   5   2   16.90    1.20
   4   5   2   15.50    1.00
  -5  -5  -2   26.10    1.50
  -5  -5  -2   26.10    1.70
  -5  -5  -2   24.00    1.30
  -5  -5  -2   26.00    1.40
   5   5   2   27.60    1.50
   5   5   2   23.80    1.40
   5   5   2   24.80    1.40
  -6  -5  -2   23.30    1.80
  -6  -5  -2   23.00    1.30
  -6  -5  -2   23.80    1.70
   6   5   2   23.80    1.40
   6   5   2   23.60    1.40
   6   5   2   26.30    1.60
   8  -6  -2    4.40    1.00
   8  -6  -2    4.20    0.90
  -8   6   2    3.70    0.70
  -8   6   2    4.70    0.80
  -8   6   2    4.30    0.80
   7  -6  -2   -0.90    0.50
   7  -6  -2   -0.10    0.40
   7  -6  -2   -0.80    0.50
  -7   6   2    0.10    0.40
  -7   6   2    0.30    0.40
  -7   6   2   -0.40    0.40
   6  -6  -2    8.20    1.00
   6  -6  -2   12.40    1.30
   6  -6  -2   10.70    1.00
  -6   6   2    9.50    0.80
  -6   6   2    8.60    0.90
  -6   6   2    9.40    0.90
   5  -6  -2    0.80    0.50
   5  -6  -2    0.50    0.50
  -5   6   2   -0.20    0.30
  -5   6   2    0.50    0.40
  -5   6   2   -0.20    0.30
  -5   6   2    0.80    0.30
   4  -6  -2   -0.10    0.40
   4  -6  -2   -0.40    0.40
  -4   6   2   -0.10    0.20
  -4   6   2   -0.80    0.30
  -4   6   2   -0.20    0.20
   3  -6  -2   41.70    1.80
   3  -6  -2   36.30    1.40
   3  -6  -2   38.70    1.50
   3  -6  -2   42.00    1.90
  -3   6   2   37.10    1.40
  -3   6   2   37.30    1.20
  -3   6   2   37.80    1.50
  -3   6   2   37.20    1.40
  -3   6   2   37.30    1.40
  -3   6   2   38.80    1.40
   2  -6  -2   73.59    2.10
   2  -6  -2   68.99    2.40
   2  -6  -2   80.19    2.70
   2  -6  -2   75.59    2.70
  -2   6   2   73.99    2.20
  -2   6   2   75.69    2.20
  -2   6   2   74.69    2.30
  -2   6   2   72.09    2.00
  -2   6   2   71.39    2.30
  -2   6   2   68.89    2.20
   1  -6  -2   15.40    1.20
   1  -6  -2   15.10    1.00
   1  -6  -2   16.00    0.70
  -1   6   2   13.90    1.20
  -1   6   2   15.70    0.60
  -1   6   2   16.40    0.80
  -1   6   2   15.10    0.80
  -1   6   2   15.40    0.80
  -1   6   2   15.60    0.80
  -1   6   2   15.50    0.80
   0  -6  -2   14.70    0.70
   0  -6  -2   15.40    1.10
   0  -6  -2   15.50    1.10
   0   6   2   15.10    0.80
   0   6   2   14.90    0.50
   0   6   2   14.90    0.50
   0   6   2   15.00    0.80
   0   6   2   14.70    0.70
   0   6   2   15.30    1.20
   0   6   2   14.50    0.80
   0   6   2   15.60    0.80
  -1  -6  -2   26.00    1.50
  -1  -6  -2   27.30    1.10
  -1  -6  -2   28.90    1.60
  -1  -6  -2   26.90    1.10
   1   6   2   25.50    1.50
   1   6   2   28.10    1.10
   1   6   2   28.80    1.20
   1   6   2   27.30    1.20
  -2  -6  -2    7.60    1.00
  -2  -6  -2    8.00    0.60
  -2  -6  -2    5.40    0.80
  -2  -6  -2    7.70    0.70
   2   6   2    7.50    0.70
   2   6   2    6.70    0.90
   2   6   2    8.50    0.70
  -3  -6  -2    2.10    0.40
  -3  -6  -2    2.60    0.70
  -3  -6  -2    2.40    0.60
  -3  -6  -2    2.60    0.70
   3   6   2    2.80    0.50
   3   6   2    2.50    0.60
   3   6   2    2.40    0.50
  -4  -6  -2   21.60    1.50
  -4  -6  -2   20.30    1.50
  -4  -6  -2   20.30    1.10
   4   6   2   20.50    1.20
   4   6   2   18.70    1.20
   4   6   2   21.40    1.40
  -5  -6  -2   56.69    2.70
  -5  -6  -2   55.59    2.50
   5   6   2   57.89    2.30
   5   6   2   56.19    2.30
   5   6   2   57.59    2.30
   8  -7  -2    1.80    0.80
   8  -7  -2    2.50    0.90
  -8   7   2    2.40    0.70
  -8   7   2    3.70    0.80
  -8   7   2    2.30    0.60
   7  -7  -2    2.50    0.80
  -7   7   2    3.40    0.70
  -7   7   2    4.10    0.70
  -7   7   2    3.40    0.60
   6  -7  -2    2.20    0.60
   6  -7  -2    1.70    0.70
  -6   7   2    1.50    0.40
  -6   7   2    1.50    0.50
  -6   7   2    1.90    0.50
   5  -7  -2    4.70    0.80
   5  -7  -2    3.30    0.70
  -5   7   2    3.80    0.60
  -5   7   2    3.30    0.60
  -5   7   2    3.30    0.50
   4  -7  -2    3.70    0.80
   4  -7  -2    5.10    0.80
  -4   7   2    4.30    0.60
  -4   7   2    4.30    0.50
  -4   7   2    3.40    0.50
  -4   7   2    4.60    0.60
   3  -7  -2    1.10    0.60
   3  -7  -2   -0.60    0.60
   3  -7  -2   -0.10    0.40
  -3   7   2    0.30    0.30
  -3   7   2    0.30    0.30
  -3   7   2    0.50    0.20
   2  -7  -2    2.50    0.60
   2  -7  -2    3.30    0.80
   2  -7  -2    2.90    0.80
  -2   7   2    3.80    0.40
  -2   7   2    2.70    0.40
  -2   7   2    2.20    0.40
   1  -7  -2    0.40    0.50
   1  -7  -2    0.10    0.40
  -1   7   2   -0.20    0.20
  -1   7   2    0.10    0.30
  -1   7   2    0.00    0.30
  -1   7   2   -0.70    0.40
   0  -7  -2    9.40    1.10
   0  -7  -2    7.60    1.00
   0   7   2    7.50    0.70
   0   7   2   10.00    1.20
   0   7   2    9.00    0.60
   0   7   2    8.00    0.70
  -1  -7  -2    3.30    0.80
  -1  -7  -2    3.10    0.70
   1   7   2    3.20    0.80
   1   7   2    2.80    0.50
   1   7   2    2.90    0.50
  -2  -7  -2    8.60    1.20
  -2  -7  -2    7.80    1.00
   2   7   2    9.00    1.10
   2   7   2    7.70    0.70
   2   7   2    6.60    0.70
  -3  -7  -2    3.80    0.90
  -3  -7  -2    2.40    0.70
   3   7   2    2.90    0.50
   3   7   2    3.20    0.60
   3   7   2    2.50    0.70
  -4  -7  -2    2.50    0.80
  -4  -7  -2    3.00    0.80
   4   7   2    3.30    0.70
   4   7   2    3.60    0.60
   4   7   2    4.10    0.70
   6  -8  -2    4.70    1.00
   6  -8  -2    4.20    0.80
  -6   8   2    3.10    0.60
  -6   8   2    2.20    0.60
   5  -8  -2   -0.80    0.50
   5  -8  -2    1.10    0.60
  -5   8   2    0.50    0.40
  -5   8   2    0.50    0.40
   4  -8  -2    1.20    0.70
   4  -8  -2    2.00    0.70
  -4   8   2    1.50    0.50
   3  -8  -2   24.30    1.40
   3  -8  -2   25.60    1.70
   3  -8  -2   25.30    1.80
  -3   8   2   22.20    1.10
  -3   8   2   22.20    1.00
   2  -8  -2    9.10    1.00
   2  -8  -2    9.40    1.20
   2  -8  -2    8.00    1.20
  -2   8   2    8.20    0.70
  -2   8   2    6.50    1.10
  -2   8   2    8.00    0.60
   1  -8  -2    0.40    0.60
   1  -8  -2    0.70    0.60
  -1   8   2    0.80    0.30
  -1   8   2    0.10    0.60
  -1   8   2    0.60    0.30
   0  -8  -2    3.50    0.90
   0  -8  -2    3.10    0.80
   0   8   2    3.10    0.50
   0   8   2    3.10    0.40
   0   8   2    3.00    0.90
  -1  -8  -2   13.70    1.50
  -1  -8  -2   14.70    1.50
   1   8   2   11.60    0.90
   1   8   2   14.10    1.40
   1   8   2   12.50    0.90
  -2  -8  -2    1.60    0.70
  -2  -8  -2    0.90    0.60
   2   8   2    1.70    0.50
   2   8   2    1.10    0.40
   2   8   2    1.00    0.70
  -3  -8  -2   -0.20    0.60
  -3  -8  -2    1.10    0.80
   3   8   2    0.00    0.40
   3   8   2    0.50    0.50
   3   8   2    0.40    0.70
   4  -9  -2    5.10    1.00
   4  -9  -2    4.70    1.00
  -4   9   2    3.30    0.50
   3  -9  -2    6.10    1.10
   3  -9  -2    5.30    1.00
  -3   9   2    4.70    1.10
  -3   9   2    5.20    0.60
   2  -9  -2    0.50    0.70
   2  -9  -2    0.40    0.50
  -2   9   2   -0.10    0.70
  -2   9   2    1.00    0.30
   1  -9  -2    1.20    0.70
   1  -9  -2    0.20    0.60
  -1   9   2    0.50    0.50
  -1   9   2    0.90    0.80
  -1   9   2    0.50    0.30
   0  -9  -2    0.30    0.60
   0  -9  -2    0.10    0.60
   0   9   2   -0.20    0.70
   0   9   2   -0.10    0.30
   0   9   2   -0.50    0.30
  -1  10  -3    0.60    0.60
   1 -10   3    0.70    0.60
  -2  10  -3    0.20    0.60
   2 -10   3   -0.10    0.70
   2   9  -3    9.60    0.80
   2   9  -3   10.00    1.20
  -2  -9   3   12.60    1.50
  -2  -9   3    9.00    1.00
   1   9  -3   39.10    2.10
   1   9  -3   33.90    1.30
  -1  -9   3   38.60    2.20
  -1  -9   3   33.30    1.80
   0   9  -3   14.50    0.60
   0   9  -3   15.60    1.40
   0   9  -3   12.60    0.60
   0  -9   3   12.60    1.40
   0  -9   3   14.20    1.40
  -1   9  -3    3.20    0.80
   1  -9   3    1.30    0.70
   1  -9   3    1.90    0.70
  -2   9  -3    0.80    0.40
  -2   9  -3    0.10    0.50
   2  -9   3    0.20    0.60
  -3   9  -3    1.10    0.40
  -3   9  -3    0.30    0.60
   3  -9   3    1.80    0.70
   3  -9   3    1.30    0.70
  -4   9  -3    0.40    0.40
   4  -9   3    0.80    0.60
   4  -9   3    0.10    0.60
  -5   9  -3    0.70    0.20
  -5   9  -3    1.30    0.50
  -5   9  -3    0.60    0.30
   5  -9   3    0.00    0.60
   4   8  -3    1.20    0.50
   4   8  -3    2.30    0.50
   4   8  -3    1.20    0.70
  -4  -8   3    1.80    0.60
  -4  -8   3    2.00    0.90
   3   8  -3  128.59    3.70
   3   8  -3  125.79    3.70
   3   8  -3  135.69    4.30
  -3  -8   3  121.99    4.10
  -3  -8   3  133.89    4.70
   2   8  -3  172.18    4.70
   2   8  -3  180.08    5.40
   2   8  -3  176.98    4.70
  -2  -8   3  181.68    5.70
  -2  -8   3  175.28    5.20
   1   8  -3   17.40    0.70
   1   8  -3   15.70    0.80
   1   8  -3   14.60    1.30
   1   8  -3   15.30    0.70
  -1  -8   3   17.90    1.50
  -1  -8   3   15.40    1.20
   0   8  -3    3.00    0.60
   0   8  -3    2.50    0.30
   0   8  -3    1.80    0.70
   0   8  -3    2.80    0.30
   0  -8   3    2.60    0.70
   0  -8   3    2.40    0.60
   0  -8   3    2.20    0.50
   0  -8   3    3.00    0.80
  -1   8  -3    3.70    0.80
  -1   8  -3    4.30    0.60
   1  -8   3    4.30    0.80
   1  -8   3    3.60    0.80
   1  -8   3    3.80    0.70
  -2   8  -3    9.60    0.80
  -2   8  -3   11.00    1.10
   2  -8   3    7.70    0.90
   2  -8   3   10.30    1.10
  -3   8  -3    0.20    0.30
   3  -8   3    0.30    0.50
   3  -8   3    0.50    0.50
   3  -8   3    0.80    0.50
  -4   8  -3    2.10    0.30
  -4   8  -3    2.40    0.50
  -4   8  -3    1.80    0.30
   4  -8   3    1.80    0.60
   4  -8   3    2.20    0.60
   4  -8   3    1.40    0.60
  -5   8  -3    0.00    0.30
  -5   8  -3   -0.20    0.20
  -5   8  -3    0.10    0.40
   5  -8   3    0.30    0.50
   5  -8   3   -0.10    0.50
   5  -8   3    0.00    0.50
   5  -8   3    0.00    0.60
  -6   8  -3    1.50    0.50
  -6   8  -3    1.20    0.40
  -6   8  -3    1.80    0.40
   6  -8   3    1.50    0.70
   6  -8   3    1.60    0.80
  -7   8  -3   10.30    1.00
  -7   8  -3   10.50    1.00
  -7   8  -3    9.60    0.90
   7  -8   3    9.10    1.40
   7  -8   3   10.30    1.30
   5   7  -3   19.10    1.30
   5   7  -3   19.30    1.20
   5   7  -3   19.80    1.40
  -5  -7   3   17.70    1.70
  -5  -7   3   19.50    1.40
   4   7  -3  183.28    5.10
   4   7  -3  188.08    5.40
   4   7  -3  183.88    5.20
  -4  -7   3  185.08    5.90
  -4  -7   3  183.58    5.50
   3   7  -3  239.38    6.50
   3   7  -3  228.48    6.10
   3   7  -3  226.08    6.10
  -3  -7   3  234.38    6.90
  -3  -7   3  227.18    6.50
   2   7  -3   28.80    1.20
   2   7  -3   28.50    1.10
   2   7  -3   32.30    1.60
   2   7  -3   29.90    1.20
  -2  -7   3   30.80    1.80
  -2  -7   3   29.10    1.30
  -2  -7   3   29.00    1.50
   1   7  -3   68.69    2.00
   1   7  -3   72.29    2.60
   1   7  -3   69.29    2.00
   1   7  -3   68.29    2.00
  -1  -7   3   69.89    2.70
  -1  -7   3   68.49    2.30
  -1  -7   3   76.19    2.50
  -1  -7   3   74.79    2.80
   0   7  -3  116.69    3.00
   0   7  -3  122.39    3.80
   0   7  -3  121.49    3.10
   0  -7   3  121.99    3.90
   0  -7   3  120.59    3.60
   0  -7   3  117.09    3.60
   0  -7   3  121.49    3.90
  -1   7  -3    0.10    0.40
  -1   7  -3   -0.20    0.30
   1  -7   3    0.10    0.40
   1  -7   3   -0.10    0.40
   1  -7   3    0.30    0.40
  -2   7  -3   46.70    2.00
  -2   7  -3   47.90    1.70
   2  -7   3   44.40    1.90
   2  -7   3   43.80    1.90
   2  -7   3   47.60    1.90
  -3   7  -3   69.69    2.20
  -3   7  -3   65.89    1.80
  -3   7  -3   67.09    1.80
   3  -7   3   67.79    2.40
   3  -7   3   66.79    2.50
   3  -7   3   69.89    2.70
   3  -7   3   74.69    2.60
  -4   7  -3   27.30    0.90
  -4   7  -3   27.10    0.90
  -4   7  -3   27.10    1.00
  -4   7  -3   28.70    1.30
   4  -7   3   30.60    1.40
   4  -7   3   28.30    1.50
   4  -7   3   25.40    1.60
   4  -7   3   30.80    1.50
  -5   7  -3    5.70    0.70
  -5   7  -3    5.30    0.50
  -5   7  -3    5.20    0.50
  -5   7  -3    5.10    0.50
   5  -7   3    5.50    1.00
   5  -7   3    6.00    0.70
   5  -7   3    5.90    0.80
   5  -7   3    7.20    1.00
  -6   7  -3    1.50    0.50
  -6   7  -3    1.30    0.40
  -6   7  -3    1.30    0.40
   6  -7   3    1.70    0.70
   6  -7   3    1.10    0.70
   6  -7   3    0.70    0.50
  -7   7  -3   45.40    1.80
  -7   7  -3   44.60    1.90
  -7   7  -3   44.90    2.00
   7  -7   3   47.30    2.30
   7  -7   3   46.20    2.50
  -8   7  -3   21.40    1.40
  -8   7  -3   20.10    1.30
  -8   7  -3   20.10    1.40
   8  -7   3   20.70    1.90
   8  -7   3   22.50    1.70
   6   6  -3    6.90    0.80
   6   6  -3    7.70    1.00
   6   6  -3    8.60    0.90
  -6  -6   3    8.60    1.20
  -6  -6   3    6.80    0.90
   5   6  -3   43.70    1.90
   5   6  -3   44.30    1.90
   5   6  -3   46.70    1.90
  -5  -6   3   44.30    2.30
  -5  -6   3   45.30    2.00
   4   6  -3  372.76    9.50
   4   6  -3  370.16    9.50
   4   6  -3  374.06    9.60
  -4  -6   3  368.16   10.10
  -4  -6   3  367.06    9.80
   2   6  -3   25.60    1.00
   2   6  -3   29.00    1.40
   2   6  -3   28.10    1.00
   2   6  -3   27.50    1.00
   2   6  -3   27.00    1.00
   2   6  -3   27.50    1.10
  -2  -6   3   27.30    1.30
  -2  -6   3   25.10    1.50
  -2  -6   3   26.90    1.20
  -2  -6   3   27.00    1.00
   1   6  -3   22.50    0.80
   1   6  -3   23.60    1.20
   1   6  -3   23.50    0.80
   1   6  -3   23.00    0.80
   1   6  -3   22.70    0.80
  -1  -6   3   22.30    1.30
  -1  -6   3   20.80    1.00
  -1  -6   3   23.30    1.20
  -1  -6   3   23.40    0.80
  -1  -6   3   23.50    1.40
   0   6  -3  532.35   12.80
   0   6  -3  547.35   13.50
   0   6  -3  527.35   12.80
   0  -6   3  550.94   13.60
   0  -6   3  528.25   13.30
   0  -6   3  529.05   13.30
   0  -6   3  534.85   13.50
  -1   6  -3  127.39    3.90
  -1   6  -3  134.79    3.70
   1  -6   3  130.09    3.80
   1  -6   3  131.09    3.90
   1  -6   3  128.59    3.90
   1  -6   3  132.59    3.80
  -2   6  -3    3.40    0.50
   2  -6   3    2.90    0.60
   2  -6   3    2.60    0.50
   2  -6   3    3.40    0.60
   2  -6   3    2.40    0.50
  -3   6  -3   79.09    2.00
  -3   6  -3   79.39    2.10
  -3   6  -3   79.79    2.40
  -3   6  -3   81.09    2.10
  -3   6  -3   79.69    2.00
   3  -6   3   79.99    2.80
   3  -6   3   82.69    2.70
   3  -6   3   79.59    2.60
   3  -6   3   77.69    2.60
  -4   6  -3  210.48    5.30
  -4   6  -3  212.88    5.40
  -4   6  -3  209.58    5.20
  -4   6  -3  204.68    5.30
  -4   6  -3  212.98    5.60
   4  -6   3  211.28    5.70
   4  -6   3  211.98    6.10
   4  -6   3  204.58    5.70
   4  -6   3  209.18    5.20
   4  -6   3  216.88    5.90
  -5   6  -3   14.10    0.80
  -5   6  -3   14.30    0.70
  -5   6  -3   15.20    0.80
  -5   6  -3   14.30    0.90
   5  -6   3   13.60    1.10
   5  -6   3   13.70    1.20
   5  -6   3   14.70    1.00
  -6   6  -3   29.80    1.30
  -6   6  -3   31.60    1.40
  -6   6  -3   31.00    1.30
   6  -6   3   29.60    1.60
   6  -6   3   30.00    1.40
   6  -6   3   31.40    1.90
  -7   6  -3   58.09    2.20
  -7   6  -3   63.09    2.30
  -7   6  -3   63.39    2.30
   7  -6   3   57.09    2.70
   7  -6   3   56.79    2.20
   7  -6   3   62.69    2.50
  -8   6  -3   28.70    1.60
  -8   6  -3   30.50    1.70
  -8   6  -3   30.30    1.70
   8  -6   3   29.70    1.80
   8  -6   3   33.10    2.10
   7   5  -3    1.50    0.60
   7   5  -3    1.00    0.50
   7   5  -3    1.40    0.60
  -7  -5   3    1.40    0.60
  -7  -5   3    2.40    0.70
   6   5  -3    3.40    0.60
   6   5  -3    4.30    0.70
   6   5  -3    3.80    0.70
  -6  -5   3    4.20    0.70
  -6  -5   3    2.70    0.60
  -6  -5   3    4.30    0.90
   5   5  -3   32.60    1.60
   5   5  -3   34.30    1.50
   5   5  -3   35.20    1.70
  -5  -5   3   36.50    1.70
  -5  -5   3   36.70    1.90
  -5  -5   3   33.00    1.60
   4   5  -3  143.29    4.00
   4   5  -3  142.79    4.00
   4   5  -3  137.89    4.00
   4   5  -3  133.79    3.90
  -4  -5   3  141.59    4.20
  -4  -5   3  138.59    4.00
  -4  -5   3  133.99    3.90
  -4  -5   3  140.59    4.40
   3   5  -3   15.50    0.90
   3   5  -3   15.80    0.80
   3   5  -3   15.60    0.80
   3   5  -3   15.90    0.80
   3   5  -3   17.10    1.00
  -3  -5   3   18.60    1.20
  -3  -5   3   15.50    0.80
  -3  -5   3   16.10    0.80
  -3  -5   3   16.50    1.00
   2   5  -3    0.60    0.20
   2   5  -3    0.30    0.20
   2   5  -3    0.80    0.20
   2   5  -3    0.70    0.20
   2   5  -3    0.70    0.30
   2   5  -3    0.80    0.30
   2   5  -3    1.40    0.40
   2   5  -3    1.20    0.30
  -2  -5   3    0.80    0.30
  -2  -5   3    0.70    0.20
  -2  -5   3    0.70    0.30
  -2  -5   3    0.80    0.40
   1   5  -3   24.80    1.10
   1   5  -3   23.70    1.10
   1   5  -3   22.60    0.80
   1   5  -3   21.70    0.80
   1   5  -3   23.90    0.90
   1   5  -3   24.40    0.80
   1   5  -3   21.50    0.80
  -1  -5   3   21.40    0.70
  -1  -5   3   22.40    0.80
  -1  -5   3   22.60    1.00
  -1  -5   3   24.60    1.20
  -1  -5   3   23.40    1.10
  -1  -5   3   22.80    1.20
   0   5  -3   33.70    0.90
   0   5  -3   33.30    1.20
   0   5  -3   35.00    0.90
   0   5  -3   33.70    1.40
   0   5  -3   34.20    1.40
   0   5  -3   35.30    1.40
   0  -5   3   34.30    1.30
   0  -5   3   32.50    1.30
   0  -5   3   33.20    1.40
   0  -5   3   32.90    1.40
   0  -5   3   34.60    1.50
  -1   5  -3    0.40    0.20
  -1   5  -3   -0.30    0.30
   1  -5   3    0.10    0.30
   1  -5   3   -0.20    0.20
   1  -5   3    0.00    0.30
   1  -5   3   -0.20    0.20
   1  -5   3    0.10    0.20
   1  -5   3   -0.20    0.20
  -2   5  -3   16.50    1.00
  -2   5  -3   15.60    0.80
  -2   5  -3   15.70    0.50
  -2   5  -3   16.80    0.50
  -2   5  -3   16.20    0.80
   2  -5   3   16.00    1.00
   2  -5   3   15.30    0.90
   2  -5   3   16.60    0.90
   2  -5   3   16.60    0.90
  -3   5  -3   -0.10    0.20
  -3   5  -3    0.20    0.10
  -3   5  -3    0.30    0.30
  -3   5  -3    0.30    0.20
  -3   5  -3    0.00    0.10
  -3   5  -3    0.10    0.10
  -3   5  -3    0.10    0.20
   3  -5   3    0.10    0.10
   3  -5   3    0.20    0.20
   3  -5   3    0.20    0.10
   3  -5   3    0.30    0.30
   3  -5   3    0.00    0.30
   3  -5   3    0.00    0.30
  -4   5  -3   10.50    0.60
  -4   5  -3    9.70    0.60
  -4   5  -3   10.60    0.60
  -4   5  -3   10.50    0.70
  -4   5  -3    9.40    0.60
  -4   5  -3    9.40    0.60
   4  -5   3   11.00    0.70
   4  -5   3   11.60    0.80
   4  -5   3   11.10    0.90
   4  -5   3   11.00    0.80
   4  -5   3    9.20    0.60
  -5   5  -3    3.40    0.40
  -5   5  -3    3.40    0.50
  -5   5  -3    2.80    0.40
  -5   5  -3    3.70    0.40
  -5   5  -3    3.60    0.50
   5  -5   3    3.30    0.40
   5  -5   3    2.50    0.60
   5  -5   3    3.50    0.60
   5  -5   3    3.60    0.50
  -6   5  -3   72.19    2.40
  -6   5  -3   72.69    2.40
  -6   5  -3   71.59    2.40
   6  -5   3   71.69    2.40
   6  -5   3   70.39    2.30
   6  -5   3   71.49    2.60
   6  -5   3   67.89    2.80
  -7   5  -3    3.50    0.60
  -7   5  -3    2.60    0.60
  -7   5  -3    3.40    0.60
   7  -5   3    2.30    0.50
   7  -5   3    2.80    0.80
   7  -5   3    2.60    0.70
  -8   5  -3   49.20    2.10
  -8   5  -3   50.69    2.10
  -8   5  -3   46.50    2.10
   8  -5   3   46.00    2.40
   8  -5   3   50.19    2.20
  -9   5  -3   16.20    1.40
  -9   5  -3   14.40    1.30
  -9   5  -3   15.00    1.30
   9  -5   3   13.80    1.50
   9  -5   3   15.20    1.30
   8   4  -3   -0.60    0.50
   8   4  -3    0.10    0.40
   8   4  -3   -0.30    0.50
  -8  -4   3    0.10    0.50
  -8  -4   3    0.30    0.50
  -8  -4   3    0.60    0.60
   7   4  -3    7.20    0.90
   7   4  -3    9.30    0.90
   7   4  -3    8.50    1.00
  -7  -4   3    8.20    1.00
  -7  -4   3    7.70    1.00
  -7  -4   3    7.90    0.90
   6   4  -3   -0.20    0.40
   6   4  -3    0.20    0.40
   6   4  -3   -0.10    0.40
  -6  -4   3   -0.30    0.30
  -6  -4   3   -0.70    0.40
  -6  -4   3   -0.80    0.40
   5   4  -3    1.30    0.60
   5   4  -3    3.40    0.60
   5   4  -3    1.60    0.60
  -5  -4   3    1.00    0.50
  -5  -4   3    3.90    0.80
  -5  -4   3    2.30    0.60
  -5  -4   3    1.20    0.60
   4   4  -3   11.70    0.80
   4   4  -3   11.90    0.80
   4   4  -3   10.80    0.70
   4   4  -3   12.30    0.80
   4   4  -3   12.10    0.70
  -4  -4   3   11.60    0.80
  -4  -4   3   11.40    0.80
  -4  -4   3   13.60    1.00
  -4  -4   3   12.80    0.60
  -4  -4   3   12.80    0.90
   3   4  -3   37.40    1.30
   3   4  -3   37.70    1.40
   3   4  -3   36.70    1.30
   3   4  -3   36.20    1.30
  -3  -4   3   37.80    1.50
  -3  -4   3   36.40    1.30
  -3  -4   3   37.90    1.10
  -3  -4   3   38.80    1.20
  -3  -4   3   37.30    1.30
  -3  -4   3   37.10    1.60
   2   4  -3  123.19    3.50
   2   4  -3  126.09    3.30
   2   4  -3  124.19    3.30
   2   4  -3  123.19    3.10
   2   4  -3  124.49    3.30
   2   4  -3  127.69    3.30
  -2  -4   3  127.49    3.20
  -2  -4   3  121.39    3.30
  -2  -4   3  125.79    3.20
  -2  -4   3  123.49    3.30
  -2  -4   3  123.99    3.50
  -2  -4   3  123.99    3.30
  -2  -4   3  127.39    3.70
   1   4  -3   51.09    1.40
   1   4  -3   51.79    1.40
   1   4  -3   53.89    1.70
   1   4  -3   52.59    1.50
   1   4  -3   50.99    1.50
   1   4  -3   50.29    1.40
   1   4  -3   51.69    1.70
   1   4  -3   53.49    1.70
   1   4  -3   56.39    1.80
  -1  -4   3   50.99    1.60
  -1  -4   3   50.69    1.40
  -1  -4   3   51.99    1.80
  -1  -4   3   50.09    1.40
  -1  -4   3   50.39    1.80
  -1  -4   3   56.19    1.80
  -1  -4   3   51.79    1.60
   0   4  -3  117.09    2.80
   0   4  -3  109.59    3.20
   0   4  -3  119.99    3.20
   0   4  -3  117.39    3.20
   0   4  -3  114.79    3.30
   0   4  -3  116.69    3.20
   0   4  -3  117.49    2.80
   0   4  -3  118.69    2.80
   0   4  -3  112.79    2.80
   0   4  -3  116.59    3.10
   0  -4   3  113.29    3.10
   0  -4   3  112.49    3.10
   0  -4   3  109.99    3.20
   0  -4   3  118.69    3.30
   0  -4   3  113.69    3.30
  -1   4  -3    8.40    0.50
  -1   4  -3    9.10    0.60
  -1   4  -3    8.50    0.60
  -1   4  -3    9.10    0.60
  -1   4  -3    7.80    0.50
  -1   4  -3    8.70    0.60
   1  -4   3    9.20    0.60
   1  -4   3    9.10    0.60
   1  -4   3    8.80    0.60
   1  -4   3    9.20    0.60
   1  -4   3    8.80    0.60
   1  -4   3    8.60    0.60
   1  -4   3    9.00    0.60
  -2   4  -3  501.95   12.70
  -2   4  -3  521.75   12.40
  -2   4  -3  525.45   12.80
  -2   4  -3  495.85   12.60
  -2   4  -3  541.55   12.30
  -2   4  -3  542.35   12.80
  -2   4  -3  525.25   12.30
  -2   4  -3  527.85   12.70
  -2   4  -3  523.55   12.40
  -2   4  -3  521.75   12.70
  -2   4  -3  511.15   12.70
   2  -4   3  511.45   12.70
   2  -4   3  503.75   12.70
   2  -4   3  504.25   12.70
   2  -4   3  525.55   12.70
   2  -4   3  501.65   12.90
   2  -4   3  533.55   12.30
  -3   4  -3   29.80    1.20
  -3   4  -3   28.60    0.90
  -3   4  -3   28.30    0.90
  -3   4  -3   27.30    1.00
  -3   4  -3   29.90    1.00
  -3   4  -3   29.50    1.10
  -3   4  -3   29.00    0.90
  -3   4  -3   27.80    1.10
   3  -4   3   28.80    0.90
   3  -4   3   26.30    1.10
   3  -4   3   29.50    1.10
   3  -4   3   26.50    1.20
   3  -4   3   27.80    1.30
   3  -4   3   26.80    1.20
   3  -4   3   28.70    0.90
  -4   4  -3   26.90    1.00
  -4   4  -3   23.60    0.80
  -4   4  -3   25.40    1.00
  -4   4  -3   22.60    1.00
  -4   4  -3   25.80    1.00
  -4   4  -3   24.40    0.90
  -4   4  -3   25.00    0.90
   4  -4   3   23.70    0.90
   4  -4   3   24.30    1.20
   4  -4   3   24.00    1.10
   4  -4   3   24.20    1.10
  -5   4  -3   50.99    1.70
  -5   4  -3   48.00    1.60
  -5   4  -3   46.00    1.60
  -5   4  -3   47.00    1.60
  -5   4  -3   48.30    1.60
   5  -4   3   48.30    1.60
   5  -4   3   49.50    1.80
   5  -4   3   44.50    1.90
   5  -4   3   49.70    1.70
   5  -4   3   46.80    1.60
  -6   4  -3    4.70    0.50
  -6   4  -3    4.00    0.60
  -6   4  -3    4.60    0.60
  -6   4  -3    4.90    0.60
   6  -4   3    5.00    0.60
   6  -4   3    4.60    0.60
   6  -4   3    4.30    0.50
   6  -4   3    3.60    0.80
   6  -4   3    4.00    0.50
  -7   4  -3  285.87    7.70
  -7   4  -3  288.67    7.70
  -7   4  -3  293.27    7.60
   7  -4   3  276.07    7.40
   7  -4   3  291.37    7.70
   7  -4   3  285.77    7.70
   7  -4   3  296.67    8.00
  -8   4  -3   36.80    1.80
  -8   4  -3   37.80    1.80
  -8   4  -3   39.30    1.80
   8  -4   3   36.60    1.80
   8  -4   3   38.40    2.00
  -9   4  -3    2.50    0.70
  -9   4  -3    0.90    0.60
  -9   4  -3    1.00    0.60
   9  -4   3    1.80    0.70
   9  -4   3    1.30    0.60
   8   3  -3    3.80    0.80
   8   3  -3    3.60    0.60
   8   3  -3    4.00    0.80
  -8  -3   3    4.70    0.80
  -8  -3   3    4.10    0.80
  -8  -3   3    4.30    0.80
   7   3  -3   78.09    2.90
   7   3  -3   79.09    2.80
   7   3  -3   80.79    2.60
  -7  -3   3   80.69    2.90
  -7  -3   3   84.59    3.00
  -7  -3   3   76.79    2.90
   6   3  -3    4.60    0.70
   6   3  -3    6.40    0.80
   6   3  -3    7.60    0.70
  -6  -3   3    8.40    0.90
  -6  -3   3    8.00    0.90
  -6  -3   3    5.60    0.80
  -6  -3   3    5.10    0.70
   5   3  -3   15.90    1.00
   5   3  -3   19.20    0.90
   5   3  -3   15.40    1.00
   5   3  -3   16.00    1.10
  -5  -3   3   17.90    1.10
  -5  -3   3   15.80    1.00
  -5  -3   3   16.40    1.00
   4   3  -3   14.70    0.80
   4   3  -3   16.00    0.80
   4   3  -3   14.90    0.80
   4   3  -3   13.90    0.80
   4   3  -3   15.50    0.80
  -4  -3   3   15.50    0.50
  -4  -3   3   18.40    1.00
  -4  -3   3   15.10    0.80
  -4  -3   3   16.00    0.80
   3   3  -3   75.59    2.20
   3   3  -3   74.09    2.20
   3   3  -3   75.69    2.20
   3   3  -3   76.09    2.40
   3   3  -3   77.09    2.30
   3   3  -3   73.29    2.20
  -3  -3   3   76.29    2.30
  -3  -3   3   77.29    2.20
  -3  -3   3   74.29    1.90
  -3  -3   3   75.79    2.20
  -3  -3   3   76.79    2.40
  -3  -3   3   77.19    2.00
   2   3  -3   35.40    1.10
   2   3  -3   34.40    1.30
   2   3  -3   34.80    1.10
   2   3  -3   32.30    1.20
   2   3  -3   34.90    1.10
   2   3  -3   33.30    1.10
   2   3  -3   32.80    1.20
  -2  -3   3   32.60    1.10
  -2  -3   3   33.70    1.30
  -2  -3   3   34.80    1.30
  -2  -3   3   34.00    1.10
  -2  -3   3   34.20    1.00
  -2  -3   3   33.90    1.10
   1   3  -3    5.00    0.40
   1   3  -3    5.00    0.30
   1   3  -3    5.20    0.30
   1   3  -3    5.70    0.30
   1   3  -3    5.10    0.40
   1   3  -3    5.50    0.40
   1   3  -3    5.40    0.30
   1   3  -3    5.40    0.30
  -1  -3   3    5.20    0.20
  -1  -3   3    5.30    0.30
  -1  -3   3    5.20    0.30
  -1  -3   3    4.90    0.30
  -1  -3   3    4.90    0.40
  -1  -3   3    5.60    0.40
  -1  -3   3    4.60    0.40
   0   3  -3  217.48    5.60
   0   3  -3  218.98    5.30
   0   3  -3  225.48    5.30
   0   3  -3  215.98    5.50
   0   3  -3  228.78    5.30
   0   3  -3  215.98    5.60
   0   3  -3  220.38    5.60
   0   3  -3  215.08    5.60
   0   3  -3  229.58    5.30
   0   3  -3  216.78    5.70
   0   3  -3  214.38    5.70
   0  -3   3  221.88    5.60
   0  -3   3  224.28    5.70
   0  -3   3  224.98    5.70
   0  -3   3  227.68    5.30
   0  -3   3  222.68    5.50
   0  -3   3  214.08    5.50
   0  -3   3  230.68    5.30
  -1   3  -3  623.74   14.40
  -1   3  -3  586.34   14.30
  -1   3  -3  601.24   14.30
  -1   3  -3  614.44   15.10
  -1   3  -3  576.24   14.40
  -1   3  -3  587.54   14.40
  -1   3  -3  558.74   14.40
  -1   3  -3  605.44   14.50
  -1   3  -3  609.24   14.40
  -1   3  -3  605.14   14.50
  -1   3  -3  604.14   14.30
   1  -3   3  592.74   14.40
   1  -3   3  597.34   14.50
   1  -3   3  601.64   14.50
   1  -3   3  593.64   14.20
   1  -3   3  604.74   14.20
   1  -3   3  592.04   14.40
   1  -3   3  586.84   14.40
  -2   3  -3   88.19    2.50
  -2   3  -3   88.69    2.30
  -2   3  -3   92.89    2.30
  -2   3  -3   89.79    2.50
  -2   3  -3   89.39    2.30
  -2   3  -3   89.89    2.40
  -2   3  -3   91.89    2.30
  -2   3  -3   83.79    2.50
  -2   3  -3   96.79    2.60
   2  -3   3   92.59    2.60
   2  -3   3   91.39    2.30
   2  -3   3   88.19    2.50
   2  -3   3   92.69    2.30
   2  -3   3   88.59    2.50
   2  -3   3   91.39    2.60
   2  -3   3   90.99    2.40
  -3   3  -3  460.45   10.80
  -3   3  -3  413.46   11.00
  -3   3  -3  466.35   10.80
  -3   3  -3  442.46   10.90
  -3   3  -3  450.35   10.80
  -3   3  -3  441.06   10.80
  -3   3  -3  446.96   10.80
  -3   3  -3  462.65   10.80
   3  -3   3  461.15   10.90
   3  -3   3  418.86   11.00
   3  -3   3  441.76   10.90
   3  -3   3  460.25   10.80
   3  -3   3  452.45   10.80
   3  -3   3  429.66   11.00
   3  -3   3  457.75   11.10
   3  -3   3  448.86   10.80
  -4   3  -3  259.77    6.50
  -4   3  -3  256.27    6.60
  -4   3  -3  257.17    6.40
  -4   3  -3  264.37    6.50
  -4   3  -3  253.97    6.50
  -4   3  -3  259.07    6.50
   4  -3   3  265.17    6.50
   4  -3   3  249.08    6.50
   4  -3   3  253.47    6.80
   4  -3   3  262.07    6.50
   4  -3   3  258.47    6.50
   4  -3   3  262.97    6.70
  -5   3  -3   25.70    1.10
  -5   3  -3   25.50    1.10
  -5   3  -3   24.60    1.10
  -5   3  -3   24.00    1.10
  -5   3  -3   25.30    1.00
   5  -3   3   24.20    1.20
   5  -3   3   25.00    1.00
   5  -3   3   26.50    1.00
   5  -3   3   25.60    1.10
   5  -3   3   25.80    1.10
  -6   3  -3   42.50    1.60
  -6   3  -3   45.40    1.70
  -6   3  -3   41.70    1.60
  -6   3  -3   41.30    1.60
   6  -3   3   37.80    1.80
   6  -3   3   38.20    1.50
   6  -3   3   43.90    1.70
   6  -3   3   42.90    1.60
   6  -3   3   40.60    1.40
  -7   3  -3  136.79    4.10
  -7   3  -3  139.19    4.20
  -7   3  -3  141.09    4.20
   7  -3   3  136.49    4.00
   7  -3   3  139.49    4.30
   7  -3   3  140.49    4.20
   7  -3   3  135.09    3.70
  -8   3  -3    0.60    0.50
  -8   3  -3    0.30    0.50
  -8   3  -3    0.30    0.50
   8  -3   3    1.10    0.50
   8  -3   3    0.10    0.50
   8  -3   3    0.10    0.40
  -9   3  -3   11.90    1.10
  -9   3  -3    9.30    1.10
  -9   3  -3    8.40    1.00
   9  -3   3   10.40    1.00
   9  -3   3   11.70    1.40
   9  -3   3   10.80    1.20
   9   2  -3   27.30    1.80
   9   2  -3   24.90    1.50
  -9  -2   3   23.20    1.60
  -9  -2   3   24.40    1.60
  -9  -2   3   26.30    1.70
   8   2  -3    4.70    0.60
   8   2  -3    4.60    0.80
   8   2  -3    5.20    0.80
   8   2  -3    4.90    0.70
  -8  -2   3    4.20    0.70
  -8  -2   3    5.50    0.80
  -8  -2   3    5.00    0.80
   7   2  -3   32.30    1.60
   7   2  -3   31.30    1.60
   7   2  -3   33.60    1.40
   7   2  -3   31.70    1.20
  -7  -2   3   34.80    1.70
  -7  -2   3   34.10    1.60
  -7  -2   3   34.60    1.70
  -7  -2   3   33.10    1.60
   6   2  -3  104.09    3.40
   6   2  -3  106.49    3.40
   6   2  -3  108.59    3.10
  -6  -2   3  104.99    3.40
  -6  -2   3  110.19    3.40
  -6  -2   3  111.09    2.80
  -6  -2   3  113.09    3.40
  -6  -2   3  109.09    3.40
   5   2  -3  119.19    3.50
   5   2  -3  117.99    3.60
   5   2  -3  123.59    3.50
   5   2  -3  123.09    3.40
  -5  -2   3  123.49    3.60
  -5  -2   3  121.69    3.60
  -5  -2   3  121.59    3.50
  -5  -2   3  123.29    3.60
   4   2  -3  465.55   11.40
   4   2  -3  456.55   11.40
   4   2  -3  448.96   11.20
   4   2  -3  474.85   11.40
   4   2  -3  480.65   11.40
   4   2  -3  445.46   11.30
  -4  -2   3  472.75   11.30
  -4  -2   3  460.45   11.40
  -4  -2   3  458.45   11.40
  -4  -2   3  435.16   11.40
  -4  -2   3  456.45   11.40
   3   2  -3  398.76    9.30
   3   2  -3  382.16    9.30
   3   2  -3  375.06    9.30
   3   2  -3  374.66    9.10
   3   2  -3  356.06    9.20
   3   2  -3  371.26    9.20
   3   2  -3  376.36    9.30
   3   2  -3  381.26    9.30
  -3  -2   3  378.46    9.20
  -3  -2   3  367.06    9.30
  -3  -2   3  370.26    9.30
  -3  -2   3  364.76    9.30
   2   2  -3  390.66    9.40
   2   2  -3  392.26    9.40
   2   2  -3  397.26    9.40
   2   2  -3  391.66    9.50
   2   2  -3  371.76    9.40
   2   2  -3  391.16    9.40
  -2  -2   3  388.86    9.40
  -2  -2   3  393.56    9.50
  -2  -2   3  376.06    9.40
  -2  -2   3  390.06    9.60
  -2  -2   3  387.16    9.30
  -2  -2   3  392.36    9.40
  -2  -2   3  372.06    9.50
   1   2  -3  321.97    8.00
   1   2  -3  328.77    7.90
   1   2  -3  355.06    8.10
   1   2  -3  336.47    8.00
   1   2  -3  333.27    8.00
   1   2  -3  330.57    8.00
   1   2  -3  339.07    8.00
   1   2  -3  331.57    8.00
  -1  -2   3  324.27    8.00
  -1  -2   3  334.07    8.00
  -1  -2   3  315.87    8.10
  -1  -2   3  327.87    8.00
  -1  -2   3  332.77    8.00
  -1  -2   3  328.87    8.00
  -1  -2   3  316.97    8.00
   0   2  -3  301.17    7.90
   0   2  -3  338.47    7.80
   0   2  -3  333.87    7.80
   0   2  -3  335.27    7.80
   0   2  -3  317.17    7.90
   0   2  -3  334.97    7.80
   0   2  -3  326.27    7.90
   0   2  -3  325.37    7.90
   0  -2   3  332.67    7.90
   0  -2   3  327.77    7.80
   0  -2   3  323.77    7.80
   0  -2   3  317.97    7.90
   0  -2   3  323.77    8.00
   0  -2   3  320.27    7.90
   0  -2   3  331.97    7.80
  -1   2  -3 1957.20   45.90
  -1   2  -3 1917.61   46.80
  -1   2  -3 1984.40   45.90
  -1   2  -3 1883.31   46.00
  -1   2  -3 1990.30   46.50
  -1   2  -3 1880.01   45.80
  -1   2  -3 1919.41   45.90
   1  -2   3 1854.31   45.90
   1  -2   3 1938.31   45.70
   1  -2   3 1946.81   58.29
   1  -2   3 1918.31   46.80
   1  -2   3 1961.70   46.30
   1  -2   3 1894.01   45.80
   1  -2   3 1788.92   45.90
  -2   2  -3  153.18    3.90
  -2   2  -3  160.78    3.80
  -2   2  -3  142.59    4.00
  -2   2  -3  162.68    4.00
  -2   2  -3  154.48    3.90
  -2   2  -3  156.78    3.90
  -2   2  -3  161.58    3.90
  -2   2  -3  157.98    3.90
   2  -2   3  155.18    4.00
   2  -2   3  151.28    3.90
   2  -2   3  158.58    4.00
   2  -2   3  154.48    3.90
   2  -2   3  161.28    4.00
   2  -2   3  152.28    3.90
  -3   2  -3   38.40    1.20
  -3   2  -3   35.70    1.20
  -3   2  -3   38.30    1.20
  -3   2  -3   38.10    1.10
  -3   2  -3   37.70    1.20
  -3   2  -3   37.00    1.20
  -3   2  -3   38.40    1.20
  -3   2  -3   36.70    1.00
   3  -2   3   35.80    1.30
   3  -2   3   36.60    1.20
   3  -2   3   36.30    1.20
   3  -2   3   37.20    1.20
   3  -2   3   37.40    1.30
   3  -2   3   37.10    1.20
   3  -2   3   38.30    1.20
  -4   2  -3   56.39    1.60
  -4   2  -3   53.89    1.80
  -4   2  -3   54.99    1.70
  -4   2  -3   55.79    1.70
  -4   2  -3   57.19    1.70
  -4   2  -3   55.49    1.80
   4  -2   3   55.99    1.70
   4  -2   3   55.99    1.80
   4  -2   3   57.59    1.80
   4  -2   3   58.89    1.70
   4  -2   3   56.59    1.70
   4  -2   3   58.59    1.80
   4  -2   3   53.09    1.70
  -5   2  -3   11.20    0.70
  -5   2  -3   10.70    0.70
  -5   2  -3   10.90    0.70
  -5   2  -3   10.80    0.70
  -5   2  -3   10.50    0.70
   5  -2   3   11.20    0.60
   5  -2   3   11.20    0.60
   5  -2   3   10.80    0.70
   5  -2   3   10.10    0.70
   5  -2   3   12.00    0.70
  -6   2  -3    0.50    0.40
  -6   2  -3    0.10    0.30
  -6   2  -3    0.70    0.40
  -6   2  -3    0.70    0.40
   6  -2   3    0.60    0.40
   6  -2   3    0.20    0.30
   6  -2   3    0.70    0.40
   6  -2   3    0.80    0.30
   6  -2   3    0.80    0.40
  -7   2  -3   17.60    1.20
  -7   2  -3   18.00    1.20
  -7   2  -3   18.10    1.20
   7  -2   3   17.20    1.20
   7  -2   3   18.10    1.10
   7  -2   3   17.90    1.20
  -8   2  -3    8.20    0.90
  -8   2  -3    9.50    1.00
  -8   2  -3    6.80    0.90
   8  -2   3    8.20    1.00
   8  -2   3    8.00    0.80
   8  -2   3    8.20    1.00
  -9   2  -3    0.60    0.50
  -9   2  -3    0.00    0.40
  -9   2  -3    0.00    0.50
   9  -2   3    0.00    0.40
   9  -2   3    0.00    0.40
   9  -2   3    0.10    0.50
   9   1  -3    0.20    0.40
   9   1  -3   -0.90    0.40
  -9  -1   3    0.10    0.50
  -9  -1   3    0.40    0.50
  -9  -1   3    0.80    0.50
   8   1  -3    7.80    0.70
   8   1  -3    5.50    0.80
   8   1  -3    6.70    0.80
   8   1  -3    8.20    1.00
  -8  -1   3    5.40    0.90
  -8  -1   3    5.50    0.90
  -8  -1   3    5.30    1.00
  -8  -1   3    6.50    0.80
   7   1  -3   -0.80    0.40
   7   1  -3    0.00    0.20
   7   1  -3   -0.40    0.30
   7   1  -3   -0.90    0.40
  -7  -1   3   -0.40    0.40
  -7  -1   3    0.10    0.30
  -7  -1   3   -0.20    0.40
  -7  -1   3   -0.40    0.40
   6   1  -3   16.60    1.00
   6   1  -3   17.90    0.90
   6   1  -3   17.20    1.00
   6   1  -3   16.60    1.10
   6   1  -3   17.80    0.80
  -6  -1   3   18.00    1.00
  -6  -1   3   18.50    1.10
  -6  -1   3   17.10    1.10
  -6  -1   3   16.80    1.10
   5   1  -3    8.50    0.70
   5   1  -3    9.20    0.50
   5   1  -3    7.90    0.60
   5   1  -3    8.30    0.70
   5   1  -3    9.30    0.60
  -5  -1   3    8.60    0.70
  -5  -1   3    9.40    0.70
  -5  -1   3    9.10    0.60
  -5  -1   3    9.90    0.70
  -5  -1   3    8.40    0.60
   4   1  -3  211.98    5.30
   4   1  -3  203.28    5.20
   4   1  -3  207.08    5.30
   4   1  -3  204.68    5.30
   4   1  -3  207.68    5.00
   4   1  -3  197.38    5.30
   4   1  -3  203.88    5.40
  -4  -1   3  199.68    5.40
  -4  -1   3  204.08    5.30
  -4  -1   3  208.98    5.30
  -4  -1   3  200.28    5.30
  -4  -1   3  203.08    5.40
  -4  -1   3  201.98    5.40
   3   1  -3   17.30    0.70
   3   1  -3   16.90    0.80
   3   1  -3   16.80    0.80
   3   1  -3   16.10    0.70
  -3  -1   3   16.10    0.70
  -3  -1   3   18.40    0.70
  -3  -1   3   17.40    0.70
  -3  -1   3   17.70    0.80
  -3  -1   3   17.90    0.80
   2   1  -3  281.87    6.90
   2   1  -3  281.17    6.90
   2   1  -3  294.57    6.80
   2   1  -3  277.47    6.90
   2   1  -3  274.87    6.90
   2   1  -3  278.47    6.90
  -2  -1   3  283.97    6.90
  -2  -1   3  266.37    6.90
  -2  -1   3  286.17    6.90
  -2  -1   3  285.27    6.90
   1   1  -3  469.45   10.90
   1   1  -3  460.15   10.80
   1   1  -3  446.86   10.80
   1   1  -3  444.56   10.80
   1   1  -3  444.66   10.90
   1   1  -3  456.65   10.90
  -1  -1   3  441.56   10.80
  -1  -1   3  426.16   10.90
  -1  -1   3  465.45   11.00
  -1  -1   3  457.65   10.90
  -1  -1   3  442.56   10.80
  -1  -1   3  442.26   10.90
   0   1  -3   29.40    0.70
   0   1  -3   27.20    0.90
   0   1  -3   29.60    0.90
   0   1  -3   28.00    0.90
   0   1  -3   28.10    0.90
   0   1  -3   29.30    0.90
   0  -1   3   28.20    0.90
   0  -1   3   29.30    0.90
   0  -1   3   27.70    0.90
   0  -1   3   31.10    0.80
   0  -1   3   29.10    0.80
   0  -1   3   29.90    0.90
   0  -1   3   29.50    0.90
   0  -1   3   28.70    0.70
  -1   1  -3   98.19    2.50
  -1   1  -3   96.49    2.50
  -1   1  -3   99.69    2.30
  -1   1  -3   93.59    2.50
  -1   1  -3   98.19    2.50
  -1   1  -3   88.29    2.50
  -1   1  -3   98.59    2.50
  -1   1  -3   92.79    2.50
   1  -1   3   97.79    2.40
   1  -1   3   95.49    2.30
   1  -1   3   98.09    2.50
   1  -1   3   97.49    2.50
   1  -1   3   98.69    2.50
   1  -1   3   95.19    2.50
  -2   1  -3 1892.41   44.50
  -2   1  -3 1837.12   44.60
  -2   1  -3 1892.21   45.20
  -2   1  -3 1828.92   44.90
  -2   1  -3 1899.41   45.30
  -2   1  -3 1775.32   45.10
  -2   1  -3 1790.52   44.80
   2  -1   3 1866.91   45.10
   2  -1   3 1856.91   44.90
   2  -1   3 1813.62   45.10
   2  -1   3 1864.11   44.60
   2  -1   3 1828.72   57.49
   2  -1   3 1946.61   45.30
   2  -1   3 1925.51   44.60
  -3   1  -3  312.97    7.80
  -3   1  -3  311.87    7.80
  -3   1  -3  328.17    7.80
  -3   1  -3  326.07    7.70
  -3   1  -3  310.07    7.80
  -3   1  -3  319.17    7.80
   3  -1   3  318.37    7.80
   3  -1   3  316.47    7.70
   3  -1   3  303.67    7.80
   3  -1   3  325.37    7.70
   3  -1   3  308.27    7.80
   3  -1   3  310.97    7.80
   3  -1   3  323.57    7.80
  -4   1  -3   11.20    0.50
  -4   1  -3   10.80    0.70
  -4   1  -3   10.90    0.60
  -4   1  -3   12.00    0.70
  -4   1  -3   11.60    0.60
  -4   1  -3   10.70    0.70
   4  -1   3   11.50    0.60
   4  -1   3   10.80    0.60
   4  -1   3   12.30    0.60
   4  -1   3   10.40    0.60
   4  -1   3   10.90    0.50
   4  -1   3   11.40    0.70
   4  -1   3   11.70    0.50
  -5   1  -3   25.50    0.90
  -5   1  -3   25.40    1.10
  -5   1  -3   24.50    1.00
  -5   1  -3   24.30    1.10
  -5   1  -3   23.90    1.00
   5  -1   3   24.50    1.00
   5  -1   3   23.10    1.10
   5  -1   3   23.20    1.00
   5  -1   3   23.30    1.10
  -6   1  -3    1.30    0.40
  -6   1  -3   -0.10    0.40
  -6   1  -3    1.20    0.40
  -6   1  -3    0.40    0.30
   6  -1   3    0.90    0.40
   6  -1   3    0.60    0.30
   6  -1   3    1.00    0.40
   6  -1   3    0.70    0.40
  -7   1  -3   12.10    1.00
  -7   1  -3   11.50    1.00
  -7   1  -3   10.00    1.00
   7  -1   3   12.00    0.90
   7  -1   3   10.80    0.90
   7  -1   3    9.50    1.00
   7  -1   3   12.40    1.00
  -8   1  -3   -0.30    0.30
  -8   1  -3   -0.20    0.40
  -8   1  -3    0.10    0.40
   8  -1   3    0.50    0.40
   8  -1   3    0.70    0.40
   8  -1   3    0.80    0.50
  -9   1  -3   36.80    2.00
  -9   1  -3   38.40    1.90
  -9   1  -3   37.50    2.00
   9  -1   3   36.90    1.90
   9  -1   3   41.30    2.10
   9  -1   3   38.10    1.80
   9   0  -3    6.70    0.80
   9   0  -3    5.80    0.80
   9   0  -3    6.20    0.90
  -9   0   3    6.30    1.00
  -9   0   3    6.50    1.00
   8   0  -3   10.70    0.80
   8   0  -3   11.90    1.00
   8   0  -3   10.50    1.10
   8   0  -3   12.10    1.10
  -8   0   3   11.60    0.90
  -8   0   3   10.00    1.10
  -8   0   3    9.50    1.10
  -8   0   3   10.70    1.10
   7   0  -3   17.90    1.00
   7   0  -3   14.20    1.10
   7   0  -3   15.10    1.20
   7   0  -3   16.40    0.90
  -7   0   3   16.50    1.10
  -7   0   3   17.40    0.80
  -7   0   3   15.70    1.20
  -7   0   3   14.90    1.10
  -7   0   3   17.00    0.90
   6   0  -3   33.30    1.20
   6   0  -3   29.00    1.40
   6   0  -3   30.10    1.40
   6   0  -3   28.70    1.30
   6   0  -3   29.30    1.20
  -6   0   3   29.20    1.30
  -6   0   3   26.70    1.30
  -6   0   3   30.10    1.40
  -6   0   3   29.70    1.40
  -6   0   3   29.40    1.20
   5   0  -3  184.58    5.00
   5   0  -3  179.28    4.80
   5   0  -3  185.18    4.90
   5   0  -3  174.58    4.70
   5   0  -3  181.28    4.90
  -5   0   3  185.98    5.00
  -5   0   3  177.68    4.70
  -5   0   3  184.28    4.90
  -5   0   3  177.78    4.90
  -5   0   3  185.88    4.90
   4   0  -3   32.10    1.30
   4   0  -3   32.20    1.20
   4   0  -3   32.60    1.10
   4   0  -3   36.60    1.20
   4   0  -3   33.40    1.20
   4   0  -3   34.50    1.20
   4   0  -3   34.30    1.20
  -4   0   3   34.80    1.20
  -4   0   3   32.70    1.20
  -4   0   3   33.00    1.10
  -4   0   3   32.50    1.30
  -4   0   3   29.80    1.20
   3   0  -3   33.00    1.20
   3   0  -3   33.20    1.00
   3   0  -3   30.70    1.10
   3   0  -3   33.40    1.10
   3   0  -3   34.60    1.20
   3   0  -3   30.90    1.10
  -3   0   3   32.30    1.20
  -3   0   3   34.00    1.10
  -3   0   3   33.90    1.10
  -3   0   3   34.30    1.20
  -3   0   3   32.90    1.10
  -3   0   3   34.00    1.00
   2   0  -3  114.89    2.90
   2   0  -3  106.39    3.00
   2   0  -3  111.29    3.00
   2   0  -3  116.99    3.00
   2   0  -3  120.69    3.10
   2   0  -3  116.19    2.90
  -2   0   3  111.49    3.00
  -2   0   3  116.19    3.00
  -2   0   3  115.59    2.90
  -2   0   3  119.29    2.90
  -2   0   3  120.69    3.10
  -2   0   3  118.79    3.00
  -2   0   3  118.59    2.90
   1   0  -3  280.97    7.20
   1   0  -3  284.57    7.20
   1   0  -3  284.47    7.20
   1   0  -3  298.57    7.10
   1   0  -3  298.17    7.20
  -1   0   3  289.57    7.20
  -1   0   3  294.47    7.20
  -1   0   3  299.37    7.20
  -1   0   3  305.17    7.20
   0   0  -3   72.49    1.90
   0   0  -3   71.79    1.90
   0   0  -3   73.19    1.90
   0   0  -3   71.69    1.80
   0   0  -3   72.49    1.90
   0   0  -3   72.09    1.80
   0   0   3   72.99    1.90
   0   0   3   72.49    1.80
   0   0   3   70.99    1.90
   0   0   3   71.89    1.80
   0   0   3   72.29    1.90
   0   0   3   69.89    1.90
  -1   0  -3  138.79    3.40
  -1   0  -3  142.39    3.50
  -1   0  -3  135.19    3.50
  -1   0  -3  137.79    3.50
  -1   0  -3  135.99    3.40
  -1   0  -3  140.89    3.50
   1   0   3  142.39    3.50
   1   0   3  139.49    3.40
   1   0   3  134.09    3.50
   1   0   3  141.09    3.50
   1   0   3  133.29    3.40
   1   0   3  140.09    3.50
   1   0   3  134.89    3.50
  -2   0  -3  144.59    3.70
  -2   0  -3  152.08    3.80
  -2   0  -3  147.49    3.70
  -2   0  -3  145.99    3.70
  -2   0  -3  155.38    3.80
  -2   0  -3  147.39    3.80
  -2   0  -3  145.09    3.80
  -2   0  -3  147.99    3.70
   2   0   3  149.29    3.70
   2   0   3  152.18    3.80
   2   0   3  142.39    3.80
   2   0   3  148.89    3.80
   2   0   3  140.99    3.80
   2   0   3  154.58    3.80
   2   0   3  149.49    3.70
  -3   0  -3  260.07    6.40
  -3   0  -3  248.08    6.20
  -3   0  -3  256.17    6.30
  -3   0  -3  257.77    6.40
  -3   0  -3  254.77    6.40
  -3   0  -3  255.47    6.40
  -3   0  -3  259.37    6.20
  -3   0  -3  253.07    6.30
   3   0   3  255.57    6.40
   3   0   3  251.67    6.40
   3   0   3  244.78    6.30
   3   0   3  266.07    6.40
   3   0   3  254.07    6.40
   3   0   3  255.57    6.30
   3   0   3  253.97    6.20
  -4   0  -3   13.80    0.70
  -4   0  -3   16.00    0.60
  -4   0  -3   15.30    0.70
  -4   0  -3   15.50    0.80
  -4   0  -3   14.20    0.80
  -4   0  -3   15.50    0.80
  -4   0  -3   15.10    0.80
   4   0   3   14.80    0.60
   4   0   3   16.70    0.80
   4   0   3   15.40    0.60
   4   0   3   15.90    0.80
   4   0   3   16.00    0.80
  -5   0  -3    0.80    0.30
  -5   0  -3    0.80    0.30
  -5   0  -3    0.60    0.30
  -5   0  -3    0.60    0.30
   5   0   3    1.30    0.30
   5   0   3    0.90    0.30
   5   0   3    0.90    0.30
   5   0   3    0.70    0.30
  -6   0  -3   92.59    3.00
  -6   0  -3   96.89    2.60
  -6   0  -3  101.99    3.10
  -6   0  -3   96.29    3.10
   6   0   3   95.79    3.00
   6   0   3   96.79    3.10
   6   0   3   95.69    2.80
  -7   0  -3    0.00    0.40
  -7   0  -3   -0.20    0.40
  -7   0  -3    0.10    0.30
   7   0   3    0.20    0.30
   7   0   3    0.60    0.40
   7   0   3   -0.10    0.40
   7   0   3    0.10    0.40
  -8   0  -3    0.50    0.40
  -8   0  -3    0.20    0.40
  -8   0  -3    0.30    0.50
   8   0   3    1.10    0.40
   8   0   3    1.20    0.60
   8   0   3    1.00    0.50
  -9   0  -3   16.50    1.30
  -9   0  -3   15.00    1.30
   9   0   3   14.50    1.20
   9   0   3   15.80    1.40
   9   0   3   14.90    1.20
   9  -1  -3   16.00    1.20
   9  -1  -3   16.10    1.20
   9  -1  -3   15.30    1.40
  -9   1   3   16.60    1.40
  -9   1   3   15.90    1.40
  -9   1   3   16.40    1.30
   8  -1  -3    0.00    0.40
   8  -1  -3    0.50    0.40
   8  -1  -3    0.00    0.50
  -8   1   3    0.20    0.50
  -8   1   3   -0.20    0.50
  -8   1   3   -0.20    0.40
  -8   1   3    0.40    0.30
   7  -1  -3   15.40    1.00
   7  -1  -3   14.20    0.90
   7  -1  -3   15.20    1.10
   7  -1  -3   14.00    1.00
  -7   1   3   13.70    1.10
  -7   1   3   14.00    0.80
  -7   1   3   14.50    1.00
  -7   1   3   13.30    1.10
   6  -1  -3   19.40    1.00
   6  -1  -3   22.10    1.10
   6  -1  -3   22.30    1.00
   6  -1  -3   17.50    1.10
  -6   1   3   20.10    0.80
  -6   1   3   19.80    1.10
  -6   1   3   20.40    1.00
  -6   1   3   19.50    1.10
  -6   1   3   23.60    1.20
   5  -1  -3  123.29    3.70
   5  -1  -3  129.49    3.60
   5  -1  -3  134.39    3.80
   5  -1  -3  129.69    3.60
   5  -1  -3  127.89    3.60
  -5   1   3  131.69    3.60
  -5   1   3  130.49    3.70
  -5   1   3  132.29    3.80
  -5   1   3  132.49    3.70
  -5   1   3  130.69    3.40
  -5   1   3  130.09    3.70
   4  -1  -3  497.95   12.20
   4  -1  -3  488.65   12.30
   4  -1  -3  510.05   12.30
   4  -1  -3  511.35   12.40
   4  -1  -3  476.95   12.20
  -4   1   3  513.25   12.40
  -4   1   3  520.65   12.30
  -4   1   3  497.65   12.00
  -4   1   3  497.35   12.30
  -4   1   3  497.25   12.30
   3  -1  -3   95.59    2.70
   3  -1  -3   92.29    2.60
   3  -1  -3   96.79    2.70
   3  -1  -3   96.99    2.70
  -3   1   3   96.79    2.30
  -3   1   3   95.39    2.60
  -3   1   3  101.09    2.70
  -3   1   3   93.89    2.70
  -3   1   3   96.29    2.60
  -3   1   3   99.59    2.70
  -3   1   3   96.49    2.70
   2  -1  -3   16.20    0.60
   2  -1  -3   16.20    0.60
   2  -1  -3   17.50    0.70
   2  -1  -3   15.70    0.70
   2  -1  -3   15.50    0.70
  -2   1   3   15.50    0.70
  -2   1   3   15.40    0.60
  -2   1   3   17.40    0.70
  -2   1   3   16.90    0.70
  -2   1   3   17.40    0.70
  -2   1   3   15.70    0.60
   1  -1  -3  717.43   17.40
   1  -1  -3  710.43   17.30
   1  -1  -3  703.93   17.10
   1  -1  -3  675.83   17.10
   1  -1  -3  684.83   17.00
  -1   1   3  700.73   17.20
  -1   1   3  714.73   17.00
  -1   1   3  745.43   17.40
  -1   1   3  742.33   17.70
  -1   1   3  721.63   17.10
   0  -1  -3  755.92   18.40
   0  -1  -3  703.13   17.70
   0  -1  -3  720.83   17.80
   0  -1  -3  764.72   17.80
   0   1   3  716.13   18.00
   0   1   3  779.72   17.80
   0   1   3  736.73   17.80
   0   1   3  746.13   18.30
   0   1   3  771.02   18.10
  -1  -1  -3   11.10    0.50
  -1  -1  -3   11.90    0.50
  -1  -1  -3   11.00    0.50
  -1  -1  -3   11.10    0.50
  -1  -1  -3   11.10    0.40
  -1  -1  -3   10.40    0.50
   1   1   3   11.60    0.50
   1   1   3   11.70    0.50
   1   1   3   10.70    0.50
   1   1   3   10.60    0.50
   1   1   3   11.50    0.50
   1   1   3   11.00    0.40
  -2  -1  -3   12.20    0.60
  -2  -1  -3   12.20    0.60
  -2  -1  -3   11.60    0.60
  -2  -1  -3   11.00    0.60
  -2  -1  -3   11.90    0.60
  -2  -1  -3   12.30    0.60
  -2  -1  -3   11.90    0.50
   2   1   3   12.30    0.60
   2   1   3   11.20    0.60
   2   1   3   11.50    0.40
   2   1   3   12.10    0.60
   2   1   3   11.70    0.60
   2   1   3   11.90    0.50
   2   1   3   12.80    0.60
  -3  -1  -3  386.76    9.40
  -3  -1  -3  375.76    9.40
  -3  -1  -3  382.26    9.40
  -3  -1  -3  379.66    9.30
  -3  -1  -3  386.56    9.40
  -3  -1  -3  377.16    9.30
  -3  -1  -3  365.26    9.40
   3   1   3  353.36    9.40
   3   1   3  387.26    9.40
   3   1   3  391.46    9.60
   3   1   3  385.06    9.40
   3   1   3  386.76    9.20
   3   1   3  367.86    9.30
   3   1   3  380.86    9.10
   3   1   3  386.16    9.40
  -4  -1  -3   -0.10    0.10
  -4  -1  -3    0.20    0.20
  -4  -1  -3    0.10    0.20
  -4  -1  -3    0.10    0.20
  -4  -1  -3    0.30    0.20
   4   1   3    0.00    0.20
   4   1   3    0.10    0.20
   4   1   3    0.00    0.20
   4   1   3    0.20    0.20
   4   1   3    0.30    0.10
  -5  -1  -3   16.70    0.90
  -5  -1  -3   15.30    0.90
  -5  -1  -3   15.40    1.00
  -5  -1  -3   15.60    1.00
   5   1   3   14.20    0.90
   5   1   3   19.40    1.00
   5   1   3   17.10    0.90
   5   1   3   16.00    0.80
  -6  -1  -3  122.89    3.60
  -6  -1  -3  124.79    3.80
  -6  -1  -3  122.19    3.80
   6   1   3  120.59    3.80
   6   1   3  119.79    3.70
   6   1   3  125.69    3.50
  -7  -1  -3   15.60    1.00
  -7  -1  -3   16.50    1.20
  -7  -1  -3   15.70    1.20
   7   1   3   12.90    1.10
   7   1   3   14.10    1.10
   7   1   3   13.60    0.90
  -8  -1  -3    9.10    1.00
  -8  -1  -3   10.20    1.00
  -8  -1  -3    8.50    1.00
   8   1   3    8.70    1.10
   8   1   3   10.90    0.90
 -10   2   3   -0.30    0.50
 -10   2   3    0.10    0.60
   9  -2  -3   26.90    1.50
   9  -2  -3   26.30    1.70
  -9   2   3   27.40    1.60
  -9   2   3   24.50    1.70
  -9   2   3   26.50    1.70
   8  -2  -3    0.90    0.50
   8  -2  -3    1.40    0.60
  -8   2   3    1.00    0.60
  -8   2   3    1.40    0.50
  -8   2   3    0.70    0.50
   7  -2  -3   34.10    1.60
   7  -2  -3   36.80    1.70
   7  -2  -3   36.40    1.60
  -7   2   3   34.90    1.70
  -7   2   3   34.70    1.70
  -7   2   3   34.00    1.20
  -7   2   3   36.20    1.60
   6  -2  -3    9.10    0.70
   6  -2  -3    8.60    0.80
   6  -2  -3    9.00    0.70
  -6   2   3    8.40    0.80
  -6   2   3    8.60    0.80
  -6   2   3    8.30    0.50
  -6   2   3   10.30    0.80
  -6   2   3    8.60    0.70
   5  -2  -3   60.49    2.00
   5  -2  -3   59.09    2.00
   5  -2  -3   59.29    2.10
  -5   2   3   60.59    1.60
  -5   2   3   59.29    2.10
  -5   2   3   64.09    2.00
  -5   2   3   60.79    2.10
  -5   2   3   60.49    2.00
  -5   2   3   60.59    1.90
  -5   2   3   62.69    2.00
   4  -2  -3  114.39    3.20
   4  -2  -3  109.59    3.00
   4  -2  -3  116.99    3.20
   4  -2  -3  113.49    3.20
   4  -2  -3  114.79    3.10
   4  -2  -3  111.59    3.20
  -4   2   3  111.89    3.10
  -4   2   3  107.69    3.20
  -4   2   3  118.89    3.10
  -4   2   3  115.59    3.10
  -4   2   3  113.59    3.20
  -4   2   3  113.89    3.20
   3  -2  -3  156.18    4.00
   3  -2  -3  151.28    4.00
   3  -2  -3  157.88    4.00
   3  -2  -3  151.78    4.10
   3  -2  -3  150.18    4.10
  -3   2   3  146.39    4.10
  -3   2   3  151.58    4.10
  -3   2   3  153.28    3.90
  -3   2   3  156.38    4.00
  -3   2   3  158.98    4.10
  -3   2   3  149.88    4.10
   2  -2  -3 1916.21   47.20
   2  -2  -3 1922.11   46.00
   2  -2  -3 1944.51   47.60
   2  -2  -3 1874.61   46.30
   2  -2  -3 1990.00   46.70
   2  -2  -3 1977.10   51.39
   2  -2  -3 1736.33   46.40
  -2   2   3 1966.90   46.80
  -2   2   3 1974.90   46.60
  -2   2   3 2053.29   46.90
  -2   2   3 1928.31   55.29
  -2   2   3 1870.21   46.50
  -2   2   3 1971.20   47.00
   1  -2  -3 2747.33   65.19
   1  -2  -3 2708.13   65.49
   1  -2  -3 2808.82   80.59
   1  -2  -3 2599.14   65.29
   1  -2  -3 2705.53   64.59
   1  -2  -3 2650.33   78.29
   1  -2  -3 2583.64   66.19
  -1   2   3 2793.92   65.59
  -1   2   3 2736.53   65.29
  -1   2   3 2732.53   63.99
  -1   2   3 2651.33   65.39
  -1   2   3 2615.34   65.09
   0  -2  -3    0.00    0.10
   0  -2  -3    0.00    0.10
   0  -2  -3    0.50    0.20
   0  -2  -3    0.20    0.20
   0  -2  -3   -0.30    0.10
   0   2   3    0.10    0.10
   0   2   3    0.60    0.20
   0   2   3   -0.10    0.10
  -1  -2  -3  297.37    7.30
  -1  -2  -3  296.37    7.40
  -1  -2  -3  296.07    7.40
  -1  -2  -3  298.87    7.10
  -1  -2  -3  293.97    7.30
   1   2   3  294.97    7.50
   1   2   3  300.67    7.40
   1   2   3  294.67    7.40
   1   2   3  286.17    7.40
   1   2   3  299.57    7.10
   1   2   3  308.47    7.40
   1   2   3  305.17    7.40
  -2  -2  -3   10.30    0.70
  -2  -2  -3   11.30    0.50
  -2  -2  -3   10.50    0.60
  -2  -2  -3    9.40    0.60
  -2  -2  -3   10.40    0.60
  -2  -2  -3   10.20    0.60
   2   2   3   10.70    0.60
   2   2   3   11.10    0.60
   2   2   3   11.80    0.60
   2   2   3   10.80    0.60
   2   2   3   10.60    0.40
   2   2   3   10.70    0.60
   2   2   3   10.90    0.60
  -3  -2  -3  173.88    4.90
  -3  -2  -3  160.08    4.40
  -3  -2  -3  170.98    4.50
  -3  -2  -3  171.68    4.50
  -3  -2  -3  170.58    4.50
  -3  -2  -3  166.48    4.30
   3   2   3  170.98    4.50
   3   2   3  170.58    4.10
   3   2   3  167.28    4.50
   3   2   3  175.38    4.50
   3   2   3  168.38    4.50
   3   2   3  164.78    4.30
   3   2   3  170.18    4.40
   3   2   3  165.68    4.50
  -4  -2  -3   15.30    0.80
  -4  -2  -3   15.60    0.90
  -4  -2  -3   15.40    0.80
  -4  -2  -3   14.50    0.90
   4   2   3   14.70    0.80
   4   2   3   15.20    0.70
   4   2   3   15.00    0.80
   4   2   3   15.30    0.90
   4   2   3   15.90    0.80
   4   2   3   15.60    0.50
   4   2   3   15.00    0.70
  -5  -2  -3   33.70    1.40
  -5  -2  -3   30.30    1.20
  -5  -2  -3   28.20    1.30
  -5  -2  -3   30.20    1.40
   5   2   3   30.90    1.20
   5   2   3   31.30    1.40
   5   2   3   31.40    1.40
  -6  -2  -3    4.60    0.70
  -6  -2  -3    4.80    0.60
  -6  -2  -3    4.40    0.70
   6   2   3    4.30    0.60
   6   2   3    5.30    0.60
   6   2   3    4.30    0.70
  -7  -2  -3   13.90    1.00
  -7  -2  -3   12.30    1.10
  -7  -2  -3   13.10    1.10
   7   2   3   14.20    1.10
   7   2   3   13.30    0.90
   7   2   3   12.90    1.20
  -8  -2  -3    0.30    0.50
  -8  -2  -3   -0.30    0.40
  -8  -2  -3    0.20    0.50
   8   2   3    0.70    0.40
   8   2   3    0.30    0.50
   9  -3  -3   14.70    1.20
   9  -3  -3   14.10    1.30
   9  -3  -3   11.60    1.30
  -9   3   3   14.60    1.30
  -9   3   3   11.50    1.20
  -9   3   3   13.10    1.30
   8  -3  -3    3.30    0.70
   8  -3  -3    4.00    0.70
   8  -3  -3    4.70    0.80
  -8   3   3    3.70    0.80
  -8   3   3    3.90    0.70
  -8   3   3    4.60    0.80
   7  -3  -3    2.10    0.40
   7  -3  -3    1.80    0.50
   7  -3  -3    2.20    0.60
   7  -3  -3    2.80    0.60
  -7   3   3    2.70    0.60
  -7   3   3    2.40    0.50
  -7   3   3    2.30    0.60
   6  -3  -3   45.40    1.50
   6  -3  -3   42.40    1.80
   6  -3  -3   46.00    1.90
   6  -3  -3   47.50    1.80
   6  -3  -3   45.60    1.80
  -6   3   3   45.30    1.70
  -6   3   3   43.50    1.80
  -6   3   3   47.80    1.90
  -6   3   3   43.80    1.70
   5  -3  -3    6.40    0.70
   5  -3  -3    7.80    0.70
   5  -3  -3    8.60    0.70
   5  -3  -3    8.20    0.70
   5  -3  -3    8.80    0.60
  -5   3   3    7.50    0.70
  -5   3   3    7.40    0.60
  -5   3   3    6.70    0.60
  -5   3   3    7.50    0.70
  -5   3   3    7.50    0.60
   4  -3  -3   29.00    1.20
   4  -3  -3   26.90    1.20
   4  -3  -3   26.10    1.20
   4  -3  -3   28.60    1.10
   4  -3  -3   28.20    1.20
  -4   3   3   29.90    1.20
  -4   3   3   28.40    1.20
  -4   3   3   27.50    1.00
  -4   3   3   26.70    1.20
  -4   3   3   28.30    1.10
  -4   3   3   27.60    1.30
   3  -3  -3  136.99    3.80
   3  -3  -3  139.79    3.80
   3  -3  -3  140.29    3.80
   3  -3  -3  141.19    3.70
   3  -3  -3  141.09    3.70
   3  -3  -3  136.89    3.80
  -3   3   3  137.69    3.80
  -3   3   3  140.69    3.80
  -3   3   3  142.59    3.80
  -3   3   3  139.39    3.70
  -3   3   3  138.69    3.90
  -3   3   3  137.59    3.70
  -3   3   3  139.49    3.60
   2  -3  -3  170.08    4.50
   2  -3  -3  170.68    4.20
   2  -3  -3  174.88    4.50
   2  -3  -3  173.48    4.50
   2  -3  -3  170.58    4.60
   2  -3  -3  178.98    4.30
  -2   3   3  178.68    4.70
  -2   3   3  169.68    4.50
  -2   3   3  173.48    4.30
  -2   3   3  174.78    4.50
  -2   3   3  171.98    4.50
  -2   3   3  179.28    4.50
  -2   3   3  154.88    4.50
   1  -3  -3   17.40    0.80
   1  -3  -3   16.80    0.70
   1  -3  -3   16.50    0.70
   1  -3  -3   16.70    0.90
   1  -3  -3   15.90    0.80
   1  -3  -3   16.10    0.70
  -1   3   3   15.40    0.70
  -1   3   3   16.80    0.80
  -1   3   3   16.40    0.60
  -1   3   3   15.60    0.80
  -1   3   3   16.10    0.70
  -1   3   3   16.40    0.50
  -1   3   3   15.90    0.70
   0  -3  -3  220.58    5.40
   0  -3  -3  214.28    5.60
   0  -3  -3  216.98    5.60
   0  -3  -3  216.38    5.70
   0  -3  -3  220.18    5.50
   0  -3  -3  217.28    5.60
   0   3   3  209.78    5.60
   0   3   3  206.38    5.70
   0   3   3  218.08    5.50
   0   3   3  221.88    5.60
   0   3   3  217.78    5.60
   0   3   3  223.78    5.60
   0   3   3  228.18    5.60
  -1  -3  -3   61.79    2.00
  -1  -3  -3   65.49    1.90
  -1  -3  -3   61.59    1.80
  -1  -3  -3   64.29    2.10
  -1  -3  -3   62.29    1.80
  -1  -3  -3   61.69    1.70
   1   3   3   63.89    1.60
   1   3   3   64.89    1.90
   1   3   3   60.99    2.00
   1   3   3   59.99    1.90
   1   3   3   63.49    1.90
   1   3   3   62.79    1.90
   1   3   3   64.69    1.90
   1   3   3   59.09    2.00
  -2  -3  -3  295.67    7.20
  -2  -3  -3  288.37    7.60
  -2  -3  -3  294.67    7.20
  -2  -3  -3  297.97    7.40
  -2  -3  -3  297.67    7.40
  -2  -3  -3  292.67    7.60
   2   3   3  290.87    7.10
   2   3   3  297.07    7.50
   2   3   3  299.47    7.60
   2   3   3  298.47    7.40
   2   3   3  303.57    7.60
   2   3   3  299.57    7.50
   2   3   3  286.17    7.50
   2   3   3  302.47    7.50
  -3  -3  -3    8.20    0.50
  -3  -3  -3    8.20    0.70
  -3  -3  -3    8.60    0.60
  -3  -3  -3    7.20    0.60
  -3  -3  -3    9.10    0.70
   3   3   3    7.90    0.60
   3   3   3    7.90    0.60
   3   3   3    9.00    0.70
   3   3   3    7.70    0.70
   3   3   3    8.10    0.30
   3   3   3    7.60    0.60
  -4  -3  -3  245.68    6.50
  -4  -3  -3  245.68    6.60
  -4  -3  -3  248.68    6.70
  -4  -3  -3  246.08    6.50
  -4  -3  -3  244.68    6.40
   4   3   3  254.37    6.50
   4   3   3  248.18    6.50
   4   3   3  251.37    6.70
   4   3   3  247.88    6.60
   4   3   3  246.38    6.20
  -5  -3  -3   19.30    1.10
  -5  -3  -3   21.30    1.30
  -5  -3  -3   18.90    1.00
  -5  -3  -3   21.60    1.20
  -5  -3  -3   21.00    1.10
   5   3   3   20.70    1.20
   5   3   3   21.10    1.10
   5   3   3   17.80    1.10
  -6  -3  -3   43.10    1.90
  -6  -3  -3   43.90    1.80
  -6  -3  -3   40.90    2.00
   6   3   3   42.70    1.90
   6   3   3   44.10    1.70
   6   3   3   42.50    1.90
  -7  -3  -3    2.70    0.70
  -7  -3  -3    2.00    0.70
  -7  -3  -3    2.00    0.50
   7   3   3    3.20    0.70
   7   3   3    2.50    0.70
   7   3   3    2.20    0.50
  -8  -3  -3    0.60    0.50
  -8  -3  -3    0.50    0.60
  -8  -3  -3    0.60    0.60
   8   3   3    0.90    0.60
   8   3   3    0.30    0.50
   9  -4  -3   18.80    1.50
   9  -4  -3   18.20    1.40
  -9   4   3   18.10    1.50
  -9   4   3   19.00    1.40
  -9   4   3   18.10    1.50
   8  -4  -3    0.40    0.50
   8  -4  -3    0.10    0.40
   8  -4  -3   -0.10    0.50
  -8   4   3    0.20    0.40
  -8   4   3    0.20    0.50
  -8   4   3    0.30    0.50
   7  -4  -3   17.80    1.30
   7  -4  -3   18.40    0.90
   7  -4  -3   19.70    1.20
   7  -4  -3   17.40    1.20
  -7   4   3   19.60    1.20
  -7   4   3   16.70    1.20
  -7   4   3   21.00    1.30
   6  -4  -3  237.38    6.70
   6  -4  -3  239.18    6.60
   6  -4  -3  242.98    6.60
   6  -4  -3  243.58    6.50
   6  -4  -3  237.78    6.30
  -6   4   3  247.68    6.40
  -6   4   3  248.48    6.60
  -6   4   3  252.07    6.60
  -6   4   3  235.68    6.70
   5  -4  -3   73.19    2.30
   5  -4  -3   72.29    2.40
   5  -4  -3   72.19    2.60
   5  -4  -3   73.49    2.30
   5  -4  -3   69.79    2.50
  -5   4   3   69.29    2.20
  -5   4   3   71.49    2.30
  -5   4   3   70.59    2.30
  -5   4   3   69.99    2.40
  -5   4   3   70.89    2.40
   4  -4  -3   17.70    0.90
   4  -4  -3   16.50    0.90
   4  -4  -3   16.10    0.90
   4  -4  -3   16.80    1.00
  -4   4   3   17.10    0.80
  -4   4   3   16.20    0.90
  -4   4   3   16.10    0.90
  -4   4   3   16.40    0.90
  -4   4   3   15.60    0.80
   3  -4  -3  582.74   14.50
   3  -4  -3  562.74   14.30
   3  -4  -3  586.44   14.00
   3  -4  -3  582.84   14.20
   3  -4  -3  594.84   14.40
  -3   4   3  588.84   14.20
  -3   4   3  580.44   14.20
  -3   4   3  586.14   14.00
  -3   4   3  590.34   14.30
  -3   4   3  575.34   14.30
   2  -4  -3 2330.37   55.69
   2  -4  -3 2292.67   57.09
   2  -4  -3 2254.77   55.19
   2  -4  -3 2401.46   55.99
   2  -4  -3 2345.37   55.29
   2  -4  -3 2228.88   55.29
   2  -4  -3 2354.36   54.79
  -2   4   3 2269.47   55.19
  -2   4   3 2406.86   55.39
  -2   4   3 2268.47   54.99
  -2   4   3 2298.27   55.99
  -2   4   3 2327.87   54.99
  -2   4   3 2234.08   55.39
   1  -4  -3  298.97    7.60
   1  -4  -3  312.27    7.60
   1  -4  -3  303.07    7.50
   1  -4  -3  300.87    7.80
   1  -4  -3  307.57    7.90
   1  -4  -3  309.37    7.70
  -1   4   3  301.37    7.20
  -1   4   3  311.27    7.70
  -1   4   3  296.57    7.40
  -1   4   3  304.77    7.60
  -1   4   3  296.07    7.60
   0  -4  -3  180.78    4.70
   0  -4  -3  181.88    5.00
   0  -4  -3  185.88    4.60
   0  -4  -3  176.68    4.90
   0   4   3  186.38    4.80
   0   4   3  177.88    5.10
   0   4   3  184.78    4.70
   0   4   3  178.78    4.70
   0   4   3  179.88    4.80
  -1  -4  -3   32.80    1.10
  -1  -4  -3   32.70    1.20
  -1  -4  -3   33.20    1.40
  -1  -4  -3   33.60    1.50
  -1  -4  -3   32.10    1.00
   1   4   3   29.10    1.20
   1   4   3   31.70    1.40
   1   4   3   31.80    0.80
   1   4   3   31.90    1.20
   1   4   3   32.20    1.20
   1   4   3   31.80    1.30
  -2  -4  -3   65.29    1.90
  -2  -4  -3   63.49    2.00
  -2  -4  -3   62.69    2.20
  -2  -4  -3   63.59    2.30
  -2  -4  -3   63.29    2.00
   2   4   3   63.49    1.70
   2   4   3   65.59    2.30
   2   4   3   61.99    2.00
   2   4   3   64.19    2.00
   2   4   3   60.39    2.00
   2   4   3   64.79    2.10
  -3  -4  -3   13.70    0.70
  -3  -4  -3   14.60    1.00
  -3  -4  -3   15.50    1.10
  -3  -4  -3   15.20    0.90
  -3  -4  -3   15.30    0.90
   3   4   3   14.80    0.90
   3   4   3   12.80    0.80
   3   4   3   13.50    0.90
   3   4   3   14.00    1.00
   3   4   3   14.30    0.60
  -4  -4  -3   -0.80    0.30
  -4  -4  -3   -0.20    0.20
  -4  -4  -3    0.40    0.30
  -4  -4  -3    0.10    0.30
  -4  -4  -3   -0.30    0.40
  -4  -4  -3    0.20    0.20
   4   4   3   -0.10    0.20
   4   4   3    0.10    0.30
   4   4   3   -0.10    0.30
   4   4   3    0.10    0.30
  -5  -4  -3    0.50    0.50
  -5  -4  -3    0.80    0.40
  -5  -4  -3    1.00    0.50
  -5  -4  -3   -0.20    0.40
   5   4   3    0.50    0.40
   5   4   3    1.10    0.40
   5   4   3    0.50    0.40
  -6  -4  -3    6.50    1.00
  -6  -4  -3    7.20    0.90
  -6  -4  -3    6.80    0.80
   6   4   3    6.50    0.80
   6   4   3    5.90    0.80
   6   4   3    5.80    0.80
  -7  -4  -3    2.80    0.80
  -7  -4  -3    2.00    0.70
  -7  -4  -3    1.20    0.50
   7   4   3    2.40    0.60
   7   4   3    1.60    0.60
   7   4   3    1.50    0.60
   9  -5  -3    9.40    1.30
   9  -5  -3    8.20    1.20
  -9   5   3    8.30    1.00
  -9   5   3    8.30    1.10
  -9   5   3    7.90    1.10
   8  -5  -3    0.80    0.60
   8  -5  -3    1.00    0.60
  -8   5   3    1.80    0.60
  -8   5   3    1.90    0.60
  -8   5   3    2.00    0.60
   7  -5  -3   17.00    1.30
   7  -5  -3   15.20    1.00
   7  -5  -3   15.50    1.30
   7  -5  -3   14.30    1.60
  -7   5   3   14.60    1.00
  -7   5   3   13.30    1.10
  -7   5   3   15.40    1.20
   6  -5  -3    0.40    0.40
   6  -5  -3    1.70    0.60
   6  -5  -3    1.70    0.50
   6  -5  -3    1.50    0.60
  -6   5   3    1.30    0.50
  -6   5   3    1.30    0.40
  -6   5   3    2.30    0.50
   5  -5  -3    0.50    0.40
   5  -5  -3   -0.20    0.40
   5  -5  -3    0.30    0.30
  -5   5   3    0.70    0.30
  -5   5   3   -0.10    0.30
  -5   5   3    0.70    0.30
  -5   5   3    0.50    0.40
  -5   5   3    0.20    0.40
   4  -5  -3   84.19    2.40
   4  -5  -3   83.39    2.70
   4  -5  -3   81.89    2.80
   4  -5  -3   82.19    2.50
  -4   5   3   79.49    2.50
  -4   5   3   81.29    2.60
  -4   5   3   79.39    2.50
  -4   5   3   79.99    2.60
  -4   5   3   78.39    2.30
   3  -5  -3  231.38    6.30
   3  -5  -3  232.58    5.90
   3  -5  -3  227.68    6.00
   3  -5  -3  230.18    5.90
   3  -5  -3  234.98    6.30
  -3   5   3  235.18    6.00
  -3   5   3  232.68    6.00
  -3   5   3  219.78    6.10
  -3   5   3  234.58    6.00
  -3   5   3  224.68    5.70
  -3   5   3  232.58    6.00
   2  -5  -3   48.80    1.90
   2  -5  -3   47.30    1.90
   2  -5  -3   47.50    1.60
   2  -5  -3   47.80    1.70
  -2   5   3   49.30    1.70
  -2   5   3   50.49    1.70
  -2   5   3   47.90    1.60
  -2   5   3   47.40    1.30
  -2   5   3   49.80    1.70
  -2   5   3   49.00    1.60
   1  -5  -3    2.20    0.60
   1  -5  -3    3.50    0.50
   1  -5  -3    2.20    0.50
   1  -5  -3    2.10    0.30
  -1   5   3    2.50    0.30
  -1   5   3    2.50    0.40
  -1   5   3    2.50    0.40
  -1   5   3    2.80    0.40
   0  -5  -3    0.60    0.40
   0  -5  -3    1.20    0.40
   0  -5  -3    1.20    0.30
   0   5   3    1.50    0.30
   0   5   3    0.90    0.30
   0   5   3    1.80    0.40
   0   5   3    0.70    0.40
   0   5   3    1.10    0.30
  -1  -5  -3    8.20    0.50
  -1  -5  -3    9.50    0.80
  -1  -5  -3    9.30    0.60
  -1  -5  -3    8.00    0.60
  -1  -5  -3    9.40    0.90
   1   5   3    8.40    0.70
   1   5   3    8.30    0.70
   1   5   3    8.50    0.70
   1   5   3    9.10    0.70
   1   5   3    8.10    0.90
  -2  -5  -3   17.70    1.20
  -2  -5  -3   16.60    0.90
  -2  -5  -3   18.50    1.20
  -2  -5  -3   17.10    0.80
  -2  -5  -3   16.00    0.90
   2   5   3   17.00    0.90
   2   5   3   15.30    0.90
   2   5   3   17.00    1.00
   2   5   3   17.90    1.20
   2   5   3   16.00    0.60
  -3  -5  -3    3.10    0.70
  -3  -5  -3    1.60    0.50
  -3  -5  -3    2.10    0.50
  -3  -5  -3    2.30    0.40
   3   5   3    1.80    0.40
   3   5   3    2.60    0.50
   3   5   3    3.20    0.70
  -4  -5  -3   -0.10    0.50
  -4  -5  -3    0.00    0.30
  -4  -5  -3    0.00    0.40
  -4  -5  -3   -0.20    0.20
   4   5   3   -0.10    0.30
   4   5   3   -0.20    0.40
   4   5   3    0.00    0.40
  -5  -5  -3    4.30    0.80
  -5  -5  -3    5.40    0.80
  -5  -5  -3    5.00    0.60
  -5  -5  -3    4.80    0.90
   5   5   3    4.50    0.70
   5   5   3    5.00    0.70
   5   5   3    4.20    0.70
  -6  -5  -3    1.50    0.70
   6   5   3    1.00    0.60
   6   5   3    1.60    0.50
   6   5   3    1.60    0.60
   8  -6  -3    0.10    0.60
   8  -6  -3   -0.80    0.50
  -8   6   3    0.00    0.50
  -8   6   3    0.30    0.40
  -8   6   3    0.60    0.50
   7  -6  -3    3.10    0.80
   7  -6  -3    2.40    0.60
   7  -6  -3    3.30    0.80
  -7   6   3    2.40    0.60
  -7   6   3    3.30    0.70
  -7   6   3    2.20    0.50
   6  -6  -3   22.20    1.50
   6  -6  -3   20.70    1.30
  -6   6   3   21.10    1.30
  -6   6   3   23.00    1.40
  -6   6   3   18.70    1.10
   5  -6  -3   39.00    1.70
   5  -6  -3   36.00    1.90
  -5   6   3   37.30    1.40
  -5   6   3   34.20    1.60
  -5   6   3   34.40    1.60
   4  -6  -3    0.90    0.60
   4  -6  -3    1.30    0.50
   4  -6  -3    0.80    0.30
  -4   6   3    0.80    0.30
   3  -6  -3  558.04   14.30
   3  -6  -3  559.44   13.80
   3  -6  -3  584.44   14.40
   3  -6  -3  546.75   13.90
  -3   6   3  571.84   13.90
  -3   6   3  532.05   13.60
  -3   6   3  589.24   14.00
  -3   6   3  567.34   13.90
   2  -6  -3  466.45   11.40
   2  -6  -3  444.66   11.30
   2  -6  -3  440.16   11.10
   2  -6  -3  432.06   10.80
  -2   6   3  429.66   10.50
  -2   6   3  442.96   10.90
  -2   6   3  425.46   10.90
  -2   6   3  418.56   10.90
  -2   6   3  440.26   10.80
  -2   6   3  435.36   10.80
   1  -6  -3    5.90    0.90
   1  -6  -3    3.80    0.60
   1  -6  -3    4.40    0.40
   1  -6  -3    2.30    0.70
  -1   6   3    4.50    0.50
  -1   6   3    3.40    0.70
  -1   6   3    4.50    0.50
  -1   6   3    5.30    0.50
  -1   6   3    4.30    0.50
  -1   6   3    4.40    0.50
   0  -6  -3  129.39    4.10
   0  -6  -3  114.39    3.40
   0  -6  -3  123.09    3.90
   0   6   3  125.49    3.70
   0   6   3  122.19    3.50
   0   6   3  143.59    4.20
   0   6   3  135.59    3.60
  -1  -6  -3  292.57    8.00
  -1  -6  -3  282.57    7.40
  -1  -6  -3  300.77    8.10
   1   6   3  293.27    7.50
   1   6   3  292.57    7.50
   1   6   3  306.67    8.10
   1   6   3  277.17    7.60
  -2  -6  -3   66.89    2.00
  -2  -6  -3   69.79    2.70
  -2  -6  -3   68.99    2.70
  -2  -6  -3   67.89    2.20
   2   6   3   67.69    2.30
   2   6   3   71.39    2.70
   2   6   3   68.49    2.30
  -3  -6  -3    6.70    0.90
  -3  -6  -3    6.40    0.90
   3   6   3    5.20    0.60
   3   6   3    6.70    0.70
  -4  -6  -3    1.60    0.70
  -4  -6  -3    2.60    0.70
   4   6   3    1.70    0.50
   4   6   3    2.50    0.70
   4   6   3    1.70    0.50
  -5  -6  -3   53.59    2.40
  -5  -6  -3   58.79    2.70
   5   6   3   53.99    2.30
   5   6   3   54.69    2.30
   5   6   3   55.19    2.30
   7  -7  -3   10.30    1.10
   7  -7  -3    7.90    1.20
  -7   7   3    6.30    0.90
  -7   7   3    7.10    0.90
  -7   7   3    7.20    0.80
   6  -7  -3   14.00    1.20
   6  -7  -3   15.00    1.40
  -6   7   3   15.20    1.00
  -6   7   3   12.90    1.20
  -6   7   3   13.20    1.10
   5  -7  -3   13.90    1.30
   5  -7  -3   14.90    1.30
  -5   7   3   12.20    1.10
  -5   7   3   13.40    0.80
  -5   7   3   12.60    1.00
   4  -7  -3    0.70    0.60
   4  -7  -3    2.70    0.70
  -4   7   3    0.10    0.40
  -4   7   3    0.40    0.40
  -4   7   3    0.80    0.30
   3  -7  -3   72.39    2.40
   3  -7  -3   77.39    2.90
   3  -7  -3   77.19    2.90
  -3   7   3   66.39    2.40
  -3   7   3   66.29    2.30
   2  -7  -3  139.39    4.50
   2  -7  -3  141.69    4.40
   2  -7  -3  135.09    4.10
  -2   7   3  131.39    3.70
  -2   7   3  128.59    3.80
   1  -7  -3   14.70    1.20
   1  -7  -3   14.80    1.30
  -1   7   3   13.90    0.80
  -1   7   3   13.10    1.30
  -1   7   3   13.20    1.00
  -1   7   3   13.50    0.90
   0  -7  -3    0.50    0.60
   0  -7  -3    0.50    0.50
   0   7   3    0.10    0.50
   0   7   3    0.00    0.30
   0   7   3    0.40    0.30
  -1  -7  -3   15.50    1.40
  -1  -7  -3   14.80    1.40
   1   7   3   15.80    1.40
   1   7   3   16.70    1.00
   1   7   3   16.60    1.00
  -2  -7  -3   13.70    1.30
  -2  -7  -3   13.60    1.30
   2   7   3   10.30    1.20
   2   7   3   11.00    0.90
   2   7   3   11.40    0.90
  -3  -7  -3    1.70    0.70
  -3  -7  -3    2.20    0.80
   3   7   3    1.50    0.70
   3   7   3    1.40    0.50
   3   7   3    2.50    0.50
  -4  -7  -3    3.30    0.90
  -4  -7  -3    3.80    1.00
   4   7   3    3.70    0.80
   4   7   3    2.70    0.60
   4   7   3    3.80    0.70
   6  -8  -3    3.10    0.80
   6  -8  -3    3.10    0.90
  -6   8   3    2.80    0.70
  -6   8   3    3.10    0.60
   5  -8  -3    0.60    0.60
   5  -8  -3    0.30    0.70
  -5   8   3   -0.50    0.40
  -5   8   3    0.30    0.40
   4  -8  -3    8.70    1.20
   4  -8  -3    8.50    1.20
  -4   8   3    5.40    0.70
   3  -8  -3   21.80    1.30
   3  -8  -3   23.60    1.70
   3  -8  -3   23.10    1.70
  -3   8   3   22.00    1.10
   2  -8  -3    0.60    0.50
   2  -8  -3    0.40    0.70
  -2   8   3    0.40    0.60
  -2   8   3    0.30    0.30
  -2   8   3    0.50    0.30
   1  -8  -3    3.10    0.80
   1  -8  -3    1.40    0.60
  -1   8   3    1.30    0.40
  -1   8   3    0.90    0.70
  -1   8   3    1.30    0.40
   0  -8  -3    1.20    0.70
   0  -8  -3    1.40    0.70
   0   8   3    0.80    0.40
   0   8   3    0.40    0.30
   0   8   3    2.40    0.90
  -1  -8  -3   -0.40    0.60
  -1  -8  -3    1.00    0.70
   1   8   3   -0.10    0.60
   1   8   3    0.40    0.40
   1   8   3    0.30    0.40
  -2  -8  -3    0.80    0.70
  -2  -8  -3    0.80    0.70
   2   8   3    0.30    0.40
   2   8   3   -0.30    0.60
   2   8   3   -0.40    0.40
   4  -9  -3    0.90    0.70
   4  -9  -3   -0.10    0.60
  -4   9   3    0.60    0.40
   3  -9  -3    2.60    0.90
   3  -9  -3    1.30    0.70
  -3   9   3    2.90    0.90
   2  -9  -3   -0.50    0.50
   2  -9  -3    0.70    0.70
  -2   9   3    0.40    0.30
  -2   9   3    0.10    0.30
  -2   9   3    0.90    0.80
   1  -9  -3    1.10    0.70
   1  -9  -3    3.00    0.90
  -1   9   3    2.20    0.40
  -1   9   3    1.40    0.90
  -1   9   3    1.70    0.40
   0   9   3    2.60    0.50
  -1  10  -4    0.40    0.60
   1 -10   4    1.70    0.70
  -2  10  -4    0.50    0.60
   3   9  -4    5.20    0.70
   3   9  -4    7.10    1.00
  -3  -9   4    5.30    0.90
   2   9  -4   26.60    1.20
   2   9  -4   28.50    1.80
  -2  -9   4   26.10    1.60
  -2  -9   4   27.60    2.00
   1   9  -4    5.00    0.90
   1   9  -4    4.20    0.40
   1   9  -4    4.40    0.40
  -1  -9   4    4.60    0.90
  -1  -9   4    4.70    0.80
   0   9  -4    3.30    0.60
   0   9  -4    1.80    0.70
   0  -9   4    2.10    0.70
   0  -9   4    0.90    0.50
  -1   9  -4    5.50    0.90
  -1   9  -4    7.00    0.80
   1  -9   4    5.90    0.90
   1  -9   4    5.90    1.00
  -2   9  -4    0.90    0.60
  -2   9  -4    1.30    0.50
   2  -9   4   -0.10    0.50
  -3   9  -4   -0.10    0.40
  -3   9  -4    0.20    0.50
   3  -9   4   -0.30    0.50
  -4   9  -4    4.00    0.60
   4  -9   4    3.80    0.90
   4  -9   4    3.20    0.80
  -5   9  -4   -0.40    0.40
  -5   9  -4    0.00    0.20
  -5   9  -4    0.20    0.20
   5  -9   4   -0.50    0.60
   5  -9   4    0.40    0.60
   4   8  -4   28.20    1.40
   4   8  -4   26.70    1.40
   4   8  -4   26.30    1.60
  -4  -8   4   27.70    1.70
  -4  -8   4   25.90    1.90
   3   8  -4    2.30    0.50
   3   8  -4    1.50    0.50
   3   8  -4    1.00    0.60
  -3  -8   4    2.50    0.90
  -3  -8   4    1.00    0.60
   2   8  -4    7.20    0.90
   2   8  -4    8.10    0.70
   2   8  -4    8.40    0.60
  -2  -8   4    7.10    0.90
  -2  -8   4    8.80    1.20
  -2  -8   4    7.80    0.80
   1   8  -4    1.80    0.20
   1   8  -4    2.10    0.30
   1   8  -4    1.80    0.30
   1   8  -4    2.20    0.60
  -1  -8   4    1.50    0.70
  -1  -8   4    0.70    0.50
  -1  -8   4    1.40    0.50
   0   8  -4   34.90    1.00
   0   8  -4   32.90    1.00
   0   8  -4   35.90    1.80
   0   8  -4   35.20    1.60
   0  -8   4   35.20    1.90
   0  -8   4   34.50    1.70
   0  -8   4   34.10    1.60
  -1   8  -4   13.40    1.00
  -1   8  -4   13.10    1.20
   1  -8   4   13.10    1.20
   1  -8   4   13.40    1.10
  -2   8  -4    0.20    0.40
  -2   8  -4    0.60    0.40
   2  -8   4   -0.10    0.40
  -3   8  -4   17.80    1.00
  -3   8  -4   16.30    1.30
   3  -8   4   16.10    1.20
   3  -8   4   17.10    1.30
  -4   8  -4   41.00    1.70
  -4   8  -4   38.10    1.20
  -4   8  -4   40.60    1.20
   4  -8   4   40.00    2.00
   4  -8   4   42.90    2.20
   4  -8   4   39.90    1.90
  -5   8  -4   11.90    0.60
  -5   8  -4   12.80    0.70
  -5   8  -4   12.20    1.00
   5  -8   4    9.80    1.20
   5  -8   4   13.10    1.10
   5  -8   4   10.10    1.20
  -6   8  -4    1.50    0.60
  -6   8  -4    1.20    0.50
  -6   8  -4    1.60    0.40
   6  -8   4    1.10    0.60
   6  -8   4    0.60    0.50
   6  -8   4    1.40    0.70
  -7   8  -4   13.70    1.00
  -7   8  -4   12.10    1.00
  -7   8  -4   13.40    1.20
   7  -8   4   13.70    1.40
   7  -8   4   12.20    1.50
   6   7  -4   13.60    1.20
   5   7  -4   28.70    1.50
   5   7  -4   29.70    1.60
   5   7  -4   28.40    1.50
  -5  -7   4   28.90    1.70
  -5  -7   4   30.80    2.00
   4   7  -4  115.59    3.70
   4   7  -4  113.99    3.50
   4   7  -4  113.29    3.50
  -4  -7   4  118.09    4.20
  -4  -7   4  119.09    3.90
   3   7  -4    3.60    0.60
   3   7  -4    3.70    0.70
   3   7  -4    3.80    0.60
  -3  -7   4    4.60    1.00
  -3  -7   4    4.00    0.60
  -3  -7   4    5.00    0.80
   2   7  -4   75.39    2.20
   2   7  -4   74.49    2.70
   2   7  -4   74.49    2.20
   2   7  -4   73.09    2.20
  -2  -7   4   74.79    2.70
  -2  -7   4   72.29    2.40
  -2  -7   4   77.09    3.00
   1   7  -4   23.30    0.80
   1   7  -4   23.50    0.80
   1   7  -4   24.10    1.40
   1   7  -4   22.80    0.90
  -1  -7   4   22.80    1.20
  -1  -7   4   22.50    1.30
  -1  -7   4   22.50    1.50
   0   7  -4    0.40    0.10
   0   7  -4    0.40    0.10
   0   7  -4    0.30    0.40
   0  -7   4    0.20    0.40
   0  -7   4    0.00    0.30
   0  -7   4   -0.20    0.30
  -1   7  -4   42.40    1.80
  -1   7  -4   43.70    1.70
   1  -7   4   40.20    1.70
   1  -7   4   43.70    1.90
  -2   7  -4   26.40    1.20
  -2   7  -4   25.10    1.40
   2  -7   4   24.70    1.40
   2  -7   4   24.60    1.30
  -3   7  -4    6.00    0.30
  -3   7  -4    6.30    0.70
   3  -7   4    7.30    0.90
   3  -7   4    7.80    0.90
   3  -7   4    7.40    1.00
  -4   7  -4   10.00    0.80
  -4   7  -4    8.60    0.50
  -4   7  -4    8.30    0.50
  -4   7  -4    9.00    0.40
   4  -7   4    9.10    0.90
   4  -7   4    7.70    1.00
   4  -7   4    8.30    0.90
  -5   7  -4    7.90    0.60
  -5   7  -4    8.20    0.80
  -5   7  -4    9.00    0.60
  -5   7  -4    7.60    0.60
   5  -7   4    8.20    1.10
   5  -7   4    8.10    1.00
   5  -7   4    6.70    0.80
  -6   7  -4   14.20    0.90
  -6   7  -4   14.50    0.90
  -6   7  -4   13.40    1.00
   6  -7   4   13.70    1.10
   6  -7   4   12.60    1.30
   6  -7   4   11.40    1.30
  -7   7  -4    5.30    0.70
  -7   7  -4    4.80    0.70
  -7   7  -4    5.40    0.80
   7  -7   4    5.40    0.90
   7  -7   4    5.50    0.90
   7  -7   4    6.50    1.20
   7   6  -4    0.20    0.50
   6   6  -4    1.60    0.50
   6   6  -4    2.40    0.60
   6   6  -4    1.90    0.60
  -6  -6   4    3.40    0.80
  -6  -6   4    2.60    0.70
   5   6  -4    4.00    0.60
   5   6  -4    3.60    0.70
   5   6  -4    3.70    0.60
  -5  -6   4    4.40    0.80
   4   6  -4  385.86    9.70
   4   6  -4  374.66    9.60
   4   6  -4  378.46    9.60
  -4  -6   4  365.06    9.90
  -4  -6   4  382.06   10.30
  -4  -6   4  371.36    9.40
   3   6  -4  415.46   10.50
   3   6  -4  422.36   10.60
   3   6  -4  432.76   10.60
   3   6  -4  436.16   10.90
  -3  -6   4  418.16   11.00
  -3  -6   4  419.86   10.60
  -3  -6   4  415.36   10.50
  -3  -6   4  445.06   11.30
   2   6  -4    2.30    0.50
   2   6  -4    2.40    0.30
   2   6  -4    1.60    0.30
   2   6  -4    2.30    0.30
   2   6  -4    2.10    0.30
  -2  -6   4    2.30    0.60
  -2  -6   4    2.80    0.30
  -2  -6   4    2.20    0.50
  -2  -6   4    2.00    0.40
   1   6  -4   -0.10    0.30
   1   6  -4    0.00    0.20
   1   6  -4    0.20    0.20
   1   6  -4    0.10    0.20
   1   6  -4    0.00    0.20
  -1  -6   4    0.60    0.30
  -1  -6   4    0.00    0.20
  -1  -6   4    0.50    0.30
  -1  -6   4    0.50    0.40
  -1  -6   4   -0.20    0.10
   0   6  -4   81.99    2.10
   0   6  -4   82.59    2.70
   0   6  -4   79.19    2.10
   0  -6   4   85.69    2.70
   0  -6   4   82.19    2.80
   0  -6   4   83.69    2.60
  -1   6  -4  178.28    4.90
  -1   6  -4  172.18    4.90
   1  -6   4  181.28    4.90
   1  -6   4  175.28    5.00
   1  -6   4  178.08    4.90
  -2   6  -4    9.80    0.70
   2  -6   4    8.90    0.80
   2  -6   4    8.90    0.90
   2  -6   4    9.00    0.70
  -3   6  -4    3.20    0.30
  -3   6  -4    4.10    0.30
  -3   6  -4    4.40    0.50
  -3   6  -4    3.80    0.30
   3  -6   4    3.70    0.70
   3  -6   4    3.70    0.60
   3  -6   4    3.60    0.60
  -4   6  -4    1.20    0.30
  -4   6  -4    0.70    0.20
  -4   6  -4    1.50    0.40
  -4   6  -4    0.80    0.30
  -4   6  -4    0.80    0.30
   4  -6   4    0.90    0.20
   4  -6   4    1.70    0.50
   4  -6   4    1.70    0.60
   4  -6   4    1.80    0.50
  -5   6  -4    0.20    0.30
  -5   6  -4    0.80    0.30
  -5   6  -4    0.80    0.30
  -5   6  -4    0.20    0.40
   5  -6   4    0.00    0.40
   5  -6   4    0.00    0.50
   5  -6   4    0.60    0.40
  -6   6  -4    4.00    0.60
  -6   6  -4    5.50    0.70
  -6   6  -4    5.30    0.60
   6  -6   4    4.20    0.90
   6  -6   4    3.90    0.60
   6  -6   4    5.80    0.90
  -7   6  -4   45.30    1.90
  -7   6  -4   51.49    2.00
  -7   6  -4   45.20    1.90
   7  -6   4   46.70    1.90
   7  -6   4   42.50    2.10
   7  -6   4   44.30    2.40
  -8   6  -4    0.50    0.50
  -8   6  -4   -1.20    0.40
  -8   6  -4   -0.70    0.40
   8  -6   4    0.70    0.60
   8  -6   4    1.00    0.70
   7   5  -4   10.60    1.00
   7   5  -4    9.80    1.10
   7   5  -4   11.70    1.10
  -7  -5   4    9.70    1.30
  -7  -5   4   11.10    1.20
   6   5  -4   14.40    1.10
   6   5  -4   13.10    1.00
   6   5  -4   14.80    1.10
  -6  -5   4   15.30    1.10
  -6  -5   4   14.90    1.20
  -6  -5   4   14.40    1.30
   5   5  -4  237.68    6.60
   5   5  -4  240.38    6.50
   5   5  -4  244.28    6.50
  -5  -5   4  243.58    6.80
  -5  -5   4  240.78    7.00
  -5  -5   4  242.78    6.50
   4   5  -4  507.95   12.70
   4   5  -4  509.95   12.70
   4   5  -4  510.95   12.80
   4   5  -4  523.95   12.70
  -4  -5   4  522.15   13.00
  -4  -5   4  515.85   12.50
  -4  -5   4  493.45   12.70
  -4  -5   4  506.75   13.20
  -4  -5   4  515.15   12.70
   3   5  -4  128.29    3.50
   3   5  -4  123.69    3.40
   3   5  -4  125.69    3.40
   3   5  -4  125.39    3.50
   3   5  -4  123.99    3.60
  -3  -5   4  125.09    3.40
  -3  -5   4  120.19    3.90
  -3  -5   4  124.99    3.50
  -3  -5   4  127.89    3.30
  -3  -5   4  126.29    3.80
   2   5  -4  246.98    6.40
   2   5  -4  242.68    6.20
   2   5  -4  244.38    6.50
   2   5  -4  242.58    6.20
   2   5  -4  246.98    6.10
   2   5  -4  245.98    6.20
   2   5  -4  246.68    6.10
  -2  -5   4  243.18    6.30
  -2  -5   4  247.68    6.20
  -2  -5   4  252.17    6.60
  -2  -5   4  252.47    6.80
  -2  -5   4  251.17    6.20
   1   5  -4  842.12   20.00
   1   5  -4  822.82   19.90
   1   5  -4  842.02   20.30
   1   5  -4  816.22   19.90
   1   5  -4  839.52   20.00
   1   5  -4  830.72   20.30
   1   5  -4  855.51   19.90
  -1  -5   4  838.22   20.50
  -1  -5   4  850.21   19.80
  -1  -5   4  835.52   20.20
  -1  -5   4  832.32   19.80
  -1  -5   4  829.22   20.10
  -1  -5   4  808.52   20.30
   0   5  -4  183.58    5.00
   0   5  -4  187.88    4.50
   0   5  -4  181.28    5.00
   0   5  -4  177.08    4.50
   0   5  -4  188.38    4.80
   0  -5   4  183.38    5.10
   0  -5   4  185.68    4.90
   0  -5   4  184.88    4.90
   0  -5   4  184.28    5.00
  -1   5  -4  183.08    4.90
  -1   5  -4  181.68    4.90
   1  -5   4  191.98    4.90
   1  -5   4  182.78    4.90
   1  -5   4  186.28    4.90
   1  -5   4  176.08    4.90
   1  -5   4  181.08    5.00
  -2   5  -4  275.27    7.00
  -2   5  -4  264.67    6.50
  -2   5  -4  273.67    6.50
  -2   5  -4  273.57    7.00
   2  -5   4  270.57    7.00
   2  -5   4  272.07    7.20
   2  -5   4  272.47    7.00
   2  -5   4  269.07    7.00
  -3   5  -4  159.88    4.10
  -3   5  -4  166.08    4.10
  -3   5  -4  163.88    4.50
  -3   5  -4  170.68    4.10
  -3   5  -4  160.28    4.10
  -3   5  -4  164.48    4.40
   3  -5   4  166.48    4.80
   3  -5   4  167.38    4.10
   3  -5   4  165.18    4.60
   3  -5   4  163.58    4.50
   3  -5   4  160.78    4.10
   3  -5   4  163.78    4.50
  -4   5  -4   68.49    2.10
  -4   5  -4   74.09    2.00
  -4   5  -4   72.89    2.30
  -4   5  -4   69.29    2.00
  -4   5  -4   70.39    2.10
  -4   5  -4   69.19    2.10
   4  -5   4   72.39    2.00
   4  -5   4   69.19    2.50
   4  -5   4   75.69    2.40
   4  -5   4   67.69    2.30
  -5   5  -4    1.70    0.40
  -5   5  -4    1.70    0.30
  -5   5  -4    1.50    0.30
  -5   5  -4    1.80    0.30
  -5   5  -4    1.60    0.30
  -5   5  -4    1.80    0.40
   5  -5   4    1.50    0.40
   5  -5   4    1.40    0.50
   5  -5   4    1.60    0.30
   5  -5   4    2.00    0.50
  -6   5  -4  125.29    3.70
  -6   5  -4  130.69    3.80
  -6   5  -4  126.69    3.70
   6  -5   4  130.09    3.70
   6  -5   4  127.19    4.20
   6  -5   4  125.59    3.90
   6  -5   4  123.79    3.70
  -7   5  -4   66.79    2.40
  -7   5  -4   70.69    2.50
  -7   5  -4   65.09    2.40
   7  -5   4   65.39    2.80
   7  -5   4   65.19    2.30
   7  -5   4   60.59    2.50
  -8   5  -4    0.70    0.60
  -8   5  -4    0.90    0.60
  -8   5  -4    2.00    0.60
   8  -5   4    2.10    0.80
   8  -5   4    1.90    0.50
   8  -5   4    2.10    0.60
   8   4  -4   19.20    1.30
   8   4  -4   18.80    1.50
   8   4  -4   19.30    1.40
  -8  -4   4   21.00    1.50
  -8  -4   4   18.30    1.40
  -8  -4   4   18.50    1.50
   7   4  -4   41.90    2.00
   7   4  -4   43.20    1.80
   7   4  -4   43.60    2.00
  -7  -4   4   42.70    2.00
  -7  -4   4   44.50    2.10
  -7  -4   4   43.70    2.00
   6   4  -4   29.70    1.50
   6   4  -4   32.20    1.60
   6   4  -4   29.80    1.40
  -6  -4   4   29.70    1.70
  -6  -4   4   29.60    1.50
  -6  -4   4   27.20    1.60
   5   4  -4  848.12   21.10
   5   4  -4  861.01   20.90
   5   4  -4  862.71   21.20
  -5  -4   4  875.11   21.50
  -5  -4   4  874.11   21.10
  -5  -4   4  873.41   21.30
  -5  -4   4  846.72   21.10
   4   4  -4    3.40    0.50
   4   4  -4    2.70    0.50
   4   4  -4    2.90    0.50
   4   4  -4    2.70    0.50
   4   4  -4    2.60    0.40
  -4  -4   4    4.10    0.40
  -4  -4   4    2.30    0.50
  -4  -4   4    3.40    0.60
  -4  -4   4    3.90    0.50
  -4  -4   4    3.40    0.60
  -4  -4   4    2.90    0.30
   3   4  -4   85.89    2.50
   3   4  -4   86.79    2.50
   3   4  -4   84.69    2.50
   3   4  -4   87.09    2.50
   3   4  -4   88.19    2.60
  -3  -4   4   87.99    2.70
  -3  -4   4   83.99    2.80
  -3  -4   4   86.19    2.40
  -3  -4   4   86.39    2.50
  -3  -4   4   86.19    2.50
  -3  -4   4   85.59    2.30
   2   4  -4    0.10    0.10
   2   4  -4    0.10    0.20
   2   4  -4    0.00    0.20
   2   4  -4    0.10    0.20
   2   4  -4   -0.10    0.20
   2   4  -4    0.10    0.20
  -2  -4   4    0.50    0.20
  -2  -4   4    0.10    0.30
  -2  -4   4   -0.10    0.20
  -2  -4   4    0.30    0.20
  -2  -4   4    0.00    0.20
  -2  -4   4    0.20    0.20
  -2  -4   4    0.10    0.10
  -2  -4   4    0.20    0.30
   1   4  -4 1424.86   32.90
   1   4  -4 1378.56   33.10
   1   4  -4 1378.86   32.70
   1   4  -4 1361.56   33.00
   1   4  -4 1373.86   33.00
   1   4  -4 1352.46   33.50
   1   4  -4 1394.66   33.20
   1   4  -4 1303.27   32.80
   1   4  -4 1383.76   33.10
  -1  -4   4 1328.87   32.80
  -1  -4   4 1384.56   33.00
  -1  -4   4 1370.96   32.90
  -1  -4   4 1337.37   32.80
  -1  -4   4 1393.46   33.00
  -1  -4   4 1376.96   32.90
  -1  -4   4 1371.96   32.70
  -1  -4   4 1414.66   35.10
   0   4  -4  233.18    5.70
   0   4  -4  232.68    6.00
   0   4  -4  238.68    6.20
   0   4  -4  245.68    6.20
   0   4  -4  237.98    5.70
   0   4  -4  227.38    6.00
   0   4  -4  234.68    6.00
   0   4  -4  239.28    6.10
   0   4  -4  241.58    5.70
   0   4  -4  240.78    5.90
   0   4  -4  239.28    5.70
   0  -4   4  245.58    6.00
   0  -4   4  236.58    6.10
   0  -4   4  228.48    6.00
   0  -4   4  227.98    6.20
   0  -4   4  234.48    6.20
  -1   4  -4  326.97    7.80
  -1   4  -4  327.27    7.80
  -1   4  -4  294.27    7.80
  -1   4  -4  317.17    8.00
  -1   4  -4  315.17    7.50
  -1   4  -4  315.97    7.80
  -1   4  -4  312.47    7.90
  -1   4  -4  320.17    7.90
  -1   4  -4  303.77    7.40
   1  -4   4  293.17    7.80
   1  -4   4  323.87    7.80
   1  -4   4  301.17    7.90
   1  -4   4  293.57    7.90
   1  -4   4  318.97    7.80
  -2   4  -4  135.19    3.70
  -2   4  -4  133.99    3.80
  -2   4  -4  131.79    3.30
  -2   4  -4  139.79    4.00
  -2   4  -4  133.99    3.60
  -2   4  -4  132.59    3.30
  -2   4  -4  135.59    3.60
  -2   4  -4  137.39    3.30
  -2   4  -4  133.19    3.30
  -2   4  -4  130.39    3.70
   2  -4   4  133.99    3.60
   2  -4   4  134.19    3.30
   2  -4   4  127.99    3.80
   2  -4   4  132.29    3.60
   2  -4   4  137.49    3.70
  -3   4  -4 1343.97   31.30
  -3   4  -4 1338.87   31.30
  -3   4  -4 1267.77   31.40
  -3   4  -4 1312.37   31.70
  -3   4  -4 1332.57   31.90
  -3   4  -4 1314.37   31.30
  -3   4  -4 1346.87   31.80
   3  -4   4 1339.37   31.50
   3  -4   4 1187.48   31.40
   3  -4   4 1320.67   31.70
   3  -4   4 1313.77   31.60
   3  -4   4 1354.86   31.60
   3  -4   4 1322.97   31.60
  -4   4  -4  150.68    4.10
  -4   4  -4  153.08    4.00
  -4   4  -4  156.18    4.00
  -4   4  -4  156.38    4.00
  -4   4  -4  155.68    4.00
  -4   4  -4  156.38    4.00
  -4   4  -4  148.59    3.90
   4  -4   4  150.28    4.40
   4  -4   4  148.29    4.20
   4  -4   4  148.89    4.30
   4  -4   4  147.99    4.10
   4  -4   4  154.68    4.00
  -5   4  -4   15.90    0.90
  -5   4  -4   19.60    0.90
  -5   4  -4   17.50    0.90
  -5   4  -4   18.40    1.00
  -5   4  -4   16.00    0.80
   5  -4   4   16.50    0.90
   5  -4   4   15.60    1.10
   5  -4   4   17.00    0.80
   5  -4   4   16.00    0.90
   5  -4   4   17.70    0.90
  -6   4  -4  169.28    4.60
  -6   4  -4  172.68    4.70
  -6   4  -4  164.08    4.70
  -6   4  -4  162.08    4.60
   6  -4   4  165.88    5.00
   6  -4   4  159.48    4.50
   6  -4   4  159.68    4.60
   6  -4   4  172.48    4.70
  -7   4  -4  170.48    5.00
  -7   4  -4  175.78    5.00
  -7   4  -4  180.68    5.10
   7  -4   4  173.38    5.00
   7  -4   4  174.18    5.30
   7  -4   4  177.88    4.80
   7  -4   4  176.68    5.00
  -8   4  -4    2.20    0.60
  -8   4  -4    3.00    0.60
  -8   4  -4    2.30    0.60
   8  -4   4    2.80    0.70
   8  -4   4    4.50    0.70
  -9   4  -4    1.40    0.60
  -9   4  -4    3.00    0.70
  -9   4  -4    2.30    0.70
   9  -4   4    1.90    0.60
   9  -4   4    2.00    0.70
   8   3  -4    0.30    0.40
   8   3  -4    0.00    0.40
   8   3  -4    0.20    0.40
  -8  -3   4    0.40    0.50
  -8  -3   4    0.70    0.50
   7   3  -4   11.10    1.00
   7   3  -4   11.10    0.90
   7   3  -4   10.90    1.00
  -7  -3   4   10.90    1.10
  -7  -3   4   11.90    1.10
   6   3  -4   28.20    1.50
   6   3  -4   30.90    1.30
   6   3  -4   28.00    1.50
  -6  -3   4   30.60    1.50
  -6  -3   4   27.60    1.40
  -6  -3   4   28.40    1.50
   5   3  -4  448.46   11.20
   5   3  -4  451.55   11.50
   5   3  -4  463.75   11.40
   5   3  -4  462.15   11.40
  -5  -3   4  457.55   11.60
  -5  -3   4  447.16   10.80
  -5  -3   4  455.85   11.40
  -5  -3   4  442.26   11.40
   4   3  -4  118.59    3.30
   4   3  -4  118.79    3.40
   4   3  -4  120.99    3.30
   4   3  -4  115.49    3.40
   4   3  -4  117.49    3.20
  -4  -3   4  120.49    3.40
  -4  -3   4  118.69    3.00
  -4  -3   4  122.79    3.60
  -4  -3   4  115.19    3.40
  -4  -3   4  118.89    3.00
  -4  -3   4  117.09    3.50
   3   3  -4  140.59    3.80
   3   3  -4  141.59    3.90
   3   3  -4  147.09    3.90
   3   3  -4  143.89    3.90
   3   3  -4  144.09    3.90
   3   3  -4  149.19    4.10
  -3  -3   4  145.09    4.00
  -3  -3   4  141.89    4.10
  -3  -3   4  149.99    3.70
  -3  -3   4  148.39    3.90
  -3  -3   4  146.79    3.90
  -3  -3   4  139.29    4.10
  -3  -3   4  146.79    3.60
   2   3  -4    5.60    0.40
   2   3  -4    6.00    0.40
   2   3  -4    6.90    0.50
   2   3  -4    6.70    0.40
   2   3  -4    6.80    0.50
   2   3  -4    5.30    0.40
   2   3  -4    6.70    0.40
   2   3  -4    5.60    0.50
  -2  -3   4    5.90    0.40
  -2  -3   4    6.40    0.40
  -2  -3   4    5.30    0.50
  -2  -3   4    6.40    0.40
  -2  -3   4    6.20    0.50
  -2  -3   4    4.80    0.40
  -2  -3   4    6.50    0.60
   1   3  -4    0.30    0.20
   1   3  -4    0.30    0.10
   1   3  -4    0.30    0.10
   1   3  -4    0.30    0.10
   1   3  -4    0.40    0.10
   1   3  -4    0.10    0.10
   1   3  -4    0.50    0.20
   1   3  -4    0.20    0.10
  -1  -3   4    0.60    0.20
  -1  -3   4    0.10    0.20
  -1  -3   4    0.70    0.20
  -1  -3   4    0.10    0.10
  -1  -3   4    0.10    0.10
   0   3  -4    1.60    0.20
   0   3  -4    1.70    0.20
   0   3  -4    2.80    0.40
   0   3  -4    1.70    0.30
   0   3  -4    2.30    0.20
   0   3  -4    1.50    0.20
   0   3  -4    1.70    0.20
   0   3  -4    2.50    0.20
   0   3  -4    2.20    0.20
   0   3  -4    2.00    0.20
   0  -3   4    1.90    0.30
   0  -3   4    2.00    0.30
   0  -3   4    1.70    0.20
   0  -3   4    2.00    0.20
   0  -3   4    1.30    0.20
   0  -3   4    1.80    0.30
   0  -3   4    1.90    0.20
   0  -3   4    1.80    0.10
   0  -3   4    1.90    0.10
  -1   3  -4  177.98    4.60
  -1   3  -4  186.88    4.50
  -1   3  -4  175.28    4.70
  -1   3  -4  180.58    4.60
  -1   3  -4  178.28    4.40
  -1   3  -4  183.48    4.60
  -1   3  -4  178.58    4.40
  -1   3  -4  176.58    4.40
  -1   3  -4  183.08    4.40
   1  -3   4  177.78    4.60
   1  -3   4  174.88    4.50
   1  -3   4  179.48    4.30
   1  -3   4  176.68    4.30
   1  -3   4  177.68    4.40
   1  -3   4  175.88    4.60
   1  -3   4  179.38    4.60
  -2   3  -4   74.79    2.20
  -2   3  -4   75.79    2.00
  -2   3  -4   75.69    2.10
  -2   3  -4   78.19    2.00
  -2   3  -4   72.09    2.00
  -2   3  -4   73.69    2.00
  -2   3  -4   75.09    2.10
  -2   3  -4   76.39    2.00
   2  -3   4   74.99    1.90
   2  -3   4   74.79    2.20
   2  -3   4   74.39    2.30
   2  -3   4   71.69    2.00
   2  -3   4   73.79    2.10
   2  -3   4   73.99    2.10
  -3   3  -4  200.68    5.10
  -3   3  -4  201.78    5.10
  -3   3  -4  203.28    5.20
  -3   3  -4  201.08    5.10
  -3   3  -4  201.38    5.10
  -3   3  -4  208.78    5.20
  -3   3  -4  199.88    5.20
  -3   3  -4  200.88    5.00
  -3   3  -4  206.18    5.00
   3  -3   4  208.08    5.20
   3  -3   4  187.28    5.50
   3  -3   4  201.78    5.10
   3  -3   4  207.68    5.00
   3  -3   4  199.28    5.30
   3  -3   4  200.58    5.10
   3  -3   4  197.98    5.30
   3  -3   4  199.38    5.10
  -4   3  -4   31.50    1.20
  -4   3  -4   32.50    0.90
  -4   3  -4   34.90    1.10
  -4   3  -4   34.40    1.30
  -4   3  -4   34.40    1.20
  -4   3  -4   33.20    1.20
  -4   3  -4   32.50    1.20
   4  -3   4   33.00    1.20
   4  -3   4   33.40    1.30
   4  -3   4   33.00    1.40
   4  -3   4   36.30    1.20
   4  -3   4   32.60    1.20
   4  -3   4   34.30    1.20
  -5   3  -4   82.29    2.60
  -5   3  -4   85.19    2.50
  -5   3  -4   88.69    2.60
  -5   3  -4   85.79    2.50
  -5   3  -4   86.29    2.60
  -5   3  -4   83.19    2.60
   5  -3   4   86.19    2.50
   5  -3   4   86.29    2.60
   5  -3   4   84.39    2.50
   5  -3   4   87.39    2.80
   5  -3   4   83.09    2.60
   5  -3   4   84.79    2.50
  -6   3  -4    8.60    0.70
  -6   3  -4    9.50    0.80
  -6   3  -4   10.10    0.90
  -6   3  -4    6.80    0.70
   6  -3   4    7.20    0.70
   6  -3   4    8.50    0.70
   6  -3   4   10.40    0.90
   6  -3   4    7.20    0.60
   6  -3   4    5.90    0.90
  -7   3  -4   99.29    3.10
  -7   3  -4   97.09    3.20
  -7   3  -4   99.39    3.20
   7  -3   4   98.09    3.20
   7  -3   4   92.79    3.00
   7  -3   4   94.99    2.80
   7  -3   4   94.29    3.30
  -8   3  -4   45.60    2.10
  -8   3  -4   49.80    2.00
  -8   3  -4   45.10    2.00
   8  -3   4   48.80    2.10
   8  -3   4   47.20    1.90
   8  -3   4   45.00    2.10
  -9   3  -4   -0.30    0.50
  -9   3  -4   -0.40    0.40
  -9   3  -4    0.00    0.40
   9  -3   4    0.10    0.50
   9  -3   4    0.00    0.50
   9   2  -4    8.60    0.90
   9   2  -4    8.30    1.20
  -9  -2   4    8.60    1.00
  -9  -2   4    8.10    1.10
  -9  -2   4    7.80    1.10
   8   2  -4    0.30    0.40
   8   2  -4    0.50    0.30
   8   2  -4    0.50    0.40
   8   2  -4    0.80    0.50
  -8  -2   4    0.10    0.50
  -8  -2   4   -0.20    0.40
  -8  -2   4    0.40    0.40
   7   2  -4    0.90    0.30
   7   2  -4    0.60    0.50
   7   2  -4    0.30    0.40
   7   2  -4    0.60    0.30
  -7  -2   4    0.70    0.50
  -7  -2   4    1.20    0.50
  -7  -2   4    0.70    0.50
  -7  -2   4    0.40    0.40
   6   2  -4    9.20    1.00
   6   2  -4   11.80    0.80
   6   2  -4    9.80    0.60
   6   2  -4    6.80    0.90
  -6  -2   4    9.70    0.90
  -6  -2   4   12.00    1.00
  -6  -2   4    9.60    1.00
  -6  -2   4    8.20    0.90
   5   2  -4   51.89    1.70
   5   2  -4   52.99    1.90
   5   2  -4   50.19    1.80
   5   2  -4   50.99    1.90
  -5  -2   4   51.69    1.90
  -5  -2   4   49.10    1.90
  -5  -2   4   49.00    1.80
  -5  -2   4   49.90    1.80
   4   2  -4   67.39    2.10
   4   2  -4   65.99    2.00
   4   2  -4   63.79    2.10
   4   2  -4   66.49    1.90
   4   2  -4   67.39    2.10
  -4  -2   4   66.39    2.10
  -4  -2   4   64.29    2.10
  -4  -2   4   63.49    2.10
  -4  -2   4   64.19    2.00
   3   2  -4   41.60    1.40
   3   2  -4   40.20    1.30
   3   2  -4   38.10    1.30
   3   2  -4   40.40    1.30
   3   2  -4   39.60    1.20
   3   2  -4   38.00    1.40
  -3  -2   4   39.30    1.40
  -3  -2   4   41.20    1.30
  -3  -2   4   39.30    1.40
  -3  -2   4   39.40    1.30
  -3  -2   4   37.90    1.40
   2   2  -4   93.29    2.80
   2   2  -4   98.39    2.70
   2   2  -4   99.49    2.70
   2   2  -4   98.99    2.70
   2   2  -4  103.49    2.50
   2   2  -4  100.99    2.60
   2   2  -4   98.79    2.70
  -2  -2   4   99.59    2.70
  -2  -2   4   99.89    2.70
  -2  -2   4  103.19    2.80
  -2  -2   4   98.29    2.50
  -2  -2   4   95.19    2.70
  -2  -2   4  103.39    2.60
  -2  -2   4   99.49    2.80
  -2  -2   4  104.69    2.70
   1   2  -4  341.47    8.20
   1   2  -4  342.07    8.10
   1   2  -4  342.47    8.20
   1   2  -4  336.67    8.20
   1   2  -4  339.27    8.20
   1   2  -4  344.27    8.10
  -1  -2   4  329.47    8.30
  -1  -2   4  342.37    8.10
  -1  -2   4  336.67    8.30
  -1  -2   4  323.77    8.20
  -1  -2   4  326.47    8.20
  -1  -2   4  334.47    8.10
  -1  -2   4  346.37    8.10
  -1  -2   4  329.77    8.20
   0   2  -4   67.49    1.80
   0   2  -4   67.29    1.70
   0   2  -4   66.79    1.80
   0   2  -4   65.99    1.80
   0   2  -4   67.99    1.80
   0   2  -4   67.99    1.80
   0   2  -4   65.59    1.80
   0   2  -4   65.19    1.70
   0  -2   4   66.79    1.90
   0  -2   4   67.39    1.80
   0  -2   4   65.99    1.80
   0  -2   4   63.69    1.70
   0  -2   4   66.99    1.80
   0  -2   4   67.09    1.80
   0  -2   4   65.49    1.80
   0  -2   4   68.69    1.80
  -1   2  -4 1698.63   42.80
  -1   2  -4 1772.12   42.50
  -1   2  -4 1796.72   42.90
  -1   2  -4 1798.22   42.80
  -1   2  -4 1817.92   42.70
  -1   2  -4 1682.13   42.70
   1  -2   4 1849.81   42.60
   1  -2   4 1807.52   43.30
   1  -2   4 1700.73   42.90
   1  -2   4 1715.23   42.50
   1  -2   4 1786.82   50.89
   1  -2   4 1765.92   42.50
   1  -2   4 1809.32   42.70
  -2   2  -4   73.89    2.00
  -2   2  -4   69.79    2.10
  -2   2  -4   75.89    1.90
  -2   2  -4   75.19    2.00
  -2   2  -4   73.99    2.10
  -2   2  -4   71.89    2.00
  -2   2  -4   75.59    2.00
  -2   2  -4   72.79    2.00
   2  -2   4   76.09    2.00
   2  -2   4   75.59    2.00
   2  -2   4   74.19    2.10
   2  -2   4   73.59    2.00
   2  -2   4   72.39    2.00
   2  -2   4   74.79    2.00
   2  -2   4   71.49    2.10
   2  -2   4   74.39    2.00
  -3   2  -4  472.15   11.40
  -3   2  -4  476.75   11.50
  -3   2  -4  464.95   11.40
  -3   2  -4  492.45   11.40
  -3   2  -4  473.55   11.40
  -3   2  -4  463.65   11.40
  -3   2  -4  466.55   11.30
  -3   2  -4  492.15   11.30
   3  -2   4  473.35   11.40
   3  -2   4  476.95   11.40
   3  -2   4  468.15   11.50
   3  -2   4  452.95   11.40
   3  -2   4  451.65   11.30
   3  -2   4  460.15   11.40
   3  -2   4  471.75   11.50
   3  -2   4  471.15   11.60
  -4   2  -4    6.50    0.50
  -4   2  -4    7.00    0.40
  -4   2  -4    6.80    0.50
  -4   2  -4    6.90    0.50
  -4   2  -4    6.80    0.50
  -4   2  -4    7.00    0.50
   4  -2   4    6.80    0.50
   4  -2   4    6.60    0.50
   4  -2   4    6.80    0.40
   4  -2   4    7.40    0.40
   4  -2   4    7.20    0.50
   4  -2   4    7.40    0.50
  -5   2  -4    0.50    0.30
  -5   2  -4    0.80    0.30
  -5   2  -4    0.80    0.30
  -5   2  -4    0.70    0.30
  -5   2  -4    0.50    0.20
  -5   2  -4    0.50    0.20
   5  -2   4    0.40    0.20
   5  -2   4    1.20    0.30
   5  -2   4    1.50    0.30
   5  -2   4    0.80    0.30
   5  -2   4    0.90    0.30
   5  -2   4    1.00    0.20
  -6   2  -4  690.13   17.30
  -6   2  -4  699.13   17.30
  -6   2  -4  715.03   17.20
   6  -2   4  712.13   16.90
   6  -2   4  704.43   17.30
   6  -2   4  721.43   17.30
   6  -2   4  671.83   17.10
   6  -2   4  687.43   17.20
  -7   2  -4   75.39    2.70
  -7   2  -4   81.99    2.80
  -7   2  -4   78.79    2.70
   7  -2   4   81.99    2.80
   7  -2   4   78.69    2.80
   7  -2   4   81.99    2.60
  -8   2  -4    0.90    0.50
  -8   2  -4    0.20    0.40
  -8   2  -4    0.20    0.40
   8  -2   4    0.40    0.40
   8  -2   4    0.20    0.40
   8  -2   4    0.20    0.40
  -9   2  -4    0.10    0.50
  -9   2  -4    0.00    0.40
  -9   2  -4   -0.40    0.40
   9  -2   4    0.60    0.40
   9  -2   4    0.50    0.50
   9  -2   4    0.30    0.50
   9   1  -4    4.10    0.70
   9   1  -4    4.10    0.80
  -9  -1   4    6.50    1.00
  -9  -1   4    5.00    1.00
  -9  -1   4    4.00    0.80
   8   1  -4  102.19    3.10
   8   1  -4  103.49    3.60
   8   1  -4  103.79    3.40
   8   1  -4  109.49    3.60
  -8  -1   4  104.99    3.60
  -8  -1   4  110.49    3.70
  -8  -1   4  106.59    3.40
   7   1  -4   15.10    0.80
   7   1  -4   14.60    1.00
   7   1  -4   14.00    1.10
   7   1  -4   14.40    1.20
  -7  -1   4   13.90    1.10
  -7  -1   4   15.30    1.10
  -7  -1   4   15.30    1.10
  -7  -1   4   14.60    0.90
   6   1  -4    9.50    0.90
   6   1  -4    6.20    0.70
   6   1  -4    6.30    0.80
   6   1  -4    7.90    0.60
   6   1  -4    8.40    0.70
  -6  -1   4    8.60    0.90
  -6  -1   4    9.00    0.90
  -6  -1   4    9.30    0.70
  -6  -1   4    6.80    0.70
   5   1  -4   23.70    1.10
   5   1  -4   24.20    1.10
   5   1  -4   22.80    1.20
   5   1  -4   24.80    0.90
   5   1  -4   23.30    1.00
  -5  -1   4   24.10    1.20
  -5  -1   4   22.70    1.00
  -5  -1   4   23.50    1.20
  -5  -1   4   23.70    1.00
  -5  -1   4   23.40    1.10
   4   1  -4   35.70    1.40
   4   1  -4   36.80    1.10
   4   1  -4   35.60    1.20
   4   1  -4   36.00    1.30
   4   1  -4   38.60    1.40
   4   1  -4   33.80    1.30
  -4  -1   4   35.40    1.40
  -4  -1   4   34.50    1.40
  -4  -1   4   36.40    1.30
  -4  -1   4   38.80    1.30
  -4  -1   4   38.00    1.20
   3   1  -4  349.27    8.40
   3   1  -4  335.87    8.40
   3   1  -4  340.77    8.40
   3   1  -4  348.27    8.10
   3   1  -4  342.77    8.20
   3   1  -4  345.67    8.40
  -3  -1   4  345.47    8.40
  -3  -1   4  340.67    8.30
  -3  -1   4  322.57    8.40
  -3  -1   4  335.07    8.40
  -3  -1   4  304.87    8.20
  -3  -1   4  332.67    8.30
   2   1  -4   70.39    2.00
   2   1  -4   71.29    2.00
   2   1  -4   66.49    1.90
   2   1  -4   70.19    2.00
   2   1  -4   70.89    1.80
   2   1  -4   67.99    2.00
  -2  -1   4   67.09    1.90
  -2  -1   4   69.99    2.00
  -2  -1   4   64.49    2.00
  -2  -1   4   69.39    1.90
   1   1  -4 1336.67   33.20
   1   1  -4 1318.27   32.80
   1   1  -4 1334.27   41.60
   1   1  -4 1382.26   33.10
   1   1  -4 1382.76   32.60
   1   1  -4 1342.77   32.70
   1   1  -4 1385.16   33.20
  -1  -1   4 1311.67   32.80
  -1  -1   4 1386.76   32.70
  -1  -1   4 1411.06   32.20
  -1  -1   4 1338.57   33.00
  -1  -1   4 1349.56   32.60
  -1  -1   4 1352.16   33.30
   0   1  -4 1560.24   38.40
   0   1  -4 1587.54   38.60
   0   1  -4 1589.64   38.50
   0   1  -4 1631.24   38.80
   0   1  -4 1560.14   38.60
   0  -1   4 1606.54   38.50
   0  -1   4 1591.04   38.50
   0  -1   4 1466.95   38.10
   0  -1   4 1621.14   38.80
   0  -1   4 1611.74   38.40
   0  -1   4 1604.84   38.40
  -1   1  -4  159.68    4.10
  -1   1  -4  154.98    4.10
  -1   1  -4  165.88    3.90
  -1   1  -4  165.38    4.10
  -1   1  -4  162.88    4.10
  -1   1  -4  165.78    4.10
  -1   1  -4  162.48    4.10
   1  -1   4  163.28    4.10
   1  -1   4  166.58    3.90
   1  -1   4  164.48    3.90
   1  -1   4  167.38    4.10
   1  -1   4  163.78    4.10
   1  -1   4  159.38    4.10
  -2   1  -4  208.78    5.20
  -2   1  -4  203.98    5.20
  -2   1  -4  200.68    5.20
  -2   1  -4  211.78    5.00
  -2   1  -4  208.68    5.20
  -2   1  -4  200.78    5.20
   2  -1   4  203.38    5.20
   2  -1   4  211.88    5.20
   2  -1   4  206.18    5.10
   2  -1   4  207.88    5.20
   2  -1   4  199.18    5.10
   2  -1   4  215.78    5.10
   2  -1   4  198.68    5.00
  -3   1  -4  306.77    7.70
  -3   1  -4  302.37    7.60
  -3   1  -4  309.87    7.40
  -3   1  -4  287.97    7.60
  -3   1  -4  295.17    7.60
  -3   1  -4  302.57    7.60
  -3   1  -4  327.87    7.50
  -3   1  -4  306.17    7.60
   3  -1   4  320.57    7.60
   3  -1   4  302.07    7.70
   3  -1   4  314.77    7.50
   3  -1   4  300.27    7.50
   3  -1   4  307.87    7.70
   3  -1   4  317.67    7.60
   3  -1   4  309.87    7.60
  -4   1  -4   62.89    1.90
  -4   1  -4   61.09    1.80
  -4   1  -4   57.29    2.00
  -4   1  -4   65.49    2.00
  -4   1  -4   67.09    2.00
  -4   1  -4   62.49    2.00
   4  -1   4   64.19    1.90
   4  -1   4   66.19    2.00
   4  -1   4   63.59    1.80
   4  -1   4   62.49    2.00
   4  -1   4   67.39    1.80
   4  -1   4   67.19    2.00
  -5   1  -4   86.19    2.60
  -5   1  -4   85.69    2.70
  -5   1  -4   82.09    2.60
  -5   1  -4   87.99    2.40
   5  -1   4   83.79    2.70
   5  -1   4   86.89    2.60
   5  -1   4   83.59    2.50
   5  -1   4   86.99    2.30
   5  -1   4   85.49    2.60
   5  -1   4   88.19    2.50
  -6   1  -4  436.26   10.70
  -6   1  -4  423.76   10.80
  -6   1  -4  412.56   10.80
   6  -1   4  419.26   10.60
   6  -1   4  421.46   10.50
   6  -1   4  416.46   10.70
   6  -1   4  424.66   10.80
  -7   1  -4   14.40    1.00
  -7   1  -4   14.30    1.10
  -7   1  -4   16.80    1.20
   7  -1   4   14.30    1.00
   7  -1   4   16.00    0.90
   7  -1   4   15.10    1.10
  -8   1  -4   24.50    1.40
  -8   1  -4   23.40    1.50
  -8   1  -4   24.90    1.50
   8  -1   4   25.70    1.50
   8  -1   4   25.00    1.40
   8  -1   4   24.10    1.30
  -9   1  -4    4.30    0.80
  -9   1  -4    2.90    0.70
  -9   1  -4    4.00    1.00
   9  -1   4    4.00    0.80
   9  -1   4    4.60    0.80
   9  -1   4    4.20    0.70
   9   0  -4    3.20    0.70
   9   0  -4    2.10    0.70
  -9   0   4    2.40    0.70
  -9   0   4    2.80    0.70
   8   0  -4   40.00    1.80
   8   0  -4   37.70    1.60
   8   0  -4   38.10    1.80
   8   0  -4   38.90    2.00
  -8   0   4   36.70    1.80
  -8   0   4   38.90    1.90
  -8   0   4   38.00    1.60
  -8   0   4   40.00    1.90
   7   0  -4   58.89    2.00
   7   0  -4   52.79    2.20
   7   0  -4   52.49    2.20
   7   0  -4   55.69    1.90
  -7   0   4   54.59    1.90
  -7   0   4   50.79    2.20
  -7   0   4   54.19    2.20
  -7   0   4   54.49    2.20
   6   0  -4  114.49    3.40
   6   0  -4  110.39    3.10
   6   0  -4  110.49    3.50
   6   0  -4  109.69    3.20
   6   0  -4  109.59    3.30
  -6   0   4  109.69    3.40
  -6   0   4  110.49    3.40
  -6   0   4  109.59    3.40
  -6   0   4  110.29    3.10
  -6   0   4  111.79    3.30
   5   0  -4  226.68    6.10
   5   0  -4  234.08    5.90
   5   0  -4  226.48    5.70
   5   0  -4  231.28    6.00
   5   0  -4  225.78    6.00
  -5   0   4  236.58    6.00
  -5   0   4  222.58    6.10
  -5   0   4  222.28    6.00
  -5   0   4  213.08    6.00
  -5   0   4  226.48    5.80
   4   0  -4    0.60    0.20
   4   0  -4    0.80    0.20
   4   0  -4    0.30    0.20
   4   0  -4    0.70    0.20
   4   0  -4    0.40    0.20
   4   0  -4    0.30    0.20
   4   0  -4    0.70    0.30
  -4   0   4    0.60    0.20
  -4   0   4    0.40    0.30
  -4   0   4    0.50    0.20
  -4   0   4    0.70    0.30
  -4   0   4    0.20    0.20
  -4   0   4    0.20    0.20
   3   0  -4   61.99    1.90
   3   0  -4   61.49    1.70
   3   0  -4   62.39    1.90
   3   0  -4   65.09    2.20
   3   0  -4   63.89    1.70
   3   0  -4   61.09    1.80
   3   0  -4   62.79    1.90
   3   0  -4   62.19    1.90
  -3   0   4   62.09    1.60
  -3   0   4   61.39    1.90
  -3   0   4   62.99    1.70
  -3   0   4   60.99    1.70
  -3   0   4   61.49    1.90
  -3   0   4   61.59    1.90
  -3   0   4   67.79    1.90
  -3   0   4   61.69    1.90
   2   0  -4   36.40    1.20
   2   0  -4   39.70    1.30
   2   0  -4   38.60    1.20
   2   0  -4   37.00    1.10
   2   0  -4   35.00    1.20
   2   0  -4   36.60    1.10
  -2   0   4   37.30    1.20
  -2   0   4   38.00    1.00
  -2   0   4   35.40    1.20
  -2   0   4   36.50    1.20
  -2   0   4   37.40    1.20
  -2   0   4   39.00    1.20
   1   0  -4    2.30    0.30
   1   0  -4    1.60    0.20
   1   0  -4    1.30    0.20
   1   0  -4    1.60    0.20
  -1   0   4    2.30    0.20
  -1   0   4    2.20    0.30
  -1   0   4    2.30    0.30
  -1   0   4    1.80    0.20
  -1   0   4    1.70    0.20
  -1   0   4    2.00    0.20
   0   0  -4 1903.11   46.30
   0   0  -4 1884.51   48.10
   0   0  -4 1936.31   46.80
   0   0  -4 1892.51   45.50
   0   0  -4 1904.21   46.70
   0   0  -4 1906.11   46.30
   0   0   4 2023.50   46.80
   0   0   4 1826.12   46.40
   0   0   4 1908.31   46.00
   0   0   4 1909.71   46.50
   0   0   4 1956.30   45.40
   0   0   4 1874.11   46.50
  -1   0  -4  505.95   12.30
  -1   0  -4  503.45   12.10
  -1   0  -4  495.45   12.30
  -1   0  -4  523.35   12.30
  -1   0  -4  485.85   12.20
  -1   0  -4  483.85   12.20
  -1   0  -4  533.45   12.30
   1   0   4  518.05   12.20
   1   0   4  502.35   12.30
   1   0   4  492.25   12.50
   1   0   4  505.75   12.30
   1   0   4  530.15   12.20
  -2   0  -4   -0.20    0.20
  -2   0  -4   -0.10    0.20
  -2   0  -4   -0.50    0.10
  -2   0  -4    0.20    0.20
  -2   0  -4   -0.10    0.20
  -2   0  -4   -0.10    0.20
  -2   0  -4   -0.40    0.20
   2   0   4   -0.30    0.20
   2   0   4    0.70    0.30
   2   0   4    0.30    0.20
   2   0   4   -0.10    0.20
   2   0   4    0.00    0.20
   2   0   4   -0.30    0.20
   2   0   4   -0.30    0.20
  -3   0  -4  416.26   10.30
  -3   0  -4  426.86   10.50
  -3   0  -4  429.26   10.50
  -3   0  -4  418.76   10.40
  -3   0  -4  442.26   10.50
  -3   0  -4  432.36   10.40
  -3   0  -4  413.46   10.20
   3   0   4  427.96   10.20
   3   0   4  402.06   10.40
   3   0   4  435.06   10.50
   3   0   4  437.96   10.50
   3   0   4  435.66   10.30
   3   0   4  401.56   10.40
   3   0   4  425.66   10.40
  -4   0  -4    8.10    0.50
  -4   0  -4    7.80    0.60
  -4   0  -4    8.00    0.50
  -4   0  -4    8.30    0.60
  -4   0  -4    8.70    0.40
  -4   0  -4    7.50    0.60
   4   0   4    8.80    0.50
   4   0   4    7.80    0.60
   4   0   4    8.40    0.40
   4   0   4    9.10    0.60
   4   0   4    7.70    0.50
   4   0   4    9.50    0.60
  -5   0  -4   38.90    1.60
  -5   0  -4   38.30    1.40
  -5   0  -4   39.70    1.30
  -5   0  -4   40.40    1.50
  -5   0  -4   41.30    1.60
   5   0   4   39.70    1.50
   5   0   4   37.00    1.30
   5   0   4   38.30    1.30
   5   0   4   37.10    1.50
  -6   0  -4  125.09    3.80
  -6   0  -4  123.19    3.70
  -6   0  -4  128.09    3.90
  -6   0  -4  122.79    3.30
   6   0   4  122.49    3.50
   6   0   4  134.49    3.90
   6   0   4  135.09    3.80
  -7   0  -4    7.50    0.80
  -7   0  -4    6.60    0.80
  -7   0  -4    7.30    0.90
   7   0   4    6.30    0.80
   7   0   4    7.40    0.90
   7   0   4    6.60    0.70
  -8   0  -4    0.30    0.50
  -8   0  -4    0.40    0.50
  -8   0  -4    0.30    0.40
   8   0   4   -0.20    0.40
   8   0   4    0.60    0.40
   8   0   4    0.40    0.50
  -9   0  -4    6.80    1.00
  -9   0  -4    6.30    0.90
   9   0   4    7.50    0.90
   9   0   4    6.70    1.10
   9   0   4    7.60    1.00
   9  -1  -4    0.30    0.40
   9  -1  -4    0.00    0.50
   9  -1  -4    0.40    0.50
  -9   1   4   -0.20    0.50
  -9   1   4   -0.50    0.50
  -9   1   4   -0.70    0.50
   8  -1  -4    0.80    0.50
   8  -1  -4    0.30    0.60
   8  -1  -4    1.20    0.40
  -8   1   4    0.30    0.50
  -8   1   4    0.10    0.50
  -8   1   4    0.30    0.50
   7  -1  -4   -0.30    0.30
   7  -1  -4    0.20    0.40
   7  -1  -4    0.50    0.30
   7  -1  -4   -0.10    0.40
  -7   1   4    0.20    0.40
  -7   1   4   -0.80    0.30
  -7   1   4    0.10    0.20
  -7   1   4   -0.80    0.30
   6  -1  -4   13.20    0.90
   6  -1  -4   12.60    0.80
   6  -1  -4   10.40    0.80
   6  -1  -4   11.60    0.90
  -6   1   4   12.20    0.90
  -6   1   4   13.60    0.90
  -6   1   4   13.70    0.90
  -6   1   4   12.50    0.60
  -6   1   4   13.30    1.00
   5  -1  -4   90.39    2.70
   5  -1  -4   87.99    2.60
   5  -1  -4   85.19    2.60
   5  -1  -4   86.09    2.60
   5  -1  -4   90.99    2.80
  -5   1   4   92.79    2.40
  -5   1   4   86.59    2.70
  -5   1   4   85.89    2.70
  -5   1   4   85.19    2.80
  -5   1   4   86.39    2.60
  -5   1   4   87.99    2.30
   4  -1  -4  114.09    3.10
   4  -1  -4  111.09    3.20
   4  -1  -4  117.39    3.20
   4  -1  -4  114.09    3.10
   4  -1  -4  108.89    3.30
   4  -1  -4  118.69    3.20
  -4   1   4  115.89    3.30
  -4   1   4  113.99    3.20
  -4   1   4  112.89    2.80
  -4   1   4  113.79    3.30
  -4   1   4  111.79    3.20
  -4   1   4  116.99    3.20
   3  -1  -4    0.70    0.20
   3  -1  -4    0.80    0.20
   3  -1  -4    0.80    0.30
   3  -1  -4    1.10    0.20
   3  -1  -4    1.20    0.20
  -3   1   4    1.80    0.30
  -3   1   4    1.40    0.20
  -3   1   4    2.00    0.30
  -3   1   4    1.40    0.30
  -3   1   4    1.50    0.20
  -3   1   4    0.90    0.20
  -3   1   4    0.40    0.20
   2  -1  -4  563.64   13.10
   2  -1  -4  555.74   13.30
   2  -1  -4  568.34   13.30
   2  -1  -4  557.74   13.30
   2  -1  -4  514.65   13.10
  -2   1   4  548.05   13.30
  -2   1   4  550.04   13.20
  -2   1   4  511.45   13.20
  -2   1   4  541.15   13.30
  -2   1   4  551.74   13.20
  -2   1   4  553.44   13.30
   1  -1  -4  437.76   10.60
   1  -1  -4  454.25   10.80
   1  -1  -4  422.56   10.70
   1  -1  -4  451.75   10.70
   1  -1  -4  400.96   10.80
   1  -1  -4  436.76   13.20
  -1   1   4  441.26   10.50
  -1   1   4  446.36   10.70
  -1   1   4  452.65   10.70
  -1   1   4  444.36   10.70
  -1   1   4  438.86   10.70
   0  -1  -4    1.80    0.30
   0  -1  -4    2.00    0.30
   0  -1  -4    1.40    0.30
   0  -1  -4    2.30    0.30
   0   1   4    1.30    0.30
   0   1   4    1.00    0.30
   0   1   4    2.50    0.40
   0   1   4    1.90    0.30
   0   1   4    1.70    0.20
  -1  -1  -4  741.13   17.90
  -1  -1  -4  741.23   17.90
  -1  -1  -4  735.03   18.60
  -1  -1  -4  759.12   18.00
  -1  -1  -4  715.43   18.10
  -1  -1  -4  754.02   18.00
   1   1   4  753.82   17.90
   1   1   4  766.32   18.00
   1   1   4  760.82   18.00
   1   1   4  731.53   17.90
   1   1   4  749.82   17.90
   1   1   4  771.02   17.90
   1   1   4  725.43   18.00
  -2  -1  -4  196.88    5.00
  -2  -1  -4  190.68    4.90
  -2  -1  -4  189.18    4.80
  -2  -1  -4  198.08    5.00
  -2  -1  -4  196.18    5.00
  -2  -1  -4  192.78    5.00
  -2  -1  -4  191.58    5.00
   2   1   4  195.38    5.00
   2   1   4  194.28    4.80
   2   1   4  194.08    5.00
   2   1   4  196.98    5.00
   2   1   4  195.28    5.00
   2   1   4  187.58    4.90
   2   1   4  194.88    4.80
  -3  -1  -4   46.40    1.60
  -3  -1  -4   46.80    1.50
  -3  -1  -4   47.50    1.60
  -3  -1  -4   48.40    1.40
  -3  -1  -4   48.50    1.70
  -3  -1  -4   46.00    1.60
  -3  -1  -4   47.10    1.50
   3   1   4   46.60    1.50
   3   1   4   46.60    1.60
   3   1   4   47.60    1.50
   3   1   4   45.20    1.60
   3   1   4   43.20    1.50
   3   1   4   45.70    1.30
   3   1   4   45.70    1.40
  -4  -1  -4   10.50    0.60
  -4  -1  -4   10.70    0.70
  -4  -1  -4    9.90    0.60
  -4  -1  -4   11.50    0.70
  -4  -1  -4   10.00    0.70
   4   1   4   10.90    0.70
   4   1   4   11.20    0.70
   4   1   4   10.60    0.60
   4   1   4   10.20    0.60
   4   1   4    9.60    0.70
   4   1   4   10.20    0.50
  -5  -1  -4   30.80    1.80
  -5  -1  -4   31.30    1.20
  -5  -1  -4   30.40    1.30
  -5  -1  -4   32.50    1.40
  -5  -1  -4   31.80    1.40
   5   1   4   33.40    1.40
   5   1   4   32.30    1.20
   5   1   4   32.80    1.50
   5   1   4   32.30    1.10
  -6  -1  -4    2.90    0.60
  -6  -1  -4    2.90    0.60
  -6  -1  -4    2.60    0.60
   6   1   4    3.60    0.60
   6   1   4    1.80    0.40
   6   1   4    2.60    0.60
  -7  -1  -4    1.90    0.60
  -7  -1  -4    2.10    0.50
  -7  -1  -4    2.00    0.60
   7   1   4    1.60    0.50
   7   1   4    2.10    0.50
   7   1   4    1.50    0.60
  -8  -1  -4   35.80    1.70
  -8  -1  -4   32.30    1.80
   8   1   4   34.70    1.60
   8   1   4   37.50    1.90
   9  -2  -4    0.60    0.50
   9  -2  -4   -0.10    0.50
  -9   2   4    0.60    0.60
  -9   2   4    0.70    0.60
  -9   2   4    0.90    0.70
   8  -2  -4    6.90    0.80
   8  -2  -4    5.30    0.80
  -8   2   4    6.70    0.90
  -8   2   4    4.90    0.90
  -8   2   4    5.90    0.90
   7  -2  -4   13.60    1.00
   7  -2  -4   14.60    1.00
   7  -2  -4   14.50    1.10
  -7   2   4   14.10    1.10
  -7   2   4   13.40    1.00
  -7   2   4   14.00    1.10
  -7   2   4   13.90    0.60
   6  -2  -4   59.19    2.20
   6  -2  -4   57.99    2.20
   6  -2  -4   57.89    2.10
  -6   2   4   60.29    2.20
  -6   2   4   60.19    1.60
  -6   2   4   64.49    2.10
  -6   2   4   62.89    2.20
  -6   2   4   61.79    2.10
   5  -2  -4   80.59    2.60
   5  -2  -4   78.69    2.50
   5  -2  -4   80.99    2.60
   5  -2  -4   84.39    2.50
  -5   2   4   80.89    2.40
  -5   2   4   83.59    2.50
  -5   2   4   81.29    2.60
  -5   2   4   79.89    2.60
  -5   2   4   77.39    2.50
  -5   2   4   79.59    2.50
   4  -2  -4   23.60    1.00
   4  -2  -4   24.40    1.10
   4  -2  -4   22.90    1.00
   4  -2  -4   24.10    1.00
   4  -2  -4   24.20    1.10
  -4   2   4   23.80    1.00
  -4   2   4   25.20    1.00
  -4   2   4   24.80    1.10
  -4   2   4   24.50    1.00
  -4   2   4   24.50    1.00
  -4   2   4   24.90    1.10
   3  -2  -4  196.58    5.30
   3  -2  -4  211.18    5.30
   3  -2  -4  203.78    5.40
   3  -2  -4  203.88    5.30
  -3   2   4  209.08    5.30
  -3   2   4  202.78    5.30
  -3   2   4  199.78    5.40
  -3   2   4  208.28    5.20
  -3   2   4  205.78    5.40
  -3   2   4  206.78    5.30
   2  -2  -4   64.19    2.00
   2  -2  -4   66.29    2.00
   2  -2  -4   65.79    1.70
   2  -2  -4   64.69    2.00
   2  -2  -4   65.29    2.00
   2  -2  -4   67.39    1.80
  -2   2   4   72.49    2.20
  -2   2   4   65.19    2.00
  -2   2   4   66.59    2.00
  -2   2   4   70.89    2.00
  -2   2   4   67.79    1.90
  -2   2   4   67.59    1.80
  -2   2   4   65.19    2.00
   1  -2  -4   85.79    2.10
   1  -2  -4   88.09    2.50
   1  -2  -4   85.79    2.40
   1  -2  -4   85.19    2.50
   1  -2  -4   87.69    2.40
  -1   2   4   89.49    2.50
  -1   2   4   82.19    2.50
  -1   2   4   85.99    2.50
  -1   2   4   88.09    2.50
   0  -2  -4   10.30    0.50
   0  -2  -4   10.90    0.60
   0  -2  -4    9.80    0.60
   0  -2  -4    9.90    0.60
   0  -2  -4   10.30    0.50
   0   2   4   10.70    0.60
   0   2   4   10.90    0.60
   0   2   4    9.70    0.60
  -1  -2  -4    0.80    0.20
  -1  -2  -4    1.00    0.20
  -1  -2  -4    0.90    0.30
  -1  -2  -4    0.60    0.20
  -1  -2  -4    1.10    0.10
   1   2   4    0.90    0.20
   1   2   4    0.70    0.20
   1   2   4    0.90    0.30
   1   2   4    1.20    0.10
   1   2   4    0.40    0.20
   1   2   4    0.40    0.20
  -2  -2  -4   17.20    0.80
  -2  -2  -4   17.30    0.90
  -2  -2  -4   17.50    0.60
  -2  -2  -4   17.90    0.90
  -2  -2  -4   15.80    0.80
  -2  -2  -4   17.90    0.80
   2   2   4   16.50    0.80
   2   2   4   16.90    0.90
   2   2   4   17.90    0.90
   2   2   4   14.80    0.80
   2   2   4   17.00    0.80
   2   2   4   17.90    0.60
  -3  -2  -4    1.10    0.30
  -3  -2  -4    0.90    0.30
  -3  -2  -4    0.80    0.30
  -3  -2  -4    0.80    0.30
  -3  -2  -4    0.90    0.20
   3   2   4    0.80    0.30
   3   2   4    1.50    0.30
   3   2   4    1.00    0.30
   3   2   4    0.60    0.30
   3   2   4    0.50    0.30
   3   2   4    1.20    0.20
  -4  -2  -4   21.20    0.90
  -4  -2  -4   19.90    1.00
  -4  -2  -4   19.90    1.00
  -4  -2  -4   20.20    1.00
   4   2   4   20.50    1.00
   4   2   4   20.20    1.00
   4   2   4   19.90    0.70
   4   2   4   19.70    1.10
   4   2   4   20.40    0.80
   4   2   4   20.70    0.90
  -5  -2  -4   13.60    0.90
  -5  -2  -4   10.70    0.80
  -5  -2  -4   13.10    0.80
  -5  -2  -4   15.90    1.00
   5   2   4   14.40    1.00
   5   2   4   14.60    1.00
   5   2   4   14.90    0.90
  -6  -2  -4    1.80    0.50
  -6  -2  -4    2.90    0.50
  -6  -2  -4    2.60    0.60
   6   2   4    3.60    0.60
   6   2   4    2.10    0.50
   6   2   4    3.10    0.50
  -7  -2  -4    0.00    0.50
  -7  -2  -4    0.00    0.40
  -7  -2  -4    0.00    0.30
   7   2   4   -0.40    0.30
   7   2   4   -0.20    0.30
   7   2   4   -0.20    0.50
  -8  -2  -4    3.50    0.70
  -8  -2  -4    4.60    0.90
  -8  -2  -4    4.20    0.80
   8   2   4    3.40    0.60
   8   2   4    3.50    0.70
   9  -3  -4   -0.10    0.50
   9  -3  -4    1.80    0.60
   9  -3  -4    0.50    0.50
  -9   3   4   -0.30    0.50
  -9   3   4   -0.90    0.50
  -9   3   4    0.20    0.50
   8  -3  -4    1.70    0.50
   8  -3  -4    1.10    0.40
   8  -3  -4    1.60    0.60
   8  -3  -4    1.80    0.60
  -8   3   4    0.90    0.60
  -8   3   4    2.20    0.60
  -8   3   4    0.90    0.50
   7  -3  -4   10.10    0.90
   7  -3  -4    7.90    0.90
   7  -3  -4   10.50    0.90
   7  -3  -4    8.00    0.60
  -7   3   4    8.30    0.90
  -7   3   4   10.50    0.90
  -7   3   4    8.00    0.90
   6  -3  -4   52.99    2.10
   6  -3  -4   52.29    2.00
   6  -3  -4   51.89    2.00
   6  -3  -4   54.19    2.00
  -6   3   4   53.39    1.90
  -6   3   4   53.49    2.10
  -6   3   4   54.09    1.90
  -6   3   4   50.59    2.00
   5  -3  -4  263.27    6.90
   5  -3  -4  266.87    7.00
   5  -3  -4  256.97    7.00
   5  -3  -4  255.67    6.90
  -5   3   4  270.67    6.90
  -5   3   4  264.17    7.00
  -5   3   4  265.07    6.90
  -5   3   4  272.57    7.00
  -5   3   4  253.67    6.80
   4  -3  -4   21.90    1.00
   4  -3  -4   22.80    1.00
   4  -3  -4   22.40    1.10
   4  -3  -4   22.30    0.90
   4  -3  -4   23.50    1.10
  -4   3   4   21.80    0.90
  -4   3   4   23.40    1.00
  -4   3   4   22.60    1.10
  -4   3   4   22.60    1.00
  -4   3   4   23.70    1.10
   3  -3  -4    0.00    0.20
   3  -3  -4   -0.10    0.10
   3  -3  -4    0.70    0.30
   3  -3  -4    0.10    0.10
   3  -3  -4    0.10    0.20
  -3   3   4   -0.30    0.30
  -3   3   4   -0.20    0.20
  -3   3   4   -0.40    0.20
  -3   3   4    0.90    0.30
  -3   3   4   -0.10    0.20
  -3   3   4    0.00    0.20
   2  -3  -4   65.39    2.00
   2  -3  -4   68.49    2.00
   2  -3  -4   64.09    2.00
   2  -3  -4   65.79    2.10
   2  -3  -4   67.09    2.10
   2  -3  -4   63.89    1.70
   2  -3  -4   65.39    1.80
   2  -3  -4   68.69    2.10
  -2   3   4   65.39    2.20
  -2   3   4   65.39    1.80
  -2   3   4   66.29    2.00
  -2   3   4   66.09    2.10
  -2   3   4   66.29    2.10
  -2   3   4   68.29    2.10
  -2   3   4   67.39    2.10
   1  -3  -4  116.69    3.20
   1  -3  -4  123.89    3.30
   1  -3  -4  122.59    3.20
   1  -3  -4  118.89    3.30
   1  -3  -4  118.09    3.30
   1  -3  -4  116.09    3.30
  -1   3   4  114.99    3.30
  -1   3   4  126.79    3.30
  -1   3   4  117.19    3.30
  -1   3   4  120.59    3.30
  -1   3   4  117.99    3.30
  -1   3   4  120.89    3.00
   0  -3  -4   50.39    1.60
   0  -3  -4   52.99    1.70
   0  -3  -4   51.59    1.70
   0  -3  -4   52.19    1.70
   0  -3  -4   47.20    1.60
   0  -3  -4   51.19    1.60
   0  -3  -4   48.70    1.60
   0   3   4   51.29    1.60
   0   3   4   51.59    1.70
   0   3   4   51.89    1.70
   0   3   4   46.60    1.80
   0   3   4   50.49    1.60
   0   3   4   50.69    1.70
  -1  -3  -4   43.50    1.60
  -1  -3  -4   46.40    1.20
  -1  -3  -4   43.80    1.50
  -1  -3  -4   45.70    1.50
  -1  -3  -4   47.90    1.80
   1   3   4   44.30    1.70
   1   3   4   44.40    1.60
   1   3   4   45.60    1.60
   1   3   4   47.60    1.50
   1   3   4   48.10    1.60
   1   3   4   44.70    1.50
  -2  -3  -4    2.70    0.50
  -2  -3  -4    2.80    0.30
  -2  -3  -4    2.20    0.40
  -2  -3  -4    2.50    0.40
  -2  -3  -4    2.40    0.30
   2   3   4    2.30    0.40
   2   3   4    2.50    0.20
   2   3   4    2.80    0.40
   2   3   4    2.00    0.40
   2   3   4    3.00    0.40
   2   3   4    2.80    0.40
  -3  -3  -4    2.50    0.50
  -3  -3  -4    3.00    0.30
  -3  -3  -4    2.60    0.40
  -3  -3  -4    3.90    0.60
   3   3   4    3.10    0.50
   3   3   4    1.90    0.40
   3   3   4    1.60    0.40
   3   3   4    2.60    0.40
   3   3   4    2.80    0.20
  -4  -3  -4    6.60    0.70
  -4  -3  -4    7.50    0.70
  -4  -3  -4    6.10    0.60
  -4  -3  -4    7.90    0.70
   4   3   4    7.40    0.70
   4   3   4    7.60    0.70
   4   3   4    8.40    0.80
   4   3   4    7.20    0.50
   4   3   4    8.20    0.30
  -5  -3  -4   32.00    1.50
  -5  -3  -4   28.70    1.50
  -5  -3  -4   28.50    1.30
  -5  -3  -4   29.10    1.50
  -5  -3  -4   28.10    1.40
   5   3   4   27.70    1.40
   5   3   4   30.50    1.30
   5   3   4   30.00    1.50
  -6  -3  -4    9.70    0.80
  -6  -3  -4    9.50    0.80
  -6  -3  -4    7.80    1.00
  -6  -3  -4    8.30    0.90
   6   3   4    8.40    1.00
   6   3   4    7.40    0.80
   6   3   4    9.60    0.90
  -7  -3  -4    6.60    0.80
  -7  -3  -4    4.70    0.90
  -7  -3  -4    4.60    0.80
   7   3   4    4.90    0.80
   7   3   4    4.40    0.70
   7   3   4    5.10    0.90
   9  -4  -4    4.50    0.90
   9  -4  -4    6.60    1.10
  -9   4   4    5.50    1.00
  -9   4   4    3.90    0.90
  -9   4   4    5.80    0.90
   8  -4  -4    2.30    0.70
   8  -4  -4    1.20    0.60
   8  -4  -4    1.90    0.60
  -8   4   4    1.30    0.60
  -8   4   4    2.60    0.60
  -8   4   4    2.20    0.60
   7  -4  -4    0.50    0.30
   7  -4  -4    0.90    0.50
   7  -4  -4    1.10    0.50
   7  -4  -4    0.30    0.40
  -7   4   4    0.50    0.40
  -7   4   4    0.60    0.50
  -7   4   4    1.10    0.50
   6  -4  -4   31.00    1.70
   6  -4  -4   33.40    1.60
   6  -4  -4   35.20    1.60
   6  -4  -4   34.70    1.40
   6  -4  -4   31.30    1.60
  -6   4   4   32.00    1.60
  -6   4   4   32.50    1.60
  -6   4   4   31.20    1.40
   5  -4  -4   43.90    1.80
   5  -4  -4   45.50    1.70
   5  -4  -4   41.70    1.70
   5  -4  -4   47.00    1.90
  -5   4   4   46.70    1.80
  -5   4   4   46.20    1.80
  -5   4   4   41.60    1.60
  -5   4   4   43.60    1.70
  -5   4   4   43.40    1.60
   4  -4  -4    2.10    0.40
   4  -4  -4    2.10    0.30
   4  -4  -4    2.10    0.40
   4  -4  -4    1.70    0.40
   4  -4  -4    1.90    0.40
  -4   4   4    1.40    0.30
  -4   4   4    2.00    0.30
  -4   4   4    1.60    0.40
  -4   4   4    1.80    0.40
  -4   4   4    1.40    0.40
   3  -4  -4  284.07    7.30
   3  -4  -4  291.87    7.50
   3  -4  -4  286.87    7.40
   3  -4  -4  283.87    7.00
   3  -4  -4  281.47    7.20
  -3   4   4  270.07    7.30
  -3   4   4  281.57    7.30
  -3   4   4  283.97    7.30
  -3   4   4  283.47    7.00
  -3   4   4  291.57    7.30
   2  -4  -4  505.85   12.40
   2  -4  -4  522.75   12.60
   2  -4  -4  511.35   12.60
   2  -4  -4  494.25   12.30
   2  -4  -4  518.65   12.30
   2  -4  -4  494.75   12.10
  -2   4   4  492.25   12.40
  -2   4   4  490.75   12.40
  -2   4   4  504.65   12.10
  -2   4   4  488.95   12.50
  -2   4   4  517.45   12.50
  -2   4   4  509.25   12.20
   1  -4  -4    3.80    0.50
   1  -4  -4    5.10    0.50
   1  -4  -4    5.20    0.50
   1  -4  -4    4.30    0.60
   1  -4  -4    4.10    0.50
  -1   4   4    3.30    0.50
  -1   4   4    4.80    0.30
  -1   4   4    3.60    0.50
  -1   4   4    4.10    0.50
   0  -4  -4    3.90    0.40
   0  -4  -4    3.90    0.50
   0  -4  -4    4.00    0.40
   0  -4  -4    3.70    0.60
   0   4   4    3.70    0.50
   0   4   4    3.60    0.50
   0   4   4    3.50    0.50
   0   4   4    3.50    0.50
   0   4   4    3.40    0.60
  -1  -4  -4   26.80    1.10
  -1  -4  -4   29.00    1.30
  -1  -4  -4   28.80    1.40
  -1  -4  -4   27.00    0.80
  -1  -4  -4   26.40    1.10
   1   4   4   28.70    1.40
   1   4   4   27.00    1.20
   1   4   4   25.80    1.10
   1   4   4   26.40    1.10
   1   4   4   25.90    1.20
  -2  -4  -4  115.19    3.00
  -2  -4  -4  111.59    3.50
  -2  -4  -4  115.49    3.30
  -2  -4  -4  109.89    3.20
  -2  -4  -4  114.99    3.60
   2   4   4  116.79    3.40
   2   4   4  115.69    3.30
   2   4   4  118.19    3.40
   2   4   4  119.39    3.50
   2   4   4  114.69    2.90
   2   4   4  112.99    3.30
  -3  -4  -4   23.30    0.90
  -3  -4  -4   22.00    1.30
  -3  -4  -4   21.30    1.20
  -3  -4  -4   24.40    1.20
  -3  -4  -4   22.90    1.10
   3   4   4   23.00    1.10
   3   4   4   23.70    0.80
   3   4   4   24.20    1.30
   3   4   4   23.00    1.10
   3   4   4   23.80    1.20
  -4  -4  -4    7.90    0.90
  -4  -4  -4    7.70    0.70
  -4  -4  -4    7.30    0.90
  -4  -4  -4    9.70    0.90
  -4  -4  -4    8.60    0.60
   4   4   4    7.40    0.80
   4   4   4    8.20    0.80
   4   4   4   10.30    0.90
  -5  -4  -4    4.60    0.70
  -5  -4  -4    5.60    0.80
  -5  -4  -4    6.00    0.90
  -5  -4  -4    5.80    0.60
   5   4   4    4.80    0.70
   5   4   4    5.00    0.70
   5   4   4    6.00    0.80
  -6  -4  -4    7.00    1.10
  -6  -4  -4    5.90    0.90
  -6  -4  -4    6.20    0.80
  -6  -4  -4    6.20    0.70
   6   4   4    6.40    0.80
   6   4   4    5.10    0.80
   6   4   4    5.40    0.80
  -7  -4  -4    0.40    0.60
  -7  -4  -4    0.10    0.50
   7   4   4    0.70    0.60
   7   4   4    0.30    0.50
   7   4   4    1.10    0.50
   9  -5  -4   -0.60    0.50
   9  -5  -4   -0.30    0.60
  -9   5   4   -0.10    0.60
  -9   5   4   -0.60    0.50
  -9   5   4    0.30    0.50
   8  -5  -4   -0.20    0.60
   8  -5  -4   -0.80    0.50
  -8   5   4    0.20    0.40
  -8   5   4    0.30    0.50
  -8   5   4   -0.20    0.50
   7  -5  -4   21.60    1.50
   7  -5  -4   19.80    1.50
   7  -5  -4   19.80    1.20
  -7   5   4   20.50    1.40
  -7   5   4   21.10    1.40
  -7   5   4   21.80    1.20
   6  -5  -4    3.80    0.70
   6  -5  -4    3.70    0.70
   6  -5  -4    4.80    0.70
  -6   5   4    3.10    0.60
  -6   5   4    3.40    0.50
  -6   5   4    3.40    0.70
   5  -5  -4    2.90    0.60
   5  -5  -4    3.80    0.60
   5  -5  -4    2.30    0.50
   5  -5  -4    3.30    0.60
  -5   5   4    4.30    0.50
  -5   5   4    3.80    0.60
  -5   5   4    3.00    0.60
  -5   5   4    3.70    0.50
   4  -5  -4   20.00    1.10
   4  -5  -4   18.70    1.10
   4  -5  -4   18.50    0.80
   4  -5  -4   17.40    1.20
  -4   5   4   19.20    0.90
  -4   5   4   18.50    1.10
  -4   5   4   19.10    1.00
  -4   5   4   18.70    1.00
  -4   5   4   19.00    1.10
   3  -5  -4   60.69    2.20
   3  -5  -4   59.99    1.80
   3  -5  -4   61.09    2.30
   3  -5  -4   60.19    2.00
  -3   5   4   58.79    1.90
  -3   5   4   58.39    2.10
  -3   5   4   58.79    2.00
  -3   5   4   58.39    1.70
  -3   5   4   58.29    2.00
  -3   5   4   59.49    2.00
   2  -5  -4    5.80    0.60
   2  -5  -4    5.30    0.50
   2  -5  -4    4.90    0.70
   2  -5  -4    5.00    0.70
  -2   5   4    4.70    0.50
  -2   5   4    3.80    0.50
  -2   5   4    4.80    0.30
  -2   5   4    4.90    0.40
  -2   5   4    5.10    0.60
  -2   5   4    3.80    0.50
   1  -5  -4    9.70    0.90
   1  -5  -4    8.20    0.80
   1  -5  -4    8.80    0.70
   1  -5  -4    8.70    0.60
   1  -5  -4    9.50    0.60
  -1   5   4    9.10    0.70
  -1   5   4    9.10    0.70
  -1   5   4    9.60    0.50
  -1   5   4    8.40    0.70
   0  -5  -4   -0.10    0.20
   0  -5  -4    0.30    0.30
   0  -5  -4   -0.10    0.20
   0  -5  -4    0.00    0.30
   0   5   4   -0.10    0.20
   0   5   4    0.20    0.30
   0   5   4    0.00    0.40
   0   5   4    0.00    0.30
   0   5   4    0.10    0.30
  -1  -5  -4    9.30    0.90
  -1  -5  -4    7.30    0.90
  -1  -5  -4    8.50    0.70
  -1  -5  -4    8.60    0.60
   1   5   4    7.80    0.70
   1   5   4    7.40    0.70
   1   5   4    8.00    0.70
   1   5   4    8.70    0.90
   1   5   4    7.70    0.70
  -2  -5  -4    9.30    1.00
  -2  -5  -4    6.90    0.40
  -2  -5  -4    6.20    0.80
  -2  -5  -4    7.10    0.60
  -2  -5  -4    7.90    0.70
   2   5   4    6.10    0.80
   2   5   4    6.60    0.70
   2   5   4    7.80    0.70
   2   5   4    6.90    1.00
  -3  -5  -4   49.60    2.20
  -3  -5  -4   50.19    1.90
  -3  -5  -4   50.49    2.10
  -3  -5  -4   48.00    1.60
   3   5   4   49.20    1.90
   3   5   4   50.29    1.90
   3   5   4   50.79    2.10
  -4  -5  -4    2.00    0.50
  -4  -5  -4    2.20    0.70
  -4  -5  -4    1.60    0.60
   4   5   4    2.10    0.60
   4   5   4    2.10    0.50
   4   5   4    1.20    0.40
  -5  -5  -4   19.10    1.30
  -5  -5  -4   19.30    1.40
  -5  -5  -4   23.10    1.60
   5   5   4   21.90    1.30
   5   5   4   20.50    1.30
   5   5   4   22.20    1.40
  -6  -5  -4    0.10    0.50
  -6  -5  -4   -0.50    0.60
   6   5   4   -0.50    0.40
   6   5   4   -0.20    0.50
   6   5   4   -0.10    0.40
   8  -6  -4    0.70    0.70
  -8   6   4    0.30    0.60
  -8   6   4    0.30    0.50
  -8   6   4   -0.10    0.40
   7  -6  -4   32.20    1.90
   7  -6  -4   33.20    1.70
  -7   6   4   33.00    1.60
  -7   6   4   34.40    1.80
  -7   6   4   34.70    1.80
   6  -6  -4   23.20    1.40
   6  -6  -4   26.20    1.70
  -6   6   4   24.70    1.20
  -6   6   4   23.50    1.40
  -6   6   4   25.00    1.40
   5  -6  -4    3.30    0.80
   5  -6  -4    2.00    0.60
  -5   6   4    2.30    0.50
  -5   6   4    2.50    0.40
  -5   6   4    1.70    0.50
   4  -6  -4  143.39    4.30
   4  -6  -4  138.39    4.30
   4  -6  -4  134.99    3.90
  -4   6   4  132.09    3.90
  -4   6   4  129.79    3.90
  -4   6   4  131.59    4.00
  -4   6   4  134.29    3.60
   3  -6  -4  586.44   14.20
   3  -6  -4  563.04   14.20
   3  -6  -4  541.95   13.60
   3  -6  -4  550.34   13.70
  -3   6   4  553.24   13.70
  -3   6   4  546.85   13.80
  -3   6   4  544.75   13.80
  -3   6   4  547.65   13.30
   2  -6  -4  158.48    4.70
   2  -6  -4  157.38    4.70
   2  -6  -4  154.78    4.40
   2  -6  -4  151.68    4.10
  -2   6   4  146.49    3.70
  -2   6   4  153.28    4.20
  -2   6   4  147.19    4.30
  -2   6   4  149.49    4.30
   1  -6  -4   31.30    1.60
   1  -6  -4   33.60    1.30
   1  -6  -4   34.20    1.60
   1  -6  -4   36.30    1.80
  -1   6   4   35.00    1.50
  -1   6   4   32.60    1.40
  -1   6   4   33.80    1.80
  -1   6   4   34.20    1.40
   0  -6  -4   10.50    1.20
   0  -6  -4    8.10    0.70
   0  -6  -4   10.50    1.00
   0   6   4    8.10    0.70
   0   6   4    7.70    0.70
   0   6   4    8.00    1.00
   0   6   4    8.00    0.80
  -1  -6  -4    2.80    0.70
  -1  -6  -4    2.00    0.60
  -1  -6  -4    1.70    0.40
   1   6   4    1.50    0.40
   1   6   4    1.70    0.60
   1   6   4    1.50    0.40
  -2  -6  -4    7.90    0.80
  -2  -6  -4    8.80    1.10
  -2  -6  -4   10.90    1.10
   2   6   4   10.10    1.10
   2   6   4    8.90    0.80
   2   6   4   10.20    0.90
  -3  -6  -4   -0.20    0.40
  -3  -6  -4    0.60    0.50
   3   6   4    0.00    0.30
   3   6   4    0.40    0.50
   3   6   4    0.50    0.40
  -4  -6  -4    0.10    0.60
  -4  -6  -4   -0.10    0.60
   4   6   4    0.00    0.40
   4   6   4    0.30    0.50
   4   6   4    0.60    0.40
  -5  -6  -4    2.80    0.80
  -5  -6  -4    1.90    0.80
   5   6   4    1.70    0.60
   5   6   4    2.50    0.60
   5   6   4    2.80    0.70
   7  -7  -4   -0.20    0.70
   7  -7  -4    0.10    0.60
  -7   7   4   -0.10    0.50
  -7   7   4   -0.60    0.50
   6  -7  -4    0.90    0.70
   6  -7  -4    0.90    0.60
  -6   7   4    0.50    0.50
  -6   7   4    0.60    0.50
   5  -7  -4   23.40    1.60
   5  -7  -4   24.40    1.60
  -5   7   4   23.10    1.40
  -5   7   4   19.70    1.30
   4  -7  -4   52.39    2.40
   4  -7  -4   52.29    2.40
  -4   7   4   48.60    1.90
  -4   7   4   46.60    2.00
   3  -7  -4    9.20    0.90
   3  -7  -4   11.70    1.30
   3  -7  -4    8.40    1.10
  -3   7   4    7.90    0.80
  -3   7   4    9.20    0.90
   2  -7  -4    3.90    0.80
   2  -7  -4    3.30    0.80
   2  -7  -4    3.80    0.70
  -2   7   4    3.40    0.50
  -2   7   4    4.00    0.50
   1  -7  -4    3.20    0.80
   1  -7  -4    2.10    0.60
  -1   7   4    1.80    0.40
  -1   7   4    2.50    0.50
  -1   7   4    2.70    0.80
   0  -7  -4    2.10    0.70
   0  -7  -4    2.20    0.80
   0   7   4    1.50    0.40
   0   7   4    2.60    0.80
   0   7   4    1.30    0.40
  -1  -7  -4    0.70    0.60
  -1  -7  -4    1.50    0.60
   1   7   4    1.00    0.70
   1   7   4    0.50    0.40
   1   7   4    1.30    0.40
  -2  -7  -4    0.60    0.60
  -2  -7  -4    0.60    0.60
   2   7   4    0.20    0.40
   2   7   4   -0.10    0.50
   2   7   4    0.10    0.30
  -3  -7  -4   -0.60    0.60
  -3  -7  -4   -0.20    0.50
   3   7   4   -0.20    0.40
   3   7   4    0.10    0.40
   3   7   4   -0.20    0.50
   6  -8  -4    7.70    1.20
   6  -8  -4    7.80    1.10
  -6   8   4    5.70    0.80
  -6   8   4    5.90    0.90
   5  -8  -4    1.00    0.70
   5  -8  -4    0.80    0.70
  -5   8   4   -0.50    0.40
  -5   8   4   -1.10    0.50
   4  -8  -4   53.49    2.60
   4  -8  -4   52.99    2.60
  -4   8   4   49.00    2.10
  -4   8   4   45.50    1.90
   3  -8  -4   74.09    3.10
   3  -8  -4   73.09    3.10
  -3   8   4   71.09    2.40
   2  -8  -4    9.30    1.30
   2  -8  -4    9.20    1.00
  -2   8   4   10.20    0.80
  -2   8   4   10.10    0.90
  -2   8   4    7.40    1.20
   1  -8  -4    9.70    1.10
   1  -8  -4    9.50    1.30
  -1   8   4    9.40    0.80
  -1   8   4    9.00    1.30
  -1   8   4    9.00    0.80
   0  -8  -4   51.89    2.60
   0  -8  -4   48.90    2.40
   0   8   4   51.39    1.90
   0   8   4   52.09    2.60
   0   8   4   46.40    1.80
  -1  -8  -4   16.80    1.60
  -1  -8  -4   19.60    1.70
   1   8   4   18.80    1.10
   1   8   4   19.10    1.70
   1   8   4   16.20    1.10
  -2  -8  -4    0.60    0.60
  -2  -8  -4   -0.40    0.60
   2   8   4    0.10    0.40
   2   8   4    0.00    0.40
   2   8   4    0.30    0.70
  -2   9   4    7.10    0.80
  -1  10  -5    0.60    0.60
   1 -10   5    0.30    0.60
  -2  10  -5    0.80    0.60
   2 -10   5    0.60    0.60
   3   9  -5    0.90    0.40
   3   9  -5    0.30    0.50
  -3  -9   5    0.90    0.60
  -3  -9   5    0.20    0.70
   2   9  -5    0.40    0.50
   2   9  -5    0.20    0.30
  -2  -9   5   -0.20    0.70
  -2  -9   5    0.80    0.50
  -2  -9   5    0.10    0.50
   1   9  -5    0.40    0.20
   1   9  -5    0.80    0.20
   1   9  -5    0.80    0.50
  -1  -9   5    0.90    0.50
  -1  -9   5   -0.30    0.60
  -1  -9   5   -0.20    0.50
   0   9  -5    0.40    0.50
   0   9  -5   -0.40    0.40
   0  -9   5    0.10    0.50
   0  -9   5   -0.40    0.40
   0  -9   5   -1.00    0.50
  -1   9  -5    1.00    0.50
  -1   9  -5    0.20    0.50
   1  -9   5    1.10    0.60
  -2   9  -5    2.70    0.60
  -2   9  -5    2.50    0.70
   2  -9   5    0.20    0.60
  -3   9  -5   10.20    1.00
  -3   9  -5    8.50    1.10
   3  -9   5    9.70    1.20
  -4   9  -5   18.70    1.50
  -4   9  -5   22.60    1.30
   4  -9   5   18.70    1.50
   4  -9   5   20.70    1.50
  -5   9  -5    6.70    0.40
  -5   9  -5    5.60    0.80
  -5   9  -5    6.20    0.50
   5  -9   5    5.30    0.90
   5  -9   5    6.00    1.20
   5  -9   5    5.50    0.90
   4   8  -5   -0.30    0.30
   4   8  -5   -0.50    0.50
   4   8  -5    0.30    0.40
  -4  -8   5   -0.10    0.60
  -4  -8   5   -0.10    0.50
   3   8  -5   29.60    1.60
   3   8  -5   27.40    1.30
   3   8  -5   30.40    1.30
  -3  -8   5   28.30    1.40
  -3  -8   5   28.50    2.00
  -3  -8   5   28.70    1.70
   2   8  -5   11.90    0.70
   2   8  -5   14.00    0.70
   2   8  -5   12.30    1.10
   2   8  -5   14.40    0.80
  -2  -8   5   13.60    1.30
  -2  -8   5   11.70    1.00
  -2  -8   5   16.20    1.60
   1   8  -5    9.60    0.60
   1   8  -5   10.50    0.50
   1   8  -5   11.00    1.00
  -1  -8   5   10.60    0.90
  -1  -8   5   10.90    1.10
  -1  -8   5   11.40    1.30
   0   8  -5   13.30    1.10
   0  -8   5   14.00    1.10
   0  -8   5   15.30    1.30
   0  -8   5   13.70    1.10
  -1   8  -5    0.90    0.40
  -1   8  -5    1.00    0.50
   1  -8   5    0.80    0.50
  -2   8  -5   -0.10    0.40
  -2   8  -5    0.10    0.40
   2  -8   5    0.30    0.40
  -3   8  -5    1.50    0.50
  -3   8  -5    2.00    0.60
   3  -8   5    2.00    0.70
   3  -8   5    2.70    0.70
   3  -8   5    1.80    0.60
  -4   8  -5   38.90    1.60
  -4   8  -5   35.60    1.10
  -4   8  -5   35.00    1.10
   4  -8   5   36.20    2.00
   4  -8   5   38.20    1.80
   4  -8   5   34.50    1.80
  -5   8  -5    8.60    0.90
  -5   8  -5    8.40    0.60
  -5   8  -5    8.30    0.60
   5  -8   5    9.60    1.10
   5  -8   5    8.40    1.20
   5  -8   5    9.90    1.10
  -6   8  -5    0.10    0.30
  -6   8  -5    0.10    0.50
   6  -8   5    0.70    0.70
   6  -8   5   -0.20    0.50
   6  -8   5   -0.20    0.50
   6   7  -5    7.20    0.90
   6   7  -5    5.80    0.80
   6   7  -5    6.50    0.90
  -6  -7   5    7.40    1.10
  -6  -7   5    5.60    1.10
   5   7  -5    4.40    0.70
   5   7  -5    3.00    0.70
   5   7  -5    4.70    0.70
  -5  -7   5    4.50    0.90
  -5  -7   5    4.80    0.80
   4   7  -5   13.10    1.00
   4   7  -5   12.90    1.00
   4   7  -5   12.40    1.10
  -4  -7   5   13.10    0.90
  -4  -7   5   13.00    1.40
  -4  -7   5   11.20    1.20
   3   7  -5  151.78    4.30
   3   7  -5  164.68    4.70
   3   7  -5  157.88    4.30
  -3  -7   5  160.88    4.90
  -3  -7   5  158.38    4.40
  -3  -7   5  155.18    5.10
   2   7  -5   44.60    1.90
   2   7  -5   45.80    1.50
   2   7  -5   46.00    1.50
   2   7  -5   45.90    1.50
  -2  -7   5   44.50    2.20
  -2  -7   5   45.00    1.70
  -2  -7   5   42.40    2.00
   1   7  -5    0.30    0.20
   1   7  -5    0.40    0.20
   1   7  -5    0.70    0.20
   1   7  -5    0.50    0.20
   1   7  -5    0.60    0.40
  -1  -7   5    0.30    0.50
  -1  -7   5    0.60    0.40
  -1  -7   5    0.20    0.40
   0   7  -5    7.70    0.30
   0   7  -5    8.00    0.80
   0  -7   5    5.70    0.70
   0  -7   5    8.50    1.00
   0  -7   5    8.50    0.80
  -1   7  -5   12.10    1.00
  -1   7  -5   13.90    1.00
   1  -7   5   12.40    1.00
   1  -7   5   10.20    0.80
  -2   7  -5    0.10    0.30
  -2   7  -5    0.00    0.30
   2  -7   5    0.00    0.40
   2  -7   5   -0.20    0.30
  -3   7  -5   23.70    1.20
  -3   7  -5   20.80    0.70
  -3   7  -5   22.60    0.70
   3  -7   5   21.00    1.30
   3  -7   5   21.40    1.40
   3  -7   5   21.90    1.30
  -4   7  -5    2.20    0.30
  -4   7  -5    1.90    0.50
  -4   7  -5    2.00    0.30
  -4   7  -5    2.10    0.20
   4  -7   5    1.40    0.60
   4  -7   5    2.00    0.50
   4  -7   5    1.40    0.50
  -5   7  -5    6.30    0.50
  -5   7  -5    6.10    0.50
  -5   7  -5    6.10    0.70
  -5   7  -5    6.40    0.60
   5  -7   5    4.80    0.80
   5  -7   5    5.80    0.80
   5  -7   5    6.30    1.00
  -6   7  -5    6.20    0.80
  -6   7  -5    6.70    0.70
  -6   7  -5    6.10    0.60
   6  -7   5    6.80    1.00
   6  -7   5    6.70    1.00
   6  -7   5    7.40    0.90
  -7   7  -5   51.79    2.10
  -7   7  -5   49.90    2.00
  -7   7  -5   47.20    1.90
   7  -7   5   50.29    2.30
   7  -7   5   47.30    2.10
   7  -7   5   50.89    2.60
   7   6  -5   21.60    1.40
   7   6  -5   18.70    1.50
   7   6  -5   22.80    1.60
  -7  -6   5   20.10    1.60
  -7  -6   5   20.50    1.70
   6   6  -5    0.70    0.50
   6   6  -5    0.50    0.50
   6   6  -5    0.50    0.40
  -6  -6   5    1.10    0.70
  -6  -6   5    0.20    0.40
   5   6  -5   34.20    1.60
   5   6  -5   36.10    1.70
   5   6  -5   36.60    1.60
  -5  -6   5   35.00    2.00
  -5  -6   5   34.70    1.80
   4   6  -5    2.50    0.60
   4   6  -5    2.80    0.60
   4   6  -5    3.70    0.60
  -4  -6   5    3.70    0.50
  -4  -6   5    3.10    0.80
  -4  -6   5    2.40    0.70
   3   6  -5  100.99    3.10
   3   6  -5  100.99    2.90
   3   6  -5   97.09    2.90
   3   6  -5  102.19    2.90
  -3  -6   5   97.19    3.50
  -3  -6   5   97.79    3.30
  -3  -6   5   98.19    2.90
  -3  -6   5   98.39    2.90
   2   6  -5    8.50    0.50
   2   6  -5    8.00    0.50
   2   6  -5    9.40    0.60
   2   6  -5    8.70    0.80
   2   6  -5    8.80    0.60
  -2  -6   5    8.60    0.60
  -2  -6   5    9.60    1.00
  -2  -6   5    9.10    0.50
  -2  -6   5    8.80    0.70
  -2  -6   5    7.30    0.90
   1   6  -5  217.88    5.40
   1   6  -5  219.28    5.90
   1   6  -5  219.38    5.40
   1   6  -5  218.18    5.30
   1   6  -5  214.88    5.40
  -1  -6   5  220.78    5.80
  -1  -6   5  214.18    5.30
  -1  -6   5  225.08    6.20
  -1  -6   5  221.08    5.70
  -1  -6   5  219.08    5.30
  -1  -6   5  217.38    6.00
   0   6  -5  187.08    4.50
   0   6  -5  186.28    5.10
   0   6  -5  185.28    4.60
   0  -6   5  196.48    5.10
   0  -6   5  186.88    5.30
   0  -6   5  177.98    5.10
   0  -6   5  185.88    5.20
  -1   6  -5   11.40    0.80
  -1   6  -5   10.00    0.80
   1  -6   5   11.60    0.80
   1  -6   5   11.40    0.90
   1  -6   5   12.30    0.90
   1  -6   5   11.70    0.80
  -2   6  -5    3.20    0.50
  -2   6  -5    3.50    0.50
   2  -6   5    3.10    0.50
   2  -6   5    3.10    0.50
   2  -6   5    3.80    0.60
   2  -6   5    4.60    0.60
  -3   6  -5  175.88    4.50
  -3   6  -5  178.88    4.40
  -3   6  -5  182.68    4.50
  -3   6  -5  178.58    4.40
  -3   6  -5  183.78    5.00
   3  -6   5  181.18    5.10
   3  -6   5  180.38    5.00
   3  -6   5  180.48    5.30
   3  -6   5  182.78    5.00
  -4   6  -5   67.19    1.90
  -4   6  -5   67.29    2.20
  -4   6  -5   66.69    1.90
  -4   6  -5   65.39    1.90
  -4   6  -5   66.49    1.90
   4  -6   5   64.29    2.30
   4  -6   5   66.49    1.90
   4  -6   5   64.09    2.50
   4  -6   5   68.59    2.40
  -5   6  -5    4.30    0.60
  -5   6  -5    3.30    0.40
  -5   6  -5    3.80    0.50
  -5   6  -5    3.50    0.40
   5  -6   5    3.90    0.60
   5  -6   5    3.80    0.70
   5  -6   5    3.10    0.70
  -6   6  -5   59.79    2.10
  -6   6  -5   64.79    2.10
  -6   6  -5   63.99    2.30
   6  -6   5   64.29    2.70
   6  -6   5   62.89    2.30
   6  -6   5   64.99    2.50
  -7   6  -5   47.50    1.90
  -7   6  -5   49.70    2.00
  -7   6  -5   47.40    1.90
   7  -6   5   49.30    2.10
   7  -6   5   48.00    2.40
   7  -6   5   46.30    2.00
  -8   6  -5   -0.30    0.40
  -8   6  -5    0.20    0.60
  -8   6  -5   -1.10    0.40
   8  -6   5    0.80    0.60
   8  -6   5    0.20    0.40
   8  -6   5    0.40    0.70
   7   5  -5   38.20    1.90
   7   5  -5   37.20    1.70
   7   5  -5   36.50    1.80
  -7  -5   5   36.10    2.10
  -7  -5   5   35.90    2.00
   6   5  -5   22.60    1.40
   6   5  -5   25.30    1.40
   6   5  -5   20.20    1.20
  -6  -5   5   22.20    1.50
  -6  -5   5   21.30    1.50
  -6  -5   5   21.30    1.30
   5   5  -5  416.56   10.80
   5   5  -5  431.66   10.60
   5   5  -5  423.26   10.70
  -5  -5   5  432.66   11.20
  -5  -5   5  389.26   10.70
  -5  -5   5  425.16   11.00
   4   5  -5   56.39    2.00
   4   5  -5   53.69    1.90
   4   5  -5   58.89    2.00
   4   5  -5   55.89    2.00
  -4  -5   5   51.99    2.20
  -4  -5   5   53.39    2.00
  -4  -5   5   53.69    2.10
  -4  -5   5   53.89    1.60
  -4  -5   5   52.79    2.30
  -4  -5   5   55.59    1.80
   3   5  -5   72.19    2.10
   3   5  -5   74.69    2.30
   3   5  -5   71.49    2.20
   3   5  -5   68.79    2.20
   3   5  -5   70.99    2.20
   3   5  -5   73.29    2.30
  -3  -5   5   72.69    2.10
  -3  -5   5   72.19    2.70
  -3  -5   5   72.99    2.20
  -3  -5   5   71.29    2.50
  -3  -5   5   69.29    2.20
   2   5  -5   41.40    1.40
   2   5  -5   39.50    1.30
   2   5  -5   39.10    1.20
   2   5  -5   39.60    1.30
   2   5  -5   38.70    1.20
   2   5  -5   39.80    1.30
   2   5  -5   37.80    1.50
  -2  -5   5   36.90    1.30
  -2  -5   5   39.80    1.60
  -2  -5   5   38.40    1.30
  -2  -5   5   36.70    1.70
  -2  -5   5   37.00    1.40
   1   5  -5    0.50    0.20
   1   5  -5    0.90    0.30
   1   5  -5    1.20    0.20
   1   5  -5    0.60    0.20
   1   5  -5    0.60    0.30
   1   5  -5    0.70    0.20
  -1  -5   5    1.10    0.20
  -1  -5   5    1.00    0.30
  -1  -5   5    0.60    0.40
  -1  -5   5    0.50    0.30
  -1  -5   5    0.50    0.30
  -1  -5   5    1.00    0.20
   0   5  -5  312.17    7.50
   0   5  -5  320.47    7.50
   0   5  -5  312.67    7.40
   0   5  -5  309.17    7.50
   0   5  -5  308.87    7.90
   0   5  -5  312.77    7.90
   0  -5   5  312.47    8.20
   0  -5   5  309.17    7.90
   0  -5   5  307.27    8.10
   0  -5   5  312.07    7.90
  -1   5  -5  205.18    5.30
  -1   5  -5  195.68    5.30
  -1   5  -5  200.28    4.90
  -1   5  -5  195.98    4.80
   1  -5   5  202.38    5.30
   1  -5   5  196.48    5.40
   1  -5   5  206.78    5.30
   1  -5   5  197.48    5.40
  -2   5  -5  118.49    3.30
  -2   5  -5  115.59    2.90
  -2   5  -5  116.49    2.90
  -2   5  -5  118.69    3.40
  -2   5  -5  117.59    3.40
  -2   5  -5  117.59    2.90
  -2   5  -5  113.59    2.90
   2  -5   5  110.59    3.30
   2  -5   5  112.09    3.50
   2  -5   5  113.69    3.40
   2  -5   5  114.59    3.30
  -3   5  -5  142.69    3.60
  -3   5  -5  139.49    4.00
  -3   5  -5  140.19    3.60
  -3   5  -5  141.29    3.60
  -3   5  -5  139.39    3.90
  -3   5  -5  135.79    3.60
   3  -5   5  137.99    3.60
   3  -5   5  142.59    4.00
   3  -5   5  141.29    3.60
   3  -5   5  137.79    4.20
   3  -5   5  155.18    4.00
   3  -5   5  139.79    4.10
  -4   5  -5    9.40    0.50
  -4   5  -5    9.50    0.60
  -4   5  -5    8.50    0.60
  -4   5  -5    8.60    0.50
  -4   5  -5    8.60    0.70
  -4   5  -5    8.90    0.60
   4  -5   5   10.00    0.60
   4  -5   5    8.30    0.70
   4  -5   5    9.10    0.70
   4  -5   5    9.20    0.80
   4  -5   5    9.20    0.90
  -5   5  -5   13.70    0.80
  -5   5  -5   16.60    1.00
  -5   5  -5   16.90    0.90
  -5   5  -5   16.50    0.80
   5  -5   5   15.00    1.20
   5  -5   5   16.70    1.00
   5  -5   5   16.80    0.80
   5  -5   5   14.90    1.00
  -6   5  -5   35.40    1.60
  -6   5  -5   34.90    1.50
  -6   5  -5   35.50    1.50
   6  -5   5   35.40    1.70
   6  -5   5   37.80    1.70
   6  -5   5   33.70    1.50
   6  -5   5   35.70    1.90
  -7   5  -5   25.90    1.40
  -7   5  -5   26.70    1.50
  -7   5  -5   29.80    1.50
   7  -5   5   30.30    1.80
   7  -5   5   27.60    1.50
   7  -5   5   27.70    1.40
  -8   5  -5    5.90    0.90
  -8   5  -5    3.70    0.70
  -8   5  -5    4.50    0.80
   8  -5   5    6.00    1.10
   8  -5   5    5.90    0.70
   8  -5   5    5.90    0.80
   8   4  -5   -0.40    0.40
   8   4  -5    0.50    0.60
   8   4  -5    0.70    0.60
  -8  -4   5    0.20    0.50
  -8  -4   5    0.10    0.50
  -8  -4   5   -0.10    0.50
   7   4  -5    8.30    0.90
   7   4  -5    9.50    1.00
   7   4  -5    9.80    0.90
  -7  -4   5    7.10    0.90
  -7  -4   5   10.10    1.10
  -7  -4   5   10.60    1.20
   6   4  -5    0.20    0.40
   6   4  -5    0.80    0.40
   6   4  -5    0.60    0.40
  -6  -4   5    1.00    0.40
  -6  -4   5    0.80    0.50
  -6  -4   5    0.10    0.50
   5   4  -5  619.24   15.40
   5   4  -5  623.04   15.10
   5   4  -5  616.94   15.30
  -5  -4   5  594.14   15.50
  -5  -4   5  606.74   14.70
  -5  -4   5  617.74   15.60
  -5  -4   5  621.64   15.30
  -5  -4   5  607.04   15.30
  -5  -4   5  631.34   14.80
   4   4  -5  507.15   12.50
   4   4  -5  502.85   12.40
   4   4  -5  503.25   12.50
   4   4  -5  510.65   12.40
   4   4  -5  522.65   12.40
  -4  -4   5  500.95   12.50
  -4  -4   5  495.55   12.10
  -4  -4   5  502.85   12.50
  -4  -4   5  498.95   12.80
  -4  -4   5  495.05   12.20
  -4  -4   5  483.75   12.70
   3   4  -5   23.00    0.90
   3   4  -5   22.30    1.00
   3   4  -5   21.70    1.00
   3   4  -5   21.60    0.90
   3   4  -5   22.10    0.90
   3   4  -5   22.50    1.00
  -3  -4   5   23.20    1.00
  -3  -4   5   22.70    0.90
  -3  -4   5   22.10    1.20
  -3  -4   5   23.20    1.00
  -3  -4   5   22.10    0.80
  -3  -4   5   23.30    1.10
   2   4  -5    0.70    0.20
   2   4  -5    0.80    0.20
   2   4  -5    1.30    0.30
   2   4  -5    0.80    0.20
   2   4  -5    0.50    0.20
   2   4  -5    0.90    0.20
  -2  -4   5    0.70    0.20
  -2  -4   5    0.80    0.30
  -2  -4   5    0.90    0.20
  -2  -4   5    0.90    0.20
  -2  -4   5    0.80    0.30
  -2  -4   5    1.10    0.40
  -2  -4   5    1.00    0.20
  -2  -4   5    0.60    0.20
   1   4  -5  529.35   13.00
   1   4  -5  502.65   12.50
   1   4  -5  522.35   12.40
   1   4  -5  514.55   12.40
   1   4  -5  529.05   12.40
   1   4  -5  514.65   12.50
   1   4  -5  511.75   12.40
   1   4  -5  500.55   12.40
  -1  -4   5  514.95   12.40
  -1  -4   5  525.95   12.30
  -1  -4   5  519.45   12.60
  -1  -4   5  513.65   12.40
  -1  -4   5  501.45   12.70
  -1  -4   5  518.75   12.90
  -1  -4   5  511.55   12.50
  -1  -4   5  519.55   12.80
   0   4  -5  926.71   22.70
   0   4  -5  947.81   25.30
   0   4  -5  913.01   22.70
   0   4  -5  964.50   22.90
   0   4  -5  977.40   22.80
   0   4  -5  966.70   22.70
   0   4  -5  972.10   22.70
   0   4  -5  971.20   22.70
   0   4  -5  974.90   22.80
   0   4  -5  960.20   22.90
   0  -4   5  983.70   22.80
   0  -4   5  965.70   22.60
   0  -4   5  923.21   22.80
   0  -4   5  937.81   22.90
   0  -4   5  837.22   22.70
  -1   4  -5   10.10    0.70
  -1   4  -5   10.10    0.60
  -1   4  -5   10.30    0.50
  -1   4  -5   10.40    0.40
  -1   4  -5   12.00    0.40
  -1   4  -5   11.50    0.40
  -1   4  -5   10.10    0.70
  -1   4  -5   10.00    0.60
  -1   4  -5   10.20    0.60
  -1   4  -5   11.60    0.70
   1  -4   5   10.30    0.70
   1  -4   5    9.90    0.60
   1  -4   5   11.20    0.60
   1  -4   5   10.50    0.40
   1  -4   5   11.10    0.70
   1  -4   5    9.10    0.60
  -2   4  -5   74.29    2.00
  -2   4  -5   76.09    2.20
  -2   4  -5   76.09    2.00
  -2   4  -5   73.99    2.30
  -2   4  -5   74.79    2.00
  -2   4  -5   76.09    2.10
  -2   4  -5   77.29    2.30
   2  -4   5   77.69    2.00
   2  -4   5   73.79    2.20
   2  -4   5   74.79    2.30
   2  -4   5   69.59    2.00
   2  -4   5   70.49    2.20
   2  -4   5   69.39    2.30
   2  -4   5   74.59    2.00
   2  -4   5   78.59    1.90
  -3   4  -5   55.89    1.60
  -3   4  -5   53.49    1.60
  -3   4  -5   52.39    1.60
  -3   4  -5   56.29    1.80
  -3   4  -5   53.59    1.60
  -3   4  -5   53.89    1.60
  -3   4  -5   52.19    1.70
   3  -4   5   50.69    1.80
   3  -4   5   51.99    1.90
   3  -4   5   54.69    1.80
   3  -4   5   54.09    1.60
   3  -4   5   52.99    1.60
   3  -4   5   51.59    1.90
  -4   4  -5    7.80    0.40
  -4   4  -5    8.00    0.50
  -4   4  -5    7.50    0.50
  -4   4  -5    7.60    0.60
  -4   4  -5    7.50    0.50
  -4   4  -5    8.30    0.60
  -4   4  -5    7.50    0.50
   4  -4   5    8.30    0.80
   4  -4   5    8.90    0.60
   4  -4   5    8.00    0.60
   4  -4   5    8.10    0.70
   4  -4   5    7.10    0.60
  -5   4  -5   36.90    1.40
  -5   4  -5   37.30    1.40
  -5   4  -5   36.70    1.40
  -5   4  -5   38.80    1.40
  -5   4  -5   39.30    1.50
   5  -4   5   36.20    1.50
   5  -4   5   40.20    1.60
   5  -4   5   38.20    1.40
   5  -4   5   35.90    1.70
   5  -4   5   37.10    1.40
   5  -4   5   37.00    1.40
  -6   4  -5  100.19    3.10
  -6   4  -5  100.99    3.10
  -6   4  -5  105.59    3.10
   6  -4   5   95.59    3.00
   6  -4   5   97.29    3.40
   6  -4   5   94.09    3.00
   6  -4   5  101.49    3.10
  -7   4  -5   10.70    1.00
  -7   4  -5   10.50    1.00
  -7   4  -5   11.70    1.10
   7  -4   5    8.80    1.00
   7  -4   5   10.50    0.80
   7  -4   5   10.20    0.90
   7  -4   5   10.00    1.00
  -8   4  -5   29.50    1.60
  -8   4  -5   34.50    1.70
  -8   4  -5   29.50    1.70
   8  -4   5   28.10    1.80
   8  -4   5   27.40    1.50
  -9   4  -5    1.60    0.60
  -9   4  -5    1.80    0.60
  -9   4  -5    2.20    0.60
   9  -4   5    2.50    0.80
   9  -4   5    0.70    0.50
   9   3  -5   16.80    1.50
   8   3  -5    6.60    0.90
   8   3  -5    7.00    0.90
   8   3  -5    5.20    0.70
  -8  -3   5    4.60    0.80
  -8  -3   5    4.50    0.80
   7   3  -5    4.30    0.70
   7   3  -5    3.80    0.40
   7   3  -5    5.80    0.80
   7   3  -5    4.40    0.60
  -7  -3   5    3.60    0.70
  -7  -3   5    5.20    0.80
   6   3  -5  119.59    3.70
   6   3  -5  120.79    3.50
   6   3  -5  122.39    3.80
  -6  -3   5  120.99    3.80
  -6  -3   5  116.59    3.70
  -6  -3   5  121.59    3.80
  -6  -3   5  117.39    3.00
   5   3  -5  429.06   10.70
   5   3  -5  423.46   10.80
   5   3  -5  423.36   10.50
   5   3  -5  432.16   10.80
  -5  -3   5  424.46   10.80
  -5  -3   5  428.86   10.90
  -5  -3   5  416.06   10.80
  -5  -3   5  419.26   10.90
  -5  -3   5  417.36   10.20
  -5  -3   5  423.36   10.20
   4   3  -5  153.28    4.00
   4   3  -5  147.19    4.10
   4   3  -5  157.98    4.20
   4   3  -5  147.99    4.20
   4   3  -5  154.18    4.20
  -4  -3   5  154.18    4.40
  -4  -3   5  153.08    3.90
  -4  -3   5  147.59    4.30
  -4  -3   5  153.88    4.20
  -4  -3   5  151.48    3.80
  -4  -3   5  150.38    4.20
   3   3  -5  384.96    9.70
   3   3  -5  402.26    9.80
   3   3  -5  390.06    9.80
   3   3  -5  390.86    9.60
   3   3  -5  401.36    9.80
  -3  -3   5  393.36    9.50
  -3  -3   5  404.66    9.60
  -3  -3   5  392.16    9.80
  -3  -3   5  392.36   10.00
  -3  -3   5  396.46    9.80
  -3  -3   5  380.66    9.90
  -3  -3   5  396.96    9.80
   2   3  -5 2084.19   54.59
   2   3  -5 2132.69   52.79
   2   3  -5 2140.69   52.59
   2   3  -5 2242.98   53.29
   2   3  -5 2201.28   53.29
   2   3  -5 2241.48   52.39
  -2  -3   5 2244.78   53.89
  -2  -3   5 2225.58   52.69
  -2  -3   5 2218.58   53.69
  -2  -3   5 2197.38   53.09
  -2  -3   5 2174.58   54.09
  -2  -3   5 2148.29   52.79
  -2  -3   5 2175.98   53.59
  -2  -3   5 2175.98   52.59
   1   3  -5 1622.34   39.50
   1   3  -5 1618.24   39.50
   1   3  -5 1647.34   39.70
   1   3  -5 1692.43   39.70
   1   3  -5 1605.94   39.60
   1   3  -5 1679.03   39.90
   1   3  -5 1614.64   39.50
   1   3  -5 1611.94   40.00
  -1  -3   5 1653.43   39.40
  -1  -3   5 1727.33   40.00
  -1  -3   5 1602.44   39.80
  -1  -3   5 1671.53   39.60
  -1  -3   5 1617.34   43.90
  -1  -3   5 1674.13   40.30
  -1  -3   5 1615.54   39.60
   0   3  -5  608.94   14.00
   0   3  -5  583.64   14.10
   0   3  -5  580.14   14.00
   0   3  -5  574.44   14.10
   0   3  -5  571.64   14.10
   0   3  -5  585.64   14.00
   0   3  -5  608.64   14.10
   0   3  -5  589.44   14.40
   0  -3   5  581.24   14.20
   0  -3   5  563.44   14.10
   0  -3   5  578.24   14.30
   0  -3   5  600.84   14.00
   0  -3   5  596.84   14.20
   0  -3   5  582.54   14.00
  -1   3  -5  227.18    5.70
  -1   3  -5  226.78    5.70
  -1   3  -5  220.28    5.80
  -1   3  -5  229.28    5.70
  -1   3  -5  233.38    5.70
  -1   3  -5  233.08    5.80
  -1   3  -5  234.48    6.00
  -1   3  -5  223.98    5.70
   1  -3   5  231.98    5.70
   1  -3   5  239.98    5.90
   1  -3   5  232.08    5.80
   1  -3   5  232.48    6.00
   1  -3   5  236.68    5.90
   1  -3   5  232.58    5.60
   1  -3   5  240.18    5.90
  -2   3  -5  519.15   12.70
  -2   3  -5  535.15   13.00
  -2   3  -5  562.34   12.80
  -2   3  -5  551.34   12.70
  -2   3  -5  525.15   12.70
  -2   3  -5  534.35   12.80
  -2   3  -5  499.75   12.60
  -2   3  -5  519.75   12.70
  -2   3  -5  526.85   12.70
  -2   3  -5  525.75   12.90
   2  -3   5  528.15   12.70
   2  -3   5  524.15   12.80
   2  -3   5  518.25   12.90
   2  -3   5  523.15   12.90
   2  -3   5  532.95   12.60
   2  -3   5  517.65   12.70
   2  -3   5  520.75   12.70
  -3   3  -5  298.87    7.50
  -3   3  -5  308.87    7.80
  -3   3  -5  307.47    7.70
  -3   3  -5  317.27    7.60
  -3   3  -5  319.77    7.70
  -3   3  -5  303.57    7.70
  -3   3  -5  302.17    7.60
   3  -3   5  313.97    7.60
   3  -3   5  314.27    7.80
   3  -3   5  315.17    7.70
   3  -3   5  312.07    7.90
   3  -3   5  314.67    7.70
   3  -3   5  306.67    7.90
   3  -3   5  309.87    7.70
  -4   3  -5   13.60    0.60
  -4   3  -5   13.30    0.70
  -4   3  -5   14.00    0.80
  -4   3  -5   13.20    0.70
  -4   3  -5   13.40    0.70
  -4   3  -5   14.50    0.70
  -4   3  -5   13.30    0.50
   4  -3   5   13.40    0.80
   4  -3   5   12.70    0.70
   4  -3   5   15.80    0.70
   4  -3   5   14.20    0.90
   4  -3   5   13.50    0.70
   4  -3   5   14.60    0.70
  -5   3  -5  329.17    8.30
  -5   3  -5  335.87    8.30
  -5   3  -5  331.67    8.10
  -5   3  -5  327.77    8.30
  -5   3  -5  328.27    8.40
  -5   3  -5  322.47    8.30
   5  -3   5  340.17    8.50
   5  -3   5  318.67    8.50
   5  -3   5  321.67    8.20
   5  -3   5  339.67    8.40
   5  -3   5  323.37    8.20
   5  -3   5  320.27    8.30
  -6   3  -5  131.29    3.80
  -6   3  -5  131.19    3.80
  -6   3  -5  129.79    3.70
   6  -3   5  132.69    3.80
   6  -3   5  123.99    3.90
   6  -3   5  125.19    3.70
   6  -3   5  123.79    3.60
   6  -3   5  126.39    3.60
  -7   3  -5   16.00    1.20
  -7   3  -5   16.50    1.20
  -7   3  -5   20.90    1.20
   7  -3   5   17.80    1.20
   7  -3   5   16.50    1.30
   7  -3   5   17.20    1.00
   7  -3   5   20.00    1.00
  -8   3  -5   15.10    1.10
  -8   3  -5   14.30    1.20
  -8   3  -5   12.90    1.20
   8  -3   5   14.60    1.00
   8  -3   5   13.10    1.20
   8  -3   5   12.40    1.10
  -9   3  -5    2.10    0.70
  -9   3  -5    2.50    0.70
  -9   3  -5    1.90    0.60
   9  -3   5    1.50    0.60
   9  -3   5    1.90    0.70
   9   2  -5   18.40    1.30
   9   2  -5   19.90    1.60
  -9  -2   5   20.40    1.60
  -9  -2   5   19.70    1.40
  -9  -2   5   18.20    1.50
   8   2  -5   53.99    2.10
   8   2  -5   51.99    2.30
   8   2  -5   54.09    2.30
  -8  -2   5   53.59    2.20
  -8  -2   5   52.29    2.40
  -8  -2   5   51.29    2.30
   7   2  -5    8.60    1.00
   7   2  -5    7.70    0.80
   7   2  -5    7.70    0.60
   7   2  -5    7.80    0.90
  -7  -2   5    8.50    1.00
  -7  -2   5    8.30    1.00
  -7  -2   5    7.10    0.90
  -7  -2   5    8.00    0.90
   6   2  -5 1101.99   26.20
   6   2  -5 1082.69   26.50
   6   2  -5 1082.69   25.90
   6   2  -5 1088.09   26.60
  -6  -2   5 1079.99   26.60
  -6  -2   5 1087.99   26.60
  -6  -2   5 1068.29   26.40
  -6  -2   5 1110.29   26.50
   5   2  -5   54.59    2.00
   5   2  -5   56.79    1.90
   5   2  -5   52.89    1.50
   5   2  -5   55.69    2.00
   5   2  -5   52.39    1.80
  -5  -2   5   54.69    2.00
  -5  -2   5   52.89    2.00
  -5  -2   5   52.99    1.90
  -5  -2   5   56.09    1.50
   4   2  -5   32.10    1.30
   4   2  -5   32.10    1.10
   4   2  -5   33.30    1.30
   4   2  -5   32.00    1.20
   4   2  -5   31.80    0.90
   4   2  -5   33.20    1.30
  -4  -2   5   32.90    1.00
  -4  -2   5   31.50    1.30
  -4  -2   5   30.50    1.30
  -4  -2   5   31.10    1.30
  -4  -2   5   30.40    1.30
   3   2  -5    9.20    0.60
   3   2  -5    9.20    0.60
   3   2  -5   10.90    0.70
   3   2  -5    9.20    0.60
   3   2  -5    9.00    0.60
  -3  -2   5    8.80    0.60
  -3  -2   5    9.90    0.60
  -3  -2   5   10.10    0.60
  -3  -2   5    9.20    0.60
  -3  -2   5   10.20    0.40
  -3  -2   5    8.90    0.50
  -3  -2   5    9.50    0.60
   2   2  -5 2505.95   61.49
   2   2  -5 2606.24   61.49
   2   2  -5 2564.74   61.69
   2   2  -5 2585.34   61.69
   2   2  -5 2480.85   61.89
   2   2  -5 2563.34   61.59
  -2  -2   5 2640.74   62.69
  -2  -2   5 2551.24   78.79
  -2  -2   5 2513.25   61.59
  -2  -2   5 2530.05   61.79
  -2  -2   5 2563.54   78.39
   1   2  -5  462.85   11.30
   1   2  -5  450.85   11.30
   1   2  -5  480.15   11.30
   1   2  -5  467.95   11.30
   1   2  -5  469.75   11.30
  -1  -2   5  459.95   11.20
  -1  -2   5  460.55   11.20
  -1  -2   5  463.95   11.10
  -1  -2   5  457.25   11.40
  -1  -2   5  476.75   11.30
  -1  -2   5  471.55   11.30
  -1  -2   5  463.75   11.20
  -1  -2   5  484.75   11.20
   0   2  -5 1030.60   25.40
   0   2  -5 1067.49   24.90
   0   2  -5 1023.40   24.80
   0   2  -5 1051.69   25.50
   0   2  -5 1053.59   25.20
   0   2  -5 1053.79   25.20
   0  -2   5 1049.30   25.30
   0  -2   5 1070.59   25.30
   0  -2   5 1038.30   25.20
   0  -2   5 1020.80   25.20
   0  -2   5 1000.80   24.90
   0  -2   5 1054.49   25.20
   0  -2   5  999.30   24.90
  -1   2  -5  110.39    2.70
  -1   2  -5  114.59    2.60
  -1   2  -5  110.69    2.70
  -1   2  -5  112.59    2.90
  -1   2  -5  106.19    2.90
  -1   2  -5  111.49    3.10
  -1   2  -5  108.99    2.90
  -1   2  -5  105.19    2.90
   1  -2   5  109.29    2.90
   1  -2   5  107.29    2.70
   1  -2   5  108.79    2.90
   1  -2   5  110.89    2.80
   1  -2   5  105.69    2.90
   1  -2   5  111.09    3.00
   1  -2   5  113.89    2.90
   1  -2   5  110.59    2.90
  -2   2  -5 4244.08   99.19
  -2   2  -5 4149.58   98.89
  -2   2  -5 4279.07   99.79
  -2   2  -5 4107.99  115.39
  -2   2  -5 4080.19   98.79
  -2   2  -5 4001.90  113.19
  -2   2  -5 4017.20   99.29
  -2   2  -5 4163.28  101.19
   2  -2   5 4138.09   98.69
   2  -2   5 4233.38   98.59
   2  -2   5 4035.50   98.59
   2  -2   5 3990.10   98.59
   2  -2   5 4199.88   99.09
   2  -2   5 3939.91   97.99
   2  -2   5 4191.98   98.99
  -3   2  -5  577.64   14.40
  -3   2  -5  588.34   14.40
  -3   2  -5  621.34   14.40
  -3   2  -5  585.84   14.40
  -3   2  -5  577.74   14.40
  -3   2  -5  590.94   14.30
  -3   2  -5  590.64   14.30
   3  -2   5  578.74   14.30
   3  -2   5  618.74   14.40
   3  -2   5  611.04   14.40
   3  -2   5  570.34   14.40
   3  -2   5  608.04   14.60
   3  -2   5  582.84   14.20
   3  -2   5  594.64   14.40
   3  -2   5  604.34   14.30
  -4   2  -5   11.80    0.70
  -4   2  -5   11.90    0.70
  -4   2  -5   10.80    0.50
  -4   2  -5   11.80    0.70
  -4   2  -5   12.70    0.70
  -4   2  -5   11.30    0.60
  -4   2  -5   11.70    0.70
   4  -2   5   11.10    0.60
   4  -2   5   11.00    0.70
   4  -2   5   11.50    0.60
   4  -2   5   10.90    0.60
   4  -2   5   11.70    0.70
   4  -2   5   12.70    0.70
  -5   2  -5  198.18    5.20
  -5   2  -5  204.28    5.40
  -5   2  -5  205.78    5.50
  -5   2  -5  205.78    5.50
  -5   2  -5  214.08    5.50
   5  -2   5  207.38    5.50
   5  -2   5  212.38    5.60
   5  -2   5  205.68    5.30
   5  -2   5  201.98    5.30
   5  -2   5  208.68    5.50
   5  -2   5  206.28    5.50
  -6   2  -5  708.53   17.30
  -6   2  -5  703.43   17.20
  -6   2  -5  695.43   17.30
   6  -2   5  694.33   17.30
   6  -2   5  696.23   17.20
   6  -2   5  686.03   17.10
   6  -2   5  694.43   17.20
   6  -2   5  719.63   17.40
   6  -2   5  707.03   16.90
  -7   2  -5   21.40    1.20
  -7   2  -5   22.30    1.30
  -7   2  -5   23.90    1.40
   7  -2   5   22.00    1.30
   7  -2   5   22.20    1.20
   7  -2   5   22.30    1.30
  -8   2  -5    3.30    0.70
  -8   2  -5    3.50    0.70
  -8   2  -5    3.00    0.60
   8  -2   5    2.40    0.60
   8  -2   5    2.80    0.60
   8  -2   5    2.50    0.50
  -9   2  -5    2.80    0.70
  -9   2  -5    3.00    0.80
  -9   2  -5    3.70    0.80
   9  -2   5    4.20    0.70
   9  -2   5    3.20    0.80
   9  -2   5    4.10    0.80
   9   1  -5    2.00    0.60
   9   1  -5    1.60    0.60
  -9  -1   5    0.90    0.60
  -9  -1   5    1.30    0.70
   8   1  -5   25.50    1.20
   8   1  -5   27.40    1.40
   8   1  -5   27.50    1.60
   8   1  -5   28.30    1.60
  -8  -1   5   28.20    1.40
  -8  -1   5   27.70    1.70
  -8  -1   5   25.60    1.60
   7   1  -5    0.00    0.50
   7   1  -5    1.20    0.60
   7   1  -5    1.30    0.30
   7   1  -5    1.60    0.50
  -7  -1   5    0.50    0.50
  -7  -1   5    1.30    0.60
  -7  -1   5    1.10    0.40
  -7  -1   5    1.70    0.60
   6   1  -5  498.85   12.20
   6   1  -5  494.35   12.40
   6   1  -5  488.15   12.50
   6   1  -5  496.95   12.60
   6   1  -5  499.95   12.70
  -6  -1   5  504.85   12.70
  -6  -1   5  507.95   12.70
  -6  -1   5  496.55   12.70
  -6  -1   5  502.65   12.40
   5   1  -5  190.28    5.10
   5   1  -5  181.78    4.70
   5   1  -5  194.18    5.10
   5   1  -5  189.28    4.90
   5   1  -5  191.48    5.20
  -5  -1   5  185.88    5.00
  -5  -1   5  185.88    5.20
  -5  -1   5  186.58    5.20
  -5  -1   5  184.98    5.20
  -5  -1   5  187.78    5.00
   4   1  -5  352.06    8.70
   4   1  -5  350.46    8.70
   4   1  -5  360.96    8.70
   4   1  -5  335.77    8.50
   4   1  -5  356.66    8.30
   4   1  -5  346.57    8.80
  -4  -1   5  333.07    8.70
  -4  -1   5  341.37    8.60
  -4  -1   5  345.47    8.80
  -4  -1   5  325.87    8.70
  -4  -1   5  346.97    8.60
   3   1  -5  117.69    3.10
   3   1  -5  110.99    3.10
   3   1  -5  117.99    3.10
   3   1  -5  107.09    2.90
   3   1  -5  110.99    3.20
   3   1  -5  111.79    3.10
  -3  -1   5  113.89    2.90
  -3  -1   5  117.49    3.10
  -3  -1   5  110.99    3.00
  -3  -1   5  108.49    3.20
  -3  -1   5  108.99    3.20
   2   1  -5   18.00    0.70
   2   1  -5   17.50    0.60
   2   1  -5   17.50    0.80
   2   1  -5   17.70    0.80
   2   1  -5   18.50    0.80
   2   1  -5   18.30    0.80
  -2  -1   5   19.10    0.80
  -2  -1   5   16.60    0.70
  -2  -1   5   18.30    0.80
  -2  -1   5   17.80    0.70
   1   1  -5   24.30    0.70
   1   1  -5   23.40    0.90
   1   1  -5   22.50    0.90
   1   1  -5   23.50    0.90
   1   1  -5   22.90    0.90
  -1  -1   5   24.80    0.70
  -1  -1   5   27.00    0.90
  -1  -1   5   23.30    0.90
  -1  -1   5   24.60    0.90
  -1  -1   5   22.80    0.90
   0   1  -5   12.40    0.60
   0   1  -5   11.20    0.50
   0   1  -5    9.60    0.50
   0  -1   5    9.90    0.30
   0  -1   5    9.50    0.50
   0  -1   5   10.00    0.50
   0  -1   5   10.70    0.50
   0  -1   5   10.70    0.50
   0  -1   5   10.40    0.50
  -1   1  -5  248.68    6.10
  -1   1  -5  241.68    6.10
  -1   1  -5  253.87    6.20
  -1   1  -5  236.78    6.10
  -1   1  -5  243.08    6.10
   1  -1   5  241.98    6.00
   1  -1   5  248.58    5.80
   1  -1   5  236.68    6.10
   1  -1   5  249.58    6.10
   1  -1   5  247.68    6.10
  -2   1  -5  481.65   11.20
  -2   1  -5  451.65   11.20
  -2   1  -5  472.25   11.20
  -2   1  -5  476.95   11.10
  -2   1  -5  444.86   11.20
  -2   1  -5  462.55   11.10
  -2   1  -5  453.25   11.20
   2  -1   5  455.95   11.20
   2  -1   5  457.35   11.20
   2  -1   5  424.66   11.20
   2  -1   5  449.76   11.10
   2  -1   5  474.15   11.20
   2  -1   5  463.35   11.10
  -3   1  -5  200.98    5.10
  -3   1  -5  183.18    5.00
  -3   1  -5  198.48    5.20
  -3   1  -5  206.98    5.30
  -3   1  -5  199.58    5.20
  -3   1  -5  202.78    5.20
  -3   1  -5  191.18    5.10
   3  -1   5  212.08    5.20
   3  -1   5  207.58    5.20
   3  -1   5  200.58    5.00
   3  -1   5  202.98    5.10
   3  -1   5  210.58    5.20
   3  -1   5  209.68    5.00
  -4   1  -5   23.10    1.00
  -4   1  -5   21.80    1.00
  -4   1  -5   24.00    1.10
  -4   1  -5   24.00    1.00
  -4   1  -5   23.30    0.70
  -4   1  -5   23.90    0.90
  -4   1  -5   25.10    1.00
  -4   1  -5   24.00    0.90
   4  -1   5   24.70    1.20
   4  -1   5   24.20    1.00
   4  -1   5   24.90    0.80
   4  -1   5   22.50    1.00
   4  -1   5   23.50    0.90
   4  -1   5   22.20    0.80
  -5   1  -5   21.20    1.10
  -5   1  -5   21.50    1.10
  -5   1  -5   21.80    1.00
  -5   1  -5   22.40    1.10
  -5   1  -5   21.10    0.90
   5  -1   5   21.30    1.00
   5  -1   5   21.40    1.10
   5  -1   5   21.00    0.90
   5  -1   5   20.60    0.80
   5  -1   5   21.10    1.10
  -6   1  -5   64.69    2.30
  -6   1  -5   62.09    2.30
  -6   1  -5   63.59    2.20
   6  -1   5   62.69    2.10
   6  -1   5   65.19    2.40
   6  -1   5   64.39    2.30
   6  -1   5   65.69    2.20
   6  -1   5   61.19    2.10
  -7   1  -5   64.29    2.30
  -7   1  -5   60.49    2.40
  -7   1  -5   63.99    2.40
   7  -1   5   62.09    2.10
   7  -1   5   61.69    2.40
   7  -1   5   62.89    2.30
  -8   1  -5    0.20    0.40
  -8   1  -5    0.10    0.40
  -8   1  -5    0.10    0.50
   8  -1   5    0.80    0.50
   8  -1   5    0.70    0.50
   8  -1   5    1.00    0.40
   9   0  -5    0.50    0.60
   9   0  -5    1.00    0.60
  -9   0   5    0.20    0.60
  -9   0   5   -0.20    0.60
   8   0  -5    3.20    0.50
   8   0  -5    2.20    0.60
   8   0  -5    2.00    0.70
   8   0  -5    2.90    0.60
  -8   0   5    1.30    0.60
  -8   0   5    1.80    0.50
  -8   0   5    1.80    0.70
  -8   0   5    2.60    0.70
   7   0  -5   40.40    2.00
   7   0  -5   46.10    1.80
   7   0  -5   44.00    2.00
   7   0  -5   46.90    1.70
  -7   0   5   44.60    2.00
  -7   0   5   46.90    2.00
  -7   0   5   44.40    2.10
  -7   0   5   44.10    1.60
   6   0  -5  122.79    3.60
   6   0  -5  130.79    3.70
   6   0  -5  123.89    3.90
   6   0  -5  125.79    3.50
   6   0  -5  125.39    3.80
  -6   0   5  126.59    3.80
  -6   0   5  123.49    3.90
  -6   0   5  126.09    3.50
  -6   0   5  127.59    3.90
  -6   0   5  131.19    3.90
   5   0  -5   14.10    0.70
   5   0  -5   13.20    0.90
   5   0  -5   13.40    0.80
   5   0  -5   14.30    0.90
   5   0  -5   13.70    0.80
  -5   0   5   14.90    0.90
  -5   0   5   14.10    0.90
  -5   0   5   14.00    0.90
  -5   0   5   13.80    0.80
  -5   0   5   13.50    0.70
   4   0  -5    0.90    0.30
   4   0  -5    1.40    0.20
   4   0  -5    1.10    0.20
   4   0  -5    0.80    0.20
   4   0  -5    1.30    0.30
   4   0  -5    1.20    0.30
   4   0  -5    1.30    0.30
  -4   0   5    1.60    0.20
  -4   0   5    1.20    0.30
  -4   0   5    1.30    0.30
  -4   0   5    1.10    0.30
  -4   0   5    0.60    0.30
  -4   0   5    1.30    0.20
  -4   0   5    1.00    0.30
   3   0  -5  124.99    3.50
   3   0  -5  124.49    3.20
   3   0  -5  120.89    3.30
   3   0  -5  119.09    3.40
   3   0  -5  125.19    3.40
   3   0  -5  121.59    3.40
   3   0  -5  123.09    3.30
  -3   0   5  126.89    3.50
  -3   0   5  127.19    3.40
  -3   0   5  131.09    3.20
  -3   0   5  122.59    3.40
  -3   0   5  125.99    3.40
  -3   0   5  123.59    3.50
  -3   0   5  123.39    3.10
   2   0  -5  903.31   21.70
   2   0  -5  892.31   21.60
   2   0  -5  920.71   21.80
   2   0  -5  950.30   21.70
   2   0  -5  889.71   21.60
  -2   0   5  901.91   21.70
  -2   0   5  912.41   21.60
  -2   0   5  884.81   21.70
  -2   0   5  889.21   21.70
  -2   0   5  867.21   21.60
   1   0  -5   58.69    1.80
   1   0  -5   56.89    1.50
   1   0  -5   64.19    1.80
   1   0  -5   62.99    1.80
  -1   0   5   55.09    1.60
  -1   0   5   59.09    1.70
  -1   0   5   58.89    1.80
  -1   0   5   62.19    1.80
  -1   0   5   56.19    1.80
  -1   0   5   59.29    1.80
   0   0  -5  890.31   20.60
   0   0  -5  842.72   20.60
   0   0  -5  874.61   20.90
   0   0  -5  838.52   20.50
   0   0  -5  900.51   20.60
   0   0  -5  839.92   20.60
   0   0   5  857.01   20.60
   0   0   5  825.62   20.50
   0   0   5  844.02   20.60
   0   0   5  881.11   20.60
   0   0   5  854.81   20.70
   0   0   5  850.01   20.60
  -1   0  -5    4.10    0.30
  -1   0  -5    4.50    0.40
  -1   0  -5    4.50    0.40
  -1   0  -5    4.10    0.40
  -1   0  -5    4.40    0.30
  -1   0  -5    4.60    0.40
   1   0   5    4.40    0.30
   1   0   5    5.50    0.40
   1   0   5    4.60    0.40
   1   0   5    4.70    0.20
   1   0   5    4.50    0.40
  -2   0  -5  634.14   15.30
  -2   0  -5  634.84   15.20
  -2   0  -5  611.94   15.40
  -2   0  -5  640.74   15.30
  -2   0  -5  626.34   15.20
   2   0   5  621.34   15.30
   2   0   5  654.83   15.40
   2   0   5  645.14   15.30
   2   0   5  623.84   15.40
   2   0   5  652.33   15.40
   2   0   5  623.74   15.30
   2   0   5  639.24   15.30
  -3   0  -5   25.00    0.90
  -3   0  -5   24.50    1.00
  -3   0  -5   26.10    0.90
  -3   0  -5   24.70    0.90
  -3   0  -5   24.60    1.00
  -3   0  -5   24.30    1.00
  -3   0  -5   25.20    1.00
   3   0   5   25.20    1.00
   3   0   5   24.70    0.80
   3   0   5   24.70    0.90
   3   0   5   25.10    1.00
  -4   0  -5    2.20    0.40
  -4   0  -5    1.20    0.30
  -4   0  -5    1.40    0.40
  -4   0  -5    1.30    0.30
  -4   0  -5    1.30    0.30
  -4   0  -5    1.50    0.20
   4   0   5    1.30    0.20
   4   0   5    1.00    0.30
   4   0   5    1.30    0.20
   4   0   5    0.80    0.30
   4   0   5    1.60    0.30
  -5   0  -5  745.63   18.10
  -5   0  -5  728.83   17.90
  -5   0  -5  736.03   18.10
  -5   0  -5  736.13   18.10
  -5   0  -5  737.23   17.60
   5   0   5  746.53   17.80
   5   0   5  734.53   17.80
   5   0   5  753.82   17.60
   5   0   5  743.23   18.10
   5   0   5  703.93   18.10
  -6   0  -5   93.99    3.10
  -6   0  -5   93.89    3.10
  -6   0  -5   97.29    3.00
   6   0   5   96.39    2.80
   6   0   5   97.19    3.10
   6   0   5   93.39    2.70
   6   0   5   94.79    3.10
  -7   0  -5    2.10    0.50
  -7   0  -5    2.10    0.60
  -7   0  -5    2.10    0.60
   7   0   5    2.50    0.60
   7   0   5    2.60    0.50
  -8   0  -5    0.80    0.40
  -8   0  -5    1.00    0.60
   8   0   5    0.50    0.40
   8   0   5    0.30    0.40
   8   0   5    0.10    0.50
   9  -1  -5   47.00    2.30
  -9   1   5   48.50    2.40
  -9   1   5   50.19    2.40
  -9   1   5   47.00    2.20
   8  -1  -5    9.60    1.00
   8  -1  -5    9.40    0.80
   8  -1  -5    7.80    1.00
  -8   1   5    8.20    1.10
  -8   1   5    9.00    1.00
  -8   1   5    8.60    1.10
   7  -1  -5    0.30    0.40
   7  -1  -5    0.60    0.40
   7  -1  -5    0.10    0.40
   7  -1  -5   -0.10    0.50
  -7   1   5    0.50    0.20
  -7   1   5    0.60    0.50
  -7   1   5    0.50    0.50
  -7   1   5    0.40    0.50
   6  -1  -5    6.20    0.60
   6  -1  -5    5.00    0.60
   6  -1  -5    6.60    0.70
   6  -1  -5    5.80    0.70
  -6   1   5    6.30    0.80
  -6   1   5    7.00    0.80
  -6   1   5    5.50    0.70
  -6   1   5    7.00    0.40
  -6   1   5    7.40    0.70
   5  -1  -5    0.10    0.20
   5  -1  -5    0.20    0.30
   5  -1  -5    0.60    0.30
   5  -1  -5    0.00    0.20
  -5   1   5   -0.10    0.30
  -5   1   5    0.20    0.20
  -5   1   5    0.20    0.10
  -5   1   5   -0.30    0.20
  -5   1   5   -0.20    0.20
  -5   1   5    0.20    0.30
   4  -1  -5  274.57    7.10
   4  -1  -5  287.87    6.90
   4  -1  -5  271.37    6.90
   4  -1  -5  274.57    7.10
   4  -1  -5  259.57    7.10
  -4   1   5  265.77    7.10
  -4   1   5  277.67    7.10
  -4   1   5  291.27    7.20
  -4   1   5  279.87    7.00
  -4   1   5  268.77    7.00
   3  -1  -5   91.09    2.40
   3  -1  -5   88.39    2.60
   3  -1  -5   90.49    2.70
   3  -1  -5   87.29    2.60
   3  -1  -5   87.99    2.20
  -3   1   5   88.09    2.40
  -3   1   5   81.29    2.60
  -3   1   5   89.49    2.60
  -3   1   5   88.69    2.60
  -3   1   5   90.39    2.60
  -3   1   5   86.09    2.50
  -3   1   5   86.49    2.40
   2  -1  -5 1014.40   24.70
   2  -1  -5 1012.70   24.60
   2  -1  -5 1032.50   24.60
   2  -1  -5 1032.00   24.60
   2  -1  -5  998.00   25.10
   2  -1  -5 1013.00   24.60
  -2   1   5 1043.50   24.60
  -2   1   5  981.40   24.60
  -2   1   5 1050.89   24.60
  -2   1   5 1053.79   24.60
   1  -1  -5  169.98    4.50
   1  -1  -5  160.98    4.50
   1  -1  -5  172.38    4.50
   1  -1  -5  162.88    4.50
   1  -1  -5  169.88    4.30
   1  -1  -5  182.78    4.30
  -1   1   5  172.48    4.50
  -1   1   5  184.78    4.50
  -1   1   5  175.28    4.30
  -1   1   5  176.58    4.20
  -1   1   5  166.88    4.50
   0  -1  -5   87.99    2.50
   0  -1  -5   88.09    2.20
   0  -1  -5   91.99    2.50
   0  -1  -5   86.39    2.50
   0  -1  -5   92.49    2.60
   0  -1  -5   88.59    2.30
   0   1   5   89.09    2.50
   0   1   5   86.89    2.30
   0   1   5   88.89    2.50
   0   1   5   89.19    2.50
   0   1   5   82.09    2.50
  -1  -1  -5   52.49    1.60
  -1  -1  -5   51.69    1.60
  -1  -1  -5   51.79    1.40
  -1  -1  -5   53.69    1.40
   1   1   5   49.99    1.60
   1   1   5   52.79    1.50
   1   1   5   54.09    1.70
   1   1   5   53.89    1.70
   1   1   5   49.70    1.60
   1   1   5   52.29    1.70
  -2  -1  -5  102.09    2.80
  -2  -1  -5   99.59    2.80
  -2  -1  -5  103.99    2.90
  -2  -1  -5   97.49    2.90
  -2  -1  -5   99.29    2.60
  -2  -1  -5  102.49    2.90
  -2  -1  -5   97.69    2.80
   2   1   5  102.89    2.90
   2   1   5  103.09    2.90
   2   1   5  102.69    2.70
   2   1   5   97.69    2.90
   2   1   5  106.69    2.90
   2   1   5  103.39    2.80
   2   1   5  102.39    2.60
  -3  -1  -5   36.30    1.20
  -3  -1  -5   36.20    1.30
  -3  -1  -5   34.90    1.30
  -3  -1  -5   33.90    1.30
  -3  -1  -5   36.00    1.40
  -3  -1  -5   35.30    1.10
   3   1   5   33.70    1.20
   3   1   5   37.40    1.40
   3   1   5   36.90    1.40
   3   1   5   36.20    1.10
   3   1   5   34.80    1.30
  -4  -1  -5   86.19    2.60
  -4  -1  -5   82.19    2.40
  -4  -1  -5   80.49    2.60
  -4  -1  -5   85.89    2.60
  -4  -1  -5   84.09    2.40
   4   1   5   86.99    2.60
   4   1   5   83.79    2.40
   4   1   5   85.39    2.60
   4   1   5   81.29    2.60
   4   1   5   82.29    2.30
  -5  -1  -5  378.76    9.80
  -5  -1  -5  384.46    9.80
  -5  -1  -5  380.46    9.50
  -5  -1  -5  382.36    9.60
   5   1   5  376.86    9.30
   5   1   5  392.76    9.50
   5   1   5  380.36    9.80
   5   1   5  383.86    9.90
  -6  -1  -5   29.50    1.50
  -6  -1  -5   29.50    1.50
  -6  -1  -5   29.90    1.40
   6   1   5   27.90    1.50
   6   1   5   28.40    1.40
   6   1   5   32.00    1.30
  -7  -1  -5   25.20    1.50
  -7  -1  -5   24.00    1.30
   7   1   5   21.90    1.40
   7   1   5   22.60    1.20
  -8  -1  -5   20.20    1.50
  -8  -1  -5   18.00    1.30
   8   1   5   20.20    1.20
   8   1   5   20.00    1.50
   9  -2  -5   12.50    1.10
   9  -2  -5   11.50    1.30
  -9   2   5   15.60    1.30
  -9   2   5   12.60    1.30
  -9   2   5   15.90    1.40
   8  -2  -5   11.50    1.20
   8  -2  -5   11.30    1.00
  -8   2   5    9.30    1.10
  -8   2   5   12.50    1.10
  -8   2   5   13.30    1.30
   7  -2  -5   49.30    2.10
   7  -2  -5   44.00    1.80
   7  -2  -5   45.40    2.00
  -7   2   5   45.70    1.90
  -7   2   5   43.80    2.00
  -7   2   5   46.80    2.10
   6  -2  -5   14.90    1.00
   6  -2  -5   12.80    0.90
   6  -2  -5   13.70    1.00
   6  -2  -5   14.30    0.90
  -6   2   5   13.70    0.90
  -6   2   5   14.90    1.10
  -6   2   5   14.10    1.00
   5  -2  -5   19.90    1.10
   5  -2  -5   20.50    1.00
   5  -2  -5   20.60    1.10
   5  -2  -5   19.40    1.00
  -5   2   5   21.80    1.00
  -5   2   5   20.60    1.20
  -5   2   5   22.60    1.20
  -5   2   5   22.00    1.20
  -5   2   5   21.10    1.00
  -5   2   5   21.60    0.90
   4  -2  -5    8.50    0.60
   4  -2  -5    9.10    0.70
   4  -2  -5    8.30    0.60
   4  -2  -5    8.50    0.70
  -4   2   5    9.40    0.70
  -4   2   5    8.40    0.70
  -4   2   5    9.20    0.70
  -4   2   5    8.40    0.60
  -4   2   5    8.20    0.60
  -4   2   5    8.00    0.60
   3  -2  -5    2.60    0.40
   3  -2  -5    3.40    0.50
   3  -2  -5    3.20    0.40
   3  -2  -5    3.60    0.40
  -3   2   5    4.00    0.40
  -3   2   5    3.20    0.40
  -3   2   5    4.00    0.50
  -3   2   5    4.70    0.50
  -3   2   5    3.50    0.50
  -3   2   5    4.30    0.50
   2  -2  -5   77.99    2.30
   2  -2  -5   77.79    2.40
   2  -2  -5   77.99    2.30
   2  -2  -5   77.79    2.30
   2  -2  -5   79.19    2.10
  -2   2   5   77.09    2.40
  -2   2   5   79.09    2.20
  -2   2   5   77.19    2.40
  -2   2   5   81.39    2.40
  -2   2   5   78.79    2.40
   1  -2  -5   72.99    2.20
   1  -2  -5   73.19    2.20
   1  -2  -5   77.49    2.30
   1  -2  -5   74.69    1.90
   1  -2  -5   76.49    2.20
  -1   2   5   73.49    2.20
  -1   2   5   73.19    2.20
  -1   2   5   72.49    2.20
  -1   2   5   74.69    2.30
   0  -2  -5  159.08    4.30
   0  -2  -5  162.68    4.40
   0  -2  -5  165.78    3.90
   0  -2  -5  155.88    4.30
   0  -2  -5  164.78    4.30
   0  -2  -5  173.98    4.30
   0   2   5  166.68    4.40
   0   2   5  164.08    4.40
   0   2   5  167.28    4.40
  -1  -2  -5   24.10    1.00
  -1  -2  -5   22.60    1.00
  -1  -2  -5   23.20    0.70
  -1  -2  -5   23.70    1.00
  -1  -2  -5   23.70    1.00
   1   2   5   22.50    1.00
   1   2   5   24.40    0.90
   1   2   5   22.80    1.00
   1   2   5   24.10    1.00
   1   2   5   23.30    1.00
   1   2   5   24.50    1.10
  -2  -2  -5  391.66    9.50
  -2  -2  -5  389.76    9.80
  -2  -2  -5  370.26    9.80
  -2  -2  -5  394.26    9.90
  -2  -2  -5  389.76    9.90
   2   2   5  410.36    9.90
   2   2   5  409.86    9.90
   2   2   5  393.96    9.90
   2   2   5  401.06    9.60
   2   2   5  401.76    9.80
   2   2   5  397.76    9.90
   2   2   5  397.46    9.90
  -3  -2  -5   -0.10    0.30
  -3  -2  -5    0.10    0.20
  -3  -2  -5    0.20    0.20
  -3  -2  -5    0.10    0.20
  -3  -2  -5    0.00    0.20
   3   2   5    0.10    0.20
   3   2   5    0.10    0.30
   3   2   5    0.00    0.20
   3   2   5    0.20    0.20
   3   2   5    0.10    0.10
  -4  -2  -5   49.40    1.80
  -4  -2  -5   48.80    1.60
  -4  -2  -5   49.20    1.80
  -4  -2  -5   49.00    1.80
   4   2   5   50.19    1.60
   4   2   5   51.29    1.80
   4   2   5   50.89    1.70
   4   2   5   48.50    1.40
   4   2   5   48.40    1.80
  -5  -2  -5  141.09    4.20
  -5  -2  -5  141.19    4.10
  -5  -2  -5  139.99    4.00
  -5  -2  -5  140.19    4.00
   5   2   5  141.49    4.20
   5   2   5  145.89    3.90
   5   2   5  140.69    4.10
   5   2   5  138.99    3.60
  -6  -2  -5    5.80    0.80
  -6  -2  -5    6.40    0.70
  -6  -2  -5    6.80    0.60
   6   2   5    8.20    0.90
   6   2   5    8.10    0.70
   6   2   5    5.10    0.70
  -7  -2  -5    1.60    0.60
  -7  -2  -5    1.50    0.50
   7   2   5    1.00    0.40
   7   2   5    0.50    0.50
   7   2   5    1.10    0.50
  -8  -2  -5    1.40    0.50
  -8  -2  -5    1.10    0.60
   8   2   5    0.60    0.50
   8   2   5    1.20    0.60
   9  -3  -5    0.40    0.60
   9  -3  -5    0.60    0.60
   9  -3  -5    0.50    0.50
  -9   3   5    0.70    0.60
  -9   3   5   -0.20    0.60
  -9   3   5    0.00    0.60
   8  -3  -5    3.30    0.80
   8  -3  -5    4.60    0.70
   8  -3  -5    5.20    0.60
   8  -3  -5    4.10    0.80
  -8   3   5    6.50    0.90
  -8   3   5    4.30    0.80
  -8   3   5    3.30    0.80
   7  -3  -5   10.30    1.00
   7  -3  -5    9.40    0.90
   7  -3  -5    8.50    0.90
  -7   3   5    9.30    0.90
  -7   3   5    9.30    1.00
  -7   3   5    9.70    1.00
   6  -3  -5    7.10    0.80
   6  -3  -5    7.50    0.80
   6  -3  -5    9.10    0.80
   6  -3  -5    8.70    0.80
  -6   3   5    7.90    0.80
  -6   3   5    7.50    0.80
  -6   3   5    8.40    0.80
   5  -3  -5   38.60    1.60
   5  -3  -5   40.40    1.70
   5  -3  -5   41.30    1.60
  -5   3   5   38.10    1.60
  -5   3   5   37.90    1.70
  -5   3   5   38.40    1.70
  -5   3   5   40.00    1.50
  -5   3   5   38.70    1.50
   4  -3  -5   14.20    0.90
   4  -3  -5   14.50    0.90
   4  -3  -5   13.80    0.60
   4  -3  -5   14.10    0.90
  -4   3   5   15.30    0.80
  -4   3   5   14.90    1.00
  -4   3   5   14.90    0.90
  -4   3   5   13.50    0.80
  -4   3   5   13.90    0.90
   3  -3  -5  183.48    5.00
   3  -3  -5  193.28    5.10
   3  -3  -5  188.38    5.10
   3  -3  -5  184.88    5.10
   3  -3  -5  184.38    4.60
  -3   3   5  198.48    5.20
  -3   3   5  188.88    5.10
  -3   3   5  184.18    4.80
  -3   3   5  199.98    5.10
  -3   3   5  190.68    5.10
  -3   3   5  184.08    5.00
   2  -3  -5  350.16    8.70
   2  -3  -5  337.97    8.20
   2  -3  -5  345.37    8.60
   2  -3  -5  342.67    8.70
   2  -3  -5  342.97    8.60
   2  -3  -5  343.27    8.30
  -2   3   5  352.76    8.50
  -2   3   5  333.57    8.70
  -2   3   5  332.17    8.60
  -2   3   5  331.67    8.60
  -2   3   5  341.17    8.60
  -2   3   5  349.17    8.30
  -2   3   5  332.97    8.70
   1  -3  -5   49.99    1.70
   1  -3  -5   49.40    1.80
   1  -3  -5   46.20    1.50
   1  -3  -5   48.90    1.70
   1  -3  -5   47.60    1.60
   1  -3  -5   47.50    1.60
  -1   3   5   48.50    1.70
  -1   3   5   46.50    1.60
  -1   3   5   49.40    1.60
  -1   3   5   45.70    1.70
  -1   3   5   49.80    1.70
   0  -3  -5   14.80    0.90
   0  -3  -5   15.60    0.80
   0  -3  -5   14.80    0.80
   0  -3  -5   15.20    0.80
   0   3   5   15.30    0.80
   0   3   5   15.50    0.90
   0   3   5   14.90    0.80
   0   3   5   15.20    0.80
   0   3   5   15.40    0.90
   0   3   5   15.50    0.80
  -1  -3  -5   18.40    0.80
  -1  -3  -5   17.50    0.90
  -1  -3  -5   17.60    1.00
   1   3   5   18.10    0.90
   1   3   5   19.10    1.00
   1   3   5   18.60    1.00
   1   3   5   18.20    0.90
   1   3   5   18.60    0.90
   1   3   5   17.80    0.90
  -2  -3  -5    7.90    0.60
  -2  -3  -5    7.60    0.60
  -2  -3  -5    8.40    0.40
  -2  -3  -5    8.20    0.70
  -2  -3  -5    8.70    0.40
   2   3   5    8.60    0.70
   2   3   5    8.30    0.40
   2   3   5    8.30    0.70
   2   3   5    7.80    0.70
   2   3   5    8.30    0.70
   2   3   5   10.00    0.70
  -3  -3  -5    1.80    0.40
  -3  -3  -5    2.00    0.30
  -3  -3  -5    1.30    0.40
  -3  -3  -5    1.00    0.40
   3   3   5    1.20    0.20
   3   3   5    1.40    0.20
   3   3   5    0.70    0.40
   3   3   5    1.90    0.40
   3   3   5    1.10    0.40
   3   3   5    1.00    0.40
  -4  -3  -5   21.40    1.10
  -4  -3  -5   19.00    1.00
  -4  -3  -5   22.10    1.20
  -4  -3  -5   21.60    1.20
   4   3   5   21.50    0.90
   4   3   5   22.30    1.10
   4   3   5   22.10    1.20
   4   3   5   23.10    1.20
   4   3   5   23.60    0.70
  -5  -3  -5   12.30    0.90
  -5  -3  -5   13.70    1.00
  -5  -3  -5   15.90    1.10
   5   3   5   13.50    1.10
   5   3   5   12.90    1.00
   5   3   5   14.70    1.00
  -6  -3  -5    3.90    0.60
  -6  -3  -5    3.00    0.60
  -6  -3  -5    3.00    0.50
  -6  -3  -5    3.50    0.80
   6   3   5    2.00    0.60
   6   3   5    3.40    0.60
   6   3   5    3.00    0.70
  -7  -3  -5   11.50    1.20
  -7  -3  -5   12.10    1.30
  -7  -3  -5   12.80    1.00
   7   3   5   12.30    1.00
   7   3   5   11.70    1.30
   7   3   5   13.10    1.20
   9  -4  -5    0.50    0.60
   9  -4  -5    0.00    0.50
  -9   4   5    0.70    0.50
  -9   4   5   -1.10    0.50
  -9   4   5   -0.70    0.50
   8  -4  -5    3.50    0.80
   8  -4  -5    3.60    0.60
   8  -4  -5    4.50    0.80
   8  -4  -5    4.50    0.90
  -8   4   5    5.10    0.80
  -8   4   5    3.90    0.80
  -8   4   5    4.20    0.80
   7  -4  -5    3.60    0.70
   7  -4  -5    4.20    0.60
   7  -4  -5    3.30    0.70
   7  -4  -5    4.80    0.80
  -7   4   5    4.00    0.70
  -7   4   5    4.50    0.70
  -7   4   5    2.50    0.60
   6  -4  -5   27.30    1.50
   6  -4  -5   27.20    1.30
   6  -4  -5   27.90    1.50
  -6   4   5   27.20    1.30
  -6   4   5   28.30    1.50
  -6   4   5   28.70    1.50
   5  -4  -5   12.30    1.00
   5  -4  -5   11.60    0.80
   5  -4  -5   13.30    1.00
   5  -4  -5   11.50    0.90
  -5   4   5   13.60    0.90
  -5   4   5   11.20    0.90
  -5   4   5   11.60    0.80
  -5   4   5   11.80    1.00
   4  -4  -5   25.10    1.20
   4  -4  -5   24.90    0.90
   4  -4  -5   24.20    1.20
   4  -4  -5   23.80    1.30
   4  -4  -5   25.90    1.30
  -4   4   5   25.10    1.00
  -4   4   5   24.20    1.20
  -4   4   5   24.90    1.30
  -4   4   5   26.00    1.30
  -4   4   5   25.10    1.20
   3  -4  -5    4.00    0.40
   3  -4  -5    3.70    0.50
   3  -4  -5    4.80    0.70
   3  -4  -5    4.20    0.60
   3  -4  -5    4.10    0.50
  -3   4   5    4.80    0.60
  -3   4   5    4.00    0.40
  -3   4   5    4.20    0.60
  -3   4   5    4.40    0.60
  -3   4   5    3.80    0.50
   2  -4  -5  112.99    3.30
   2  -4  -5  107.09    3.10
   2  -4  -5  107.69    3.00
   2  -4  -5  108.59    3.30
   2  -4  -5  109.39    3.20
   2  -4  -5  106.89    2.70
  -2   4   5  108.29    3.20
  -2   4   5  109.69    3.30
  -2   4   5  112.49    3.30
  -2   4   5  110.19    2.90
  -2   4   5  115.39    3.30
   1  -4  -5    4.70    0.50
   1  -4  -5    4.30    0.50
   1  -4  -5    5.20    0.50
   1  -4  -5    4.80    0.60
   1  -4  -5    5.50    0.70
  -1   4   5    4.40    0.50
  -1   4   5    6.00    0.60
  -1   4   5    4.60    0.60
  -1   4   5    5.50    0.60
   0  -4  -5   19.70    0.90
   0  -4  -5   17.60    1.10
   0  -4  -5   17.40    0.90
   0  -4  -5   18.10    0.90
   0   4   5   17.30    1.00
   0   4   5   18.10    0.90
   0   4   5   18.90    1.00
   0   4   5   17.70    1.10
   0   4   5   19.10    1.00
  -1  -4  -5    7.20    0.80
  -1  -4  -5    7.00    0.70
  -1  -4  -5    7.00    0.60
  -1  -4  -5    6.50    0.60
   1   4   5    7.40    0.70
   1   4   5    6.80    0.70
   1   4   5    6.00    0.60
   1   4   5    8.00    0.70
   1   4   5    8.40    0.90
  -2  -4  -5    5.70    0.70
  -2  -4  -5    4.60    0.50
  -2  -4  -5    7.00    0.80
  -2  -4  -5    5.90    0.60
  -2  -4  -5    6.30    0.30
   2   4   5    6.00    0.70
   2   4   5    6.60    0.80
   2   4   5    5.10    0.60
   2   4   5    6.40    0.30
   2   4   5    7.30    0.70
  -3  -4  -5    4.00    0.70
  -3  -4  -5    2.40    0.30
  -3  -4  -5    3.20    0.50
  -3  -4  -5    2.00    0.50
  -3  -4  -5    2.80    0.50
   3   4   5    2.40    0.50
   3   4   5    2.80    0.50
   3   4   5    2.60    0.50
  -4  -4  -5    0.20    0.40
  -4  -4  -5    0.30    0.30
  -4  -4  -5   -0.30    0.30
  -4  -4  -5   -0.50    0.40
  -4  -4  -5    0.30    0.50
   4   4   5    0.00    0.40
   4   4   5    0.00    0.40
   4   4   5   -0.10    0.30
  -5  -4  -5    0.20    0.40
  -5  -4  -5    0.30    0.50
  -5  -4  -5    0.40    0.50
  -5  -4  -5    1.10    0.40
  -5  -4  -5    1.00    0.50
   5   4   5    1.10    0.50
   5   4   5    0.60    0.50
   5   4   5    0.80    0.50
  -6  -4  -5   -0.20    0.40
  -6  -4  -5    0.60    0.60
  -6  -4  -5    0.20    0.60
   6   4   5   -0.20    0.40
   6   4   5   -0.10    0.50
   6   4   5   -0.20    0.40
   8  -5  -5    5.10    1.00
  -8   5   5    4.30    0.80
  -8   5   5    5.30    0.90
  -8   5   5    5.10    0.80
   7  -5  -5    7.80    1.10
   7  -5  -5    8.20    0.90
  -7   5   5    5.90    0.90
  -7   5   5    8.10    1.00
  -7   5   5    8.60    0.90
   6  -5  -5   47.50    2.20
   6  -5  -5   46.70    1.90
   6  -5  -5   49.60    2.00
  -6   5   5   50.29    2.10
  -6   5   5   50.89    2.20
  -6   5   5   49.40    1.80
   5  -5  -5   15.80    1.20
   5  -5  -5   15.40    1.10
   5  -5  -5   15.50    1.10
  -5   5   5   15.60    0.90
  -5   5   5   13.80    1.10
  -5   5   5   15.00    1.10
   4  -5  -5    6.20    0.80
   4  -5  -5    6.60    0.50
   4  -5  -5    7.20    0.90
   4  -5  -5    6.30    0.70
   4  -5  -5    4.70    0.60
  -4   5   5    6.90    0.80
  -4   5   5    5.50    0.60
  -4   5   5    6.00    0.70
  -4   5   5    5.70    0.50
   3  -5  -5    5.90    0.50
   3  -5  -5    5.50    0.70
   3  -5  -5    6.70    0.80
   3  -5  -5    6.30    0.80
   3  -5  -5    5.30    0.60
  -3   5   5    5.50    0.70
  -3   5   5    5.50    0.60
  -3   5   5    5.50    0.70
  -3   5   5    5.50    0.40
  -3   5   5    6.00    0.50
  -3   5   5    6.10    0.70
   2  -5  -5   44.70    1.50
   2  -5  -5   43.50    1.90
   2  -5  -5   44.90    1.60
   2  -5  -5   44.40    1.60
   2  -5  -5   45.70    1.90
  -2   5   5   46.70    1.70
  -2   5   5   43.70    1.70
  -2   5   5   43.80    1.40
  -2   5   5   46.50    1.80
  -2   5   5   43.90    1.70
   1  -5  -5   32.90    1.60
   1  -5  -5   32.30    1.50
   1  -5  -5   31.30    1.20
   1  -5  -5   31.80    1.30
   1  -5  -5   30.80    1.40
  -1   5   5   33.60    1.40
  -1   5   5   31.30    0.90
  -1   5   5   30.30    1.40
  -1   5   5   33.30    1.40
   0  -5  -5   42.00    1.70
   0  -5  -5   39.10    1.40
   0  -5  -5   39.60    1.50
   0  -5  -5   38.80    1.80
   0   5   5   37.60    1.80
   0   5   5   41.10    1.80
   0   5   5   40.80    1.60
   0   5   5   38.30    1.60
   0   5   5   39.10    1.50
  -1  -5  -5   10.60    0.80
  -1  -5  -5   10.40    0.70
  -1  -5  -5   11.60    0.90
  -1  -5  -5   10.00    1.00
   1   5   5   10.10    0.80
   1   5   5   10.90    1.00
   1   5   5   10.40    0.80
   1   5   5   11.30    0.80
  -2  -5  -5    0.90    0.20
  -2  -5  -5    1.50    0.50
  -2  -5  -5    1.40    0.40
  -2  -5  -5    1.00    0.50
   2   5   5    1.80    0.60
   2   5   5    0.90    0.40
   2   5   5    0.80    0.40
  -3  -5  -5    5.90    0.90
  -3  -5  -5    6.30    0.90
  -3  -5  -5    5.90    0.70
   3   5   5    4.50    0.70
   3   5   5    5.60    0.80
   3   5   5    6.30    0.70
  -4  -5  -5    5.60    0.80
  -4  -5  -5    4.50    0.80
  -4  -5  -5    5.60    0.90
   4   5   5    4.40    0.70
   4   5   5    4.80    0.80
   4   5   5    3.90    0.60
  -5  -5  -5    2.20    0.60
  -5  -5  -5    1.30    0.60
  -5  -5  -5    2.10    0.80
   5   5   5    1.90    0.60
   5   5   5    0.80    0.50
   5   5   5    2.70    0.70
   8  -6  -5    3.00    0.90
  -8   6   5    1.40    0.70
  -8   6   5    2.60    0.60
  -8   6   5    2.80    0.80
   7  -6  -5   10.10    1.00
   7  -6  -5    9.60    1.20
  -7   6   5    9.70    1.10
  -7   6   5    8.10    1.00
  -7   6   5   10.80    1.00
   6  -6  -5    5.50    0.80
   6  -6  -5    5.10    0.90
  -6   6   5    4.60    0.80
  -6   6   5    6.10    0.90
  -6   6   5    5.80    0.60
   5  -6  -5    0.70    0.60
   5  -6  -5    1.10    0.60
  -5   6   5    0.30    0.50
  -5   6   5    1.40    0.50
  -5   6   5    0.80    0.30
   4  -6  -5    7.60    1.20
   4  -6  -5   10.70    1.10
   4  -6  -5    8.90    1.00
  -4   6   5    7.50    0.90
  -4   6   5    7.10    0.60
  -4   6   5    8.90    0.90
   3  -6  -5   38.50    1.60
   3  -6  -5   38.30    1.90
   3  -6  -5   38.70    1.50
   3  -6  -5   41.30    2.00
  -3   6   5   37.20    1.70
  -3   6   5   36.00    1.60
   2  -6  -5    2.20    0.70
   2  -6  -5    3.00    0.70
   2  -6  -5    2.00    0.40
   2  -6  -5    2.60    0.50
  -2   6   5    2.20    0.60
  -2   6   5    2.80    0.50
  -2   6   5    0.70    0.50
   1  -6  -5    0.80    0.50
   1  -6  -5    0.30    0.30
   1  -6  -5    0.90    0.40
  -1   6   5   -0.10    0.30
  -1   6   5    0.30    0.60
  -1   6   5    0.10    0.30
   0  -6  -5   21.60    1.10
   0  -6  -5   22.70    1.50
   0  -6  -5   25.30    1.40
   0   6   5   25.70    1.60
   0   6   5   24.70    1.20
   0   6   5   24.70    1.20
  -1  -6  -5   32.90    1.40
  -1  -6  -5   37.30    1.90
  -1  -6  -5   35.80    1.80
   1   6   5   34.50    1.50
   1   6   5   36.10    1.90
   1   6   5   35.80    1.50
  -2  -6  -5    8.30    1.10
  -2  -6  -5    7.30    1.00
   2   6   5    4.80    0.60
   2   6   5    8.60    0.80
   2   6   5    7.30    1.00
  -3  -6  -5    0.70    0.60
  -3  -6  -5    1.40    0.60
   3   6   5    1.00    0.40
   3   6   5    0.50    0.40
   3   6   5    1.20    0.60
  -4  -6  -5    2.40    0.80
  -4  -6  -5    2.80    0.80
   4   6   5    0.80    0.50
   4   6   5    1.10    0.50
   4   6   5    2.50    0.70
   7  -7  -5    2.70    0.80
   7  -7  -5    2.70    0.90
  -7   7   5    1.20    0.60
  -7   7   5    2.90    0.70
   6  -7  -5    1.20    0.60
   6  -7  -5    0.50    0.70
  -6   7   5    1.00    0.50
  -6   7   5    0.60    0.50
   5  -7  -5   -0.10    0.60
   5  -7  -5    0.00    0.60
  -5   7   5   -0.10    0.40
  -5   7   5    0.10    0.50
   4  -7  -5    3.40    0.80
   4  -7  -5    4.60    0.90
  -4   7   5    2.80    0.60
  -4   7   5    2.70    0.60
   3  -7  -5    1.20    0.40
   3  -7  -5    0.90    0.60
   3  -7  -5    0.40    0.70
  -3   7   5   -0.60    0.30
  -3   7   5   -0.10    0.40
   2  -7  -5   -0.60    0.40
   2  -7  -5    0.50    0.60
   2  -7  -5   -0.10    0.50
  -2   7   5    0.10    0.40
  -2   7   5   -0.20    0.30
   1  -7  -5    1.40    0.50
   1  -7  -5    2.20    0.80
  -1   7   5    1.20    0.40
  -1   7   5    1.10    0.50
  -1   7   5    1.20    0.70
   0  -7  -5    2.00    0.70
   0  -7  -5    1.30    0.60
   0   7   5    1.00    0.40
   0   7   5    1.10    0.70
   0   7   5    0.80    0.40
  -1  -7  -5    1.70    0.70
  -1  -7  -5    2.20    0.70
   1   7   5    1.50    0.50
   1   7   5    1.40    0.70
   1   7   5    1.50    0.50
  -2  -7  -5    1.90    0.80
  -2  -7  -5    2.60    0.80
   2   7   5    1.40    0.50
   2   7   5    2.50    0.60
   2   7   5    1.20    0.70
  -3  -7  -5   -0.10    0.60
  -3  -7  -5    0.40    0.60
   3   7   5   -0.30    0.40
   3   7   5   -0.20    0.40
   3   7   5    0.40    0.60
   5  -8  -5   20.90    1.80
   5  -8  -5   22.40    1.70
  -5   8   5   18.40    1.30
  -5   8   5   18.80    1.40
   4  -8  -5  100.79    3.80
   4  -8  -5  102.09    3.80
[truncated: 386,875 more chars]
