# Supplementary material for: (E)-5-[1-Hy­droxy-3-(3,4,5-tri­meth­oxy­phen­yl)allyl­idene]-1,3-di­methyl­pyrimidine-2,4,6-trione: crystal structure and Hirshfeld surface analysis
Source: Acta Crystallogr E Crystallogr Commun. 2017 Jul 18;73(Pt 8):1197–201. doi: 10.1107/S2056989017010374 (PMC5598848; doi:10.1107/S2056989017010374)
Supplement: Supplementary file 2 [file e-73-01197-Isup2.hkl]

data_I                                                                          
_shelx_title ' mo_D2_0m in P-1 No2' 
_shelx_refln_list_code          4                                               
_shelx_F_calc_maximum      101.20                                               
_exptl_crystal_F_000       396.00                                               
_reflns_d_resolution_high  0.7975                                               
                                                                                
loop_                                                                           
 _space_group_symop_operation_xyz                                               
 'x, y, z'                                                                      
 '-x, -y, -z'                                                                   
                                                                                
_cell_length_a     7.9989                                                       
_cell_length_b     8.0659                                                       
_cell_length_c    14.6533                                                       
_cell_angle_alpha 104.520                                                       
_cell_angle_beta   98.422                                                       
_cell_angle_gamma  98.909                                                       
                                                                                
_shelx_F_squared_multiplier     1.000                                           
                                                                                
loop_                                                                           
 _refln_index_h                                                                 
 _refln_index_k                                                                 
 _refln_index_l                                                                 
 _refln_F_squared_calc                                                          
 _refln_F_squared_meas                                                          
 _refln_F_squared_sigma                                                         
 _refln_observed_status                                                         
   1   0   0       8718.58       6861.26        63.54 o                         
   2   0   0       1807.40       1733.00        17.85 o                         
   3   0   0       1019.37       1126.69         7.62 o                         
   4   0   0       1103.04       1263.67         8.20 o                         
   5   0   0         12.81         21.55         0.30 o                         
   6   0   0          6.97         17.25         0.38 o                         
   7   0   0         12.72         13.64         0.38 o                         
   8   0   0         96.81         91.47         1.11 o                         
   9   0   0          0.01          2.95         0.44 o                         
  -9   1   0          8.49          8.83         0.36 o                         
  -8   1   0         52.63         45.87         0.89 o                         
  -7   1   0         92.78         82.23         1.02 o                         
  -6   1   0        363.89        394.15         3.12 o                         
  -5   1   0         67.62         68.00         0.65 o                         
  -4   1   0        866.60        992.33         7.36 o                         
  -3   1   0        106.92        122.66         0.92 o                         
  -2   1   0        494.32        485.58         4.26 o                         
  -1   1   0        189.30        183.77         1.19 o                         
   0   1   0        126.77        123.61         1.14 o                         
   1   1   0        503.27        463.37         3.42 o                         
   2   1   0        447.79        436.89         3.53 o                         
   3   1   0         62.04         46.07         0.37 o                         
   4   1   0        144.37        168.34         1.22 o                         
   5   1   0          4.55          1.53         0.12 o                         
   6   1   0         38.28         34.56         0.47 o                         
   7   1   0         65.54         56.12         0.74 o                         
   8   1   0         14.39         12.84         0.39 o                         
   9   1   0          0.39          0.46         0.19 o                         
  -9   2   0          0.10          0.22         0.19 o                         
  -8   2   0          9.63          8.07         0.38 o                         
  -7   2   0          2.75          2.54         0.19 o                         
  -6   2   0         41.63         45.00         0.59 o                         
  -5   2   0        120.49        135.46         1.16 o                         
  -4   2   0        279.25        313.93         2.08 o                         
  -3   2   0         68.36         65.49         0.47 o                         
  -2   2   0         19.64         19.99         0.17 o                         
  -1   2   0        331.26        306.58         1.91 o                         
   0   2   0        387.97        371.79         2.40 o                         
   1   2   0         34.68         42.61         0.32 o                         
   2   2   0          0.00          1.03         0.07 o                         
   3   2   0       1687.65       1953.28        12.73 o                         
   4   2   0        104.51        130.28         1.07 o                         
   5   2   0        211.05        228.95         2.13 o                         
   6   2   0        102.22         90.57         1.17 o                         
   7   2   0        184.82        159.56         1.79 o                         
   8   2   0          8.44         12.39         0.44 o                         
   9   2   0          5.09          5.95         0.37 o                         
  -9   3   0          5.72          6.41         0.36 o                         
  -8   3   0          4.04          4.12         0.28 o                         
  -7   3   0         37.38         39.90         0.81 o                         
  -6   3   0         26.85         27.02         0.38 o                         
  -5   3   0         10.32          7.12         0.23 o                         
  -4   3   0          4.61          3.90         0.12 o                         
  -3   3   0        296.59        327.24         2.01 o                         
  -2   3   0         64.27         59.21         0.42 o                         
  -1   3   0        665.49        729.79         4.14 o                         
   0   3   0        481.88        446.14         2.61 o                         
   1   3   0          2.40          3.91         0.08 o                         
   2   3   0        444.74        479.70         3.11 o                         
   3   3   0          5.58          8.02         0.19 o                         
   4   3   0        142.00        159.69         1.45 o                         
   5   3   0          6.14          6.96         0.26 o                         
   6   3   0         20.22         23.47         0.49 o                         
   7   3   0          0.07          0.11         0.16 o                         
   8   3   0          1.78          2.03         0.25 o                         
  -9   4   0          4.20          3.05         0.32 o                         
  -8   4   0          0.82          1.46         0.23 o                         
  -7   4   0          0.78          0.61         0.13 o                         
  -6   4   0          3.54          4.88         0.22 o                         
  -5   4   0        156.14        159.56         1.30 o                         
  -4   4   0         39.89         33.43         0.36 o                         
  -3   4   0         51.35         50.73         0.42 o                         
  -2   4   0        116.92        159.70         1.00 o                         
  -1   4   0        951.38        976.18         6.23 o                         
   0   4   0        153.91        136.93         0.96 o                         
   1   4   0         11.98         13.51         0.17 o                         
   2   4   0         11.79         14.01         0.20 o                         
   3   4   0         55.18         62.74         0.63 o                         
   4   4   0          5.63          5.97         0.27 o                         
   5   4   0          2.70          3.34         0.22 o                         
   6   4   0          1.99          1.56         0.23 o                         
   7   4   0          1.05          0.87         0.19 o                         
   8   4   0          8.87          9.00         0.47 o                         
  -9   5   0         20.87         23.11         0.71 o                         
  -8   5   0         23.91         22.97         0.64 o                         
  -7   5   0          0.01         -0.16         0.16 o                         
  -6   5   0         12.72         11.48         0.33 o                         
  -5   5   0          3.88          5.08         0.18 o                         
  -4   5   0         72.62         64.07         0.64 o                         
  -3   5   0        110.81        107.32         0.82 o                         
  -2   5   0         30.83         31.72         0.31 o                         
  -1   5   0         23.77         26.05         0.27 o                         
   0   5   0         10.10         10.62         0.15 o                         
   1   5   0          8.17         10.30         0.19 o                         
   2   5   0          0.47          0.69         0.07 o                         
   3   5   0         35.30         37.41         0.39 o                         
   4   5   0         20.35         20.39         0.43 o                         
   5   5   0         13.09          9.88         0.37 o                         
   6   5   0          4.62          3.19         0.27 o                         
   7   5   0          0.01         -0.20         0.20 o                         
  -8   6   0         25.35         26.30         0.71 o                         
  -7   6   0          0.67          0.57         0.19 o                         
  -6   6   0         12.32         12.26         0.39 o                         
  -5   6   0         19.09         20.64         0.39 o                         
  -4   6   0         30.29         33.03         0.41 o                         
  -3   6   0          6.74          7.75         0.21 o                         
  -2   6   0         60.79         56.85         0.57 o                         
  -1   6   0         12.33         12.05         0.18 o                         
   0   6   0          0.22          1.70         0.15 o                         
   1   6   0          0.19          0.07         0.07 o                         
   2   6   0          0.38          0.43         0.09 o                         
   3   6   0          4.53          5.17         0.25 o                         
   4   6   0          8.65         11.06         0.39 o                         
   5   6   0         21.00         20.55         0.57 o                         
   6   6   0          0.95          0.37         0.21 o                         
  -8   7   0          5.78          5.42         0.38 o                         
  -7   7   0          0.51          0.81         0.22 o                         
  -6   7   0          0.07         -0.10         0.16 o                         
  -5   7   0          1.46          1.65         0.24 o                         
  -4   7   0          1.71          2.44         0.18 o                         
  -3   7   0          3.41          2.98         0.16 o                         
  -2   7   0          0.36          0.03         0.09 o                         
  -1   7   0          0.13         -0.01         0.08 o                         
   0   7   0          2.95          4.67         0.25 o                         
   1   7   0          5.06          4.66         0.22 o                         
   2   7   0          1.07          0.90         0.17 o                         
   3   7   0          0.01         -0.14         0.14 o                         
   4   7   0          5.28          5.46         0.34 o                         
   5   7   0          3.91          3.01         0.35 o                         
  -7   8   0          0.54          0.53         0.21 o                         
  -6   8   0          1.15          1.23         0.23 o                         
  -5   8   0          0.00          0.18         0.19 o                         
  -4   8   0          0.53          0.86         0.15 o                         
  -3   8   0          0.51          0.41         0.10 o                         
  -2   8   0         14.26         14.04         0.30 o                         
  -1   8   0         11.38         10.42         0.29 o                         
   0   8   0          0.02          1.00         0.15 o                         
   1   8   0          6.96          7.27         0.32 o                         
   2   8   0          0.02         -0.15         0.17 o                         
   3   8   0          4.61          3.77         0.33 o                         
  -5   9   0          0.03          0.15         0.24 o                         
  -4   9   0          0.23          0.50         0.23 o                         
  -3   9   0          0.81          3.64         0.49 o                         
  -2   9   0          0.20          0.16         0.13 o                         
  -1   9   0          0.03          0.00         0.17 o                         
   0   9   0          1.83          2.86         0.30 o                         
   1   9   0          7.39          6.82         0.46 o                         
  -2  -9   1          2.74          2.93         0.28 o                         
  -1  -9   1          5.27          5.91         0.42 o                         
   0  -9   1          0.00          0.19         0.17 o                         
   1  -9   1          5.13          4.82         0.26 o                         
   2  -9   1          3.71          3.22         0.20 o                         
   3  -9   1          1.06          1.42         0.16 o                         
   4  -9   1          3.74          3.89         0.39 o                         
   5  -9   1          1.26          0.80         0.24 o                         
  -4  -8   1          0.29         -0.04         0.23 o                         
  -3  -8   1          0.62          0.57         0.22 o                         
  -2  -8   1         13.88         15.46         0.65 o                         
  -1  -8   1          2.30          2.23         0.21 o                         
   0  -8   1          1.69          2.14         0.16 o                         
   1  -8   1          2.02          2.19         0.19 o                         
   2  -8   1          1.59          1.13         0.13 o                         
   3  -8   1          0.76          0.80         0.25 o                         
   4  -8   1          2.05          1.71         0.23 o                         
   5  -8   1          2.88          2.46         0.23 o                         
   6  -8   1          8.02          7.47         0.34 o                         
   7  -8   1          2.25          2.41         0.34 o                         
  -5  -7   1          3.46          3.11         0.30 o                         
  -4  -7   1          5.98          6.27         0.36 o                         
  -3  -7   1         20.11         19.99         0.50 o                         
  -2  -7   1         21.47         22.38         0.46 o                         
  -1  -7   1          1.21          1.20         0.14 o                         
   0  -7   1          1.35          1.51         0.10 o                         
   1  -7   1          4.41          4.13         0.14 o                         
   2  -7   1          0.23          0.05         0.10 o                         
   3  -7   1          3.35          2.81         0.15 o                         
   4  -7   1          6.31          6.88         0.24 o                         
   5  -7   1         31.83         31.29         0.53 o                         
   6  -7   1          7.56          8.74         0.49 o                         
   7  -7   1          0.97          1.32         0.24 o                         
   8  -7   1          1.15          0.66         0.26 o                         
  -6  -6   1          0.84          0.90         0.23 o                         
  -5  -6   1          0.70          0.62         0.19 o                         
  -4  -6   1         20.44         19.35         0.53 o                         
  -3  -6   1          0.77          0.50         0.12 o                         
  -2  -6   1         44.52         42.63         0.46 o                         
  -1  -6   1         44.08         42.11         0.46 o                         
   0  -6   1          0.04         -0.05         0.05 o                         
   1  -6   1         64.74         68.55         0.65 o                         
   2  -6   1          3.89          5.60         0.14 o                         
   3  -6   1          3.02          2.80         0.17 o                         
   4  -6   1          1.18          1.21         0.09 o                         
   5  -6   1         10.10         10.13         0.30 o                         
   6  -6   1          0.00         -0.01         0.13 o                         
   7  -6   1          0.69          0.59         0.21 o                         
   8  -6   1          8.79         11.17         0.58 o                         
  -7  -5   1          6.64          7.63         0.43 o                         
  -6  -5   1         16.80         14.86         0.46 o                         
  -5  -5   1         10.32         10.08         0.37 o                         
  -4  -5   1          1.51          1.24         0.15 o                         
  -3  -5   1          8.32          7.61         0.16 o                         
  -2  -5   1         34.07         35.92         0.39 o                         
  -1  -5   1         90.92         84.01         0.64 o                         
   0  -5   1        101.86         96.98         0.73 o                         
   1  -5   1          0.23          0.17         0.07 o                         
   2  -5   1         17.09         14.43         0.26 o                         
   3  -5   1          2.88          2.40         0.09 o                         
   4  -5   1          8.75         10.12         0.20 o                         
   5  -5   1          3.80          3.81         0.14 o                         
   6  -5   1          3.19          2.43         0.17 o                         
   7  -5   1         19.91         21.93         0.58 o                         
   8  -5   1         46.49         52.48         1.00 o                         
   9  -5   1         17.45         21.50         0.70 o                         
  -8  -4   1         14.90         15.95         0.57 o                         
  -7  -4   1          0.66          0.07         0.19 o                         
  -6  -4   1         55.77         50.80         0.91 o                         
  -5  -4   1          3.22          3.30         0.21 o                         
  -4  -4   1          3.11          2.72         0.14 o                         
  -3  -4   1          6.66          7.85         0.17 o                         
  -2  -4   1         18.76         15.86         0.19 o                         
  -1  -4   1         43.81         43.74         0.38 o                         
   0  -4   1          5.52          7.63         0.11 o                         
   1  -4   1        338.13        343.75         2.19 o                         
   2  -4   1         13.84         13.58         0.16 o                         
   3  -4   1         57.26         56.07         0.44 o                         
   4  -4   1          0.00          0.07         0.06 o                         
   5  -4   1          0.49          0.56         0.08 o                         
   6  -4   1          1.16          1.32         0.11 o                         
   7  -4   1         69.46         67.54         0.97 o                         
   8  -4   1         69.38         73.26         1.10 o                         
   9  -4   1          0.27          0.42         0.22 o                         
  -8  -3   1          0.35          0.63         0.20 o                         
  -7  -3   1         10.23          8.04         0.39 o                         
  -6  -3   1         10.44          5.21         0.25 o                         
  -5  -3   1         14.42         12.01         0.30 o                         
  -4  -3   1         69.43         72.32         0.79 o                         
  -3  -3   1          3.95          5.16         0.14 o                         
  -2  -3   1          2.66          1.80         0.08 o                         
  -1  -3   1        407.98        377.80         2.30 o                         
   0  -3   1          7.52          7.37         0.09 o                         
   1  -3   1          7.69          5.79         0.09 o                         
   2  -3   1        417.38        391.64         2.45 o                         
   3  -3   1        114.56        108.69         0.72 o                         
   4  -3   1          1.65          1.92         0.10 o                         
   5  -3   1        130.12        141.63         1.16 o                         
   6  -3   1          1.74          1.21         0.12 o                         
   7  -3   1         63.32         58.49         0.89 o                         
   8  -3   1        107.04        107.84         1.43 o                         
   9  -3   1          0.10         -0.01         0.19 o                         
  -9  -2   1          7.60          6.57         0.36 o                         
  -8  -2   1          2.75          2.50         0.23 o                         
  -7  -2   1         25.20         21.40         0.48 o                         
  -6  -2   1          0.49         -0.14         0.14 o                         
  -5  -2   1          2.58          1.54         0.13 o                         
  -4  -2   1         84.15         89.64         0.79 o                         
  -3  -2   1         11.73         16.84         0.31 o                         
  -2  -2   1          0.04          0.18         0.03 o                         
  -1  -2   1       3163.13       2968.21        20.49 o                         
   0  -2   1       4261.10       3980.55        24.14 o                         
   1  -2   1       1734.51       1769.79         9.39 o                         
   2  -2   1         21.56         20.45         0.20 o                         
   3  -2   1         91.13        100.61         0.74 o                         
   4  -2   1        247.88        242.02         1.62 o                         
   5  -2   1         14.29         17.06         0.31 o                         
   6  -2   1          9.54          8.33         0.25 o                         
   7  -2   1          8.98          8.93         0.39 o                         
   8  -2   1          2.65          0.98         0.20 o                         
   9  -2   1          3.82          2.71         0.27 o                         
  -9  -1   1          4.36          5.24         0.32 o                         
  -8  -1   1          0.01          0.05         0.14 o                         
  -7  -1   1         43.18         44.47         0.64 o                         
  -6  -1   1         18.50         19.14         0.34 o                         
  -5  -1   1         60.23         64.30         0.63 o                         
  -4  -1   1          3.10          4.20         0.18 o                         
  -3  -1   1       1069.87       1128.62         8.08 o                         
  -2  -1   1        134.37        135.59         1.05 o                         
  -1  -1   1        671.81        613.70         3.89 o                         
   0  -1   1       1090.67       1026.92         7.12 o                         
   1  -1   1         36.43         33.60         0.24 o                         
   2  -1   1       1485.51       1478.34        10.01 o                         
   3  -1   1        198.09        171.55         1.25 o                         
   4  -1   1        214.44        221.64         1.62 o                         
   5  -1   1         30.19         30.65         0.37 o                         
   6  -1   1        147.75        140.05         1.31 o                         
   7  -1   1         55.53         48.81         0.71 o                         
   8  -1   1         32.56         34.46         0.67 o                         
   9  -1   1          1.58          1.06         0.19 o                         
  -9   0   1         16.65         20.33         0.55 o                         
  -8   0   1        105.33         89.17         1.06 o                         
  -7   0   1        154.64        142.34         1.36 o                         
  -6   0   1         96.50         99.27         0.89 o                         
  -5   0   1        153.23        179.90         1.50 o                         
  -4   0   1       2609.17       2973.03        21.06 o                         
  -3   0   1         58.85         71.17         0.63 o                         
  -2   0   1          5.89          6.64         0.16 o                         
  -1   0   1         42.54         33.84         0.30 o                         
   0   0   1        293.23        274.03         7.53 o                         
   1   0   1          2.70          3.08         0.09 o                         
   2   0   1         94.90         98.75         0.65 o                         
   3   0   1       1037.24       1109.37         7.79 o                         
   4   0   1        675.60        761.57         5.08 o                         
   5   0   1         22.14         25.09         0.34 o                         
   6   0   1          4.01          3.87         0.19 o                         
   7   0   1         11.26         10.55         0.33 o                         
   8   0   1          0.60          0.59         0.16 o                         
   9   0   1          0.26          0.40         0.18 o                         
  -9   1   1          6.58          6.55         0.35 o                         
  -8   1   1         24.91         24.84         0.51 o                         
  -7   1   1         14.15         15.15         0.29 o                         
  -6   1   1         13.29         15.71         0.30 o                         
  -5   1   1        179.82        203.05         1.68 o                         
  -4   1   1         78.19         82.06         0.67 o                         
  -3   1   1        372.16        346.20         3.02 o                         
  -2   1   1        489.48        442.90         3.11 o                         
  -1   1   1        156.25        153.61         0.98 o                         
   0   1   1         21.72         23.08         0.18 o                         
   1   1   1        298.16        306.46         2.06 o                         
   2   1   1          0.03         -0.01         0.03 o                         
   3   1   1        132.40        142.50         0.99 o                         
   4   1   1        162.49        187.39         1.40 o                         
   5   1   1        524.50        574.46         4.68 o                         
   6   1   1         29.91         27.64         0.43 o                         
   7   1   1         64.45         49.91         0.75 o                         
   8   1   1          7.84          9.21         0.36 o                         
   9   1   1          0.29          0.75         0.21 o                         
  -9   2   1         33.14         30.96         0.76 o                         
  -8   2   1          5.56          4.58         0.27 o                         
  -7   2   1          2.21          3.46         0.18 o                         
  -6   2   1          5.06          4.09         0.26 o                         
  -5   2   1         82.03        109.60         1.05 o                         
  -4   2   1        147.83        170.95         1.28 o                         
  -3   2   1        992.81        991.57         6.43 o                         
  -2   2   1        957.50        985.45         6.65 o                         
   0   2   1      10242.02       9288.37        70.05 o                         
   1   2   1        798.23        767.40         5.20 o                         
   2   2   1       1341.66       1340.69         9.99 o                         
   3   2   1       2284.05       2452.79        16.20 o                         
   4   2   1        149.49        188.64         1.43 o                         
   5   2   1         26.28         29.18         0.44 o                         
   6   2   1         12.39          9.06         0.31 o                         
   7   2   1        144.73        133.45         1.66 o                         
   8   2   1          0.24          0.41         0.19 o                         
  -9   3   1         22.81         23.04         0.61 o                         
  -8   3   1         75.92         74.79         1.33 o                         
  -7   3   1         67.50         68.36         0.87 o                         
  -6   3   1         14.16         12.92         0.27 o                         
  -5   3   1        599.75        600.02         4.64 o                         
  -4   3   1        245.70        258.38         1.89 o                         
  -3   3   1        175.57        193.35         1.31 o                         
  -2   3   1         58.36         57.86         0.43 o                         
  -1   3   1        546.09        533.91         3.57 o                         
   0   3   1        671.56        702.09         4.53 o                         
   1   3   1         55.51         54.19         0.43 o                         
   2   3   1          0.02          0.07         0.04 o                         
   3   3   1         89.98         91.93         0.84 o                         
   4   3   1          6.12          4.35         0.15 o                         
   5   3   1         43.44         38.33         0.59 o                         
   6   3   1         63.05         55.34         0.85 o                         
   7   3   1         26.72         22.35         0.55 o                         
   8   3   1          3.66          2.34         0.26 o                         
  -9   4   1          2.70          1.67         0.29 o                         
  -8   4   1          0.35          0.55         0.19 o                         
  -7   4   1         22.30         25.37         0.55 o                         
  -6   4   1          2.13          2.10         0.17 o                         
  -5   4   1         33.07         31.85         0.38 o                         
  -4   4   1         11.59          9.41         0.19 o                         
  -3   4   1         12.63         11.44         0.48 o                         
  -2   4   1        206.53        195.40         1.28 o                         
  -1   4   1        260.45        248.89         1.87 o                         
   0   4   1        127.84        117.21         0.84 o                         
   1   4   1         24.07         23.62         0.25 o                         
   2   4   1        303.65        349.48         2.51 o                         
   3   4   1         35.66         38.85         0.44 o                         
   4   4   1         75.53         78.38         0.84 o                         
   5   4   1         38.56         37.29         0.66 o                         
   6   4   1        140.05        130.72         1.64 o                         
   7   4   1          0.01          0.09         0.18 o                         
  -9   5   1          3.45          3.87         0.35 o                         
  -8   5   1         16.19         14.72         0.69 o                         
  -7   5   1          7.99          7.54         0.32 o                         
  -6   5   1         20.72         21.73         0.44 o                         
  -5   5   1         15.63         16.25         0.28 o                         
  -4   5   1         29.65         31.00         0.39 o                         
  -3   5   1         22.91         22.68         0.29 o                         
  -2   5   1         62.04         76.56         0.61 o                         
  -1   5   1         54.89         55.22         0.49 o                         
   0   5   1          1.40          1.16         0.06 o                         
   1   5   1         55.38         58.32         0.57 o                         
   2   5   1          4.76          4.34         0.14 o                         
   3   5   1         60.69         61.43         0.61 o                         
   4   5   1          2.87          2.97         0.19 o                         
   5   5   1          0.10          0.23         0.16 o                         
   6   5   1          0.03         -0.04         0.17 o                         
   7   5   1          0.58          0.49         0.22 o                         
  -8   6   1          1.74          1.93         0.28 o                         
  -7   6   1          0.49          0.45         0.19 o                         
  -6   6   1         36.74         41.12         0.72 o                         
  -5   6   1         28.52         25.43         0.44 o                         
  -4   6   1          9.84          9.59         0.23 o                         
  -3   6   1         12.01         13.00         0.24 o                         
  -2   6   1        169.43        166.68         1.40 o                         
  -1   6   1          5.77          4.64         0.14 o                         
   0   6   1          0.05          0.05         0.07 o                         
   1   6   1          7.13          7.25         0.18 o                         
   2   6   1         30.48         29.69         0.46 o                         
   3   6   1          0.34          0.19         0.13 o                         
   4   6   1          0.36          0.54         0.18 o                         
   5   6   1          0.67          0.66         0.21 o                         
   6   6   1          0.00         -0.20         0.22 o                         
  -8   7   1          0.12          0.39         0.24 o                         
  -7   7   1          1.25          0.94         0.25 o                         
  -6   7   1          0.86          0.95         0.20 o                         
  -5   7   1         10.70         11.07         0.39 o                         
  -4   7   1         12.81         13.43         0.36 o                         
  -3   7   1         16.08         15.66         0.37 o                         
  -2   7   1         12.27         11.84         0.30 o                         
  -1   7   1          0.44          0.43         0.10 o                         
   0   7   1          8.07          8.50         0.27 o                         
   1   7   1          0.13          0.05         0.11 o                         
   2   7   1          4.29          4.56         0.26 o                         
   3   7   1          3.77          4.76         0.30 o                         
   4   7   1          2.73          2.74         0.30 o                         
   5   7   1          1.59          0.87         0.27 o                         
  -7   8   1          4.30          4.26         0.47 o                         
  -6   8   1         11.17         10.98         0.44 o                         
  -5   8   1          7.51          7.96         0.35 o                         
  -4   8   1          0.20          0.14         0.23 o                         
  -3   8   1         14.47         12.07         0.34 o                         
  -2   8   1          9.17          8.04         0.26 o                         
  -1   8   1          1.65          1.56         0.18 o                         
   0   8   1          0.45          0.16         0.17 o                         
   1   8   1          1.28          1.35         0.33 o                         
   2   8   1          0.18         -0.18         0.18 o                         
   3   8   1          3.20          4.25         0.34 o                         
  -5   9   1          0.04          0.34         0.24 o                         
  -4   9   1          0.03          0.19         0.23 o                         
  -3   9   1          0.13          0.28         0.33 o                         
  -2   9   1          1.22          1.75         0.24 o                         
  -1   9   1          0.22          0.19         0.21 o                         
   0   9   1          0.20         -0.23         0.23 o                         
   1   9   1          0.19          0.07         0.18 o                         
  -2  -9   2         42.84         44.91         1.29 o                         
  -1  -9   2          0.48          0.65         0.20 o                         
   0  -9   2         18.33         18.14         0.48 o                         
   1  -9   2         13.17         11.87         0.73 o                         
   2  -9   2          3.49          4.61         0.51 o                         
   3  -9   2          8.13          9.22         0.66 o                         
   4  -9   2          7.16          7.05         0.33 o                         
   5  -9   2          2.54          2.69         0.27 o                         
  -4  -8   2         28.36         30.01         0.73 o                         
  -3  -8   2        108.16        115.27         1.66 o                         
  -2  -8   2          6.51          5.74         0.32 o                         
  -1  -8   2          0.15          0.13         0.10 o                         
   0  -8   2         23.35         22.14         0.49 o                         
   1  -8   2        146.26        139.00         2.13 o                         
   2  -8   2         55.93         50.85         1.03 o                         
   3  -8   2         11.87         11.80         0.36 o                         
   4  -8   2         23.18         21.65         0.54 o                         
   5  -8   2         29.95         27.43         0.49 o                         
   6  -8   2          1.20          1.18         0.22 o                         
   7  -8   2          7.48          7.74         0.50 o                         
  -5  -7   2          1.33          1.50         0.25 o                         
  -4  -7   2          6.44          6.26         0.38 o                         
  -3  -7   2          5.51          5.27         0.38 o                         
  -2  -7   2          0.74          0.61         0.13 o                         
  -1  -7   2          1.05          0.68         0.11 o                         
   0  -7   2         22.60         22.87         0.31 o                         
   1  -7   2         20.49         18.30         0.33 o                         
   2  -7   2          3.44          3.54         0.16 o                         
   3  -7   2          4.78          5.18         0.41 o                         
   4  -7   2          3.19          2.06         0.14 o                         
   5  -7   2          0.10          0.02         0.11 o                         
   6  -7   2          6.91          7.13         0.33 o                         
   7  -7   2         18.42         20.57         0.76 o                         
   8  -7   2          0.17          0.41         0.25 o                         
  -6  -6   2         10.42         10.32         0.55 o                         
  -5  -6   2          0.07          0.13         0.19 o                         
  -4  -6   2          6.23          6.25         0.68 o                         
  -3  -6   2         16.37         17.15         0.41 o                         
  -2  -6   2          1.12          0.97         0.10 o                         
  -1  -6   2         45.96         48.73         0.51 o                         
   0  -6   2          4.30          4.76         0.23 o                         
   1  -6   2         28.57         25.59         0.44 o                         
   2  -6   2          1.11          0.95         0.10 o                         
   3  -6   2         36.88         37.53         0.43 o                         
   4  -6   2          4.33          4.35         0.16 o                         
   5  -6   2          5.31          5.72         0.22 o                         
   6  -6   2         26.09         25.06         0.48 o                         
   7  -6   2         11.20         10.96         0.47 o                         
   8  -6   2         76.68         75.65         1.27 o                         
  -7  -5   2          1.21          0.59         0.23 o                         
  -6  -5   2         23.88         24.26         0.57 o                         
  -5  -5   2          0.74          0.51         0.17 o                         
  -4  -5   2         20.74         21.99         0.52 o                         
  -3  -5   2         22.11         21.59         0.36 o                         
  -2  -5   2          7.72          6.64         0.15 o                         
  -1  -5   2          5.98          5.40         0.11 o                         
   0  -5   2         26.29         32.55         0.33 o                         
   1  -5   2         15.66         15.81         0.23 o                         
   2  -5   2          7.17          9.02         0.19 o                         
   3  -5   2         39.61         31.48         0.30 o                         
   4  -5   2        170.06        166.70         1.27 o                         
   5  -5   2         71.14         73.48         0.69 o                         
   6  -5   2          4.07          5.86         0.23 o                         
   7  -5   2          4.26          3.59         0.30 o                         
   8  -5   2         18.31         17.16         0.59 o                         
   9  -5   2          0.47          0.81         0.26 o                         
  -8  -4   2         13.86         18.96         0.62 o                         
  -7  -4   2          3.05          2.07         0.25 o                         
  -6  -4   2          7.97          7.66         0.35 o                         
  -5  -4   2         74.21         71.68         0.93 o                         
  -4  -4   2         25.90         26.01         0.38 o                         
  -3  -4   2        197.08        190.14         1.50 o                         
  -2  -4   2        356.70        344.47         2.45 o                         
  -1  -4   2        111.90         97.40         0.64 o                         
   0  -4   2        271.84        278.08         1.85 o                         
   1  -4   2        113.63        121.65         0.96 o                         
   2  -4   2         48.61         54.48         0.40 o                         
   3  -4   2          2.55          4.62         0.10 o                         
   4  -4   2         27.96         32.97         0.35 o                         
   5  -4   2          0.00         -0.08         0.08 o                         
   6  -4   2          5.51          5.18         0.20 o                         
   7  -4   2          8.57         10.51         0.40 o                         
   8  -4   2          1.96          2.95         0.27 o                         
   9  -4   2          7.94          8.03         0.58 o                         
  -8  -3   2          3.65          4.64         0.32 o                         
  -7  -3   2         23.07         19.58         0.51 o                         
  -6  -3   2          3.78          3.21         0.22 o                         
  -5  -3   2         20.01         18.64         0.39 o                         
  -4  -3   2          5.95          8.04         0.21 o                         
  -3  -3   2        135.21        140.11         1.13 o                         
  -2  -3   2        261.68        256.13         1.76 o                         
  -1  -3   2        493.82        488.31         2.95 o                         
   0  -3   2         12.76         16.14         0.20 o                         
   1  -3   2          2.87          6.04         0.13 o                         
   2  -3   2         25.77         29.76         0.23 o                         
   3  -3   2        433.95        432.47         2.63 o                         
   4  -3   2         73.47         84.86         0.69 o                         
   5  -3   2          0.46          0.84         0.09 o                         
   6  -3   2         30.97         31.58         0.43 o                         
   7  -3   2         47.68         49.78         0.80 o                         
   8  -3   2         31.11         36.54         0.71 o                         
   9  -3   2          1.43          1.71         0.24 o                         
  -9  -2   2         14.06         14.41         0.57 o                         
  -8  -2   2          0.82          1.85         0.20 o                         
  -7  -2   2         50.71         43.10         0.69 o                         
  -6  -2   2          3.82          2.74         0.56 o                         
  -5  -2   2          7.69         10.78         0.26 o                         
  -4  -2   2         92.64        129.64         1.07 o                         
  -3  -2   2         38.04         33.92         0.31 o                         
  -2  -2   2        225.80        213.40         1.53 o                         
  -1  -2   2          1.55          1.27         0.06 o                         
   0  -2   2        877.66        920.99         5.45 o                         
   1  -2   2        160.52        117.13         0.69 o                         
   2  -2   2          0.22         -0.03         0.03 o                         
   3  -2   2        116.60        125.27         0.84 o                         
   4  -2   2        104.61        100.48         0.80 o                         
   5  -2   2         15.06         19.00         0.27 o                         
   6  -2   2         39.43         38.09         0.48 o                         
   7  -2   2        147.81        147.44         1.62 o                         
   8  -2   2          0.80          0.93         0.19 o                         
   9  -2   2          2.05          1.56         0.23 o                         
  -9  -1   2          0.38          0.34         0.17 o                         
  -8  -1   2         16.92         15.37         0.41 o                         
  -7  -1   2          0.20         -0.12         0.12 o                         
  -6  -1   2          1.35          1.88         0.13 o                         
  -5  -1   2         54.07         46.44         0.54 o                         
  -4  -1   2         72.45         78.41         0.69 o                         
  -3  -1   2        135.07        144.32         1.08 o                         
  -2  -1   2       1101.49       1109.90         7.80 o                         
  -1  -1   2         24.78         24.71         0.22 o                         
   0  -1   2        552.80        551.23         3.63 o                         
   1  -1   2        982.95        878.96         5.82 o                         
   2  -1   2          9.43          9.11         0.12 o                         
   3  -1   2         13.71          4.01         0.10 o                         
   4  -1   2        572.76        651.19         4.54 o                         
   5  -1   2          5.54          6.55         0.16 o                         
   6  -1   2         49.39         54.41         0.67 o                         
   7  -1   2        185.41        178.02         1.90 o                         
   8  -1   2          1.97          2.35         0.23 o                         
   9  -1   2         10.87         10.85         0.43 o                         
  -9   0   2          1.14          0.96         0.20 o                         
  -8   0   2         42.16         38.85         0.62 o                         
  -7   0   2          0.02         -0.09         0.10 o                         
  -6   0   2         51.52         52.16         0.55 o                         
  -5   0   2         57.43         52.90         0.55 o                         
  -4   0   2          8.77          7.40         0.15 o                         
  -3   0   2        142.76        160.29         1.29 o                         
  -2   0   2       3007.65       2921.24        19.68 o                         
  -1   0   2       4734.51       4198.09        30.27 o                         
   0   0   2       4719.88       4244.13        31.45 o                         
   1   0   2          0.78          3.34         0.08 o                         
   2   0   2       1162.94       1133.35         9.34 o                         
   3   0   2        107.40        115.67         0.90 o                         
   4   0   2         57.86         61.84         0.52 o                         
   5   0   2          1.64          0.87         0.10 o                         
   6   0   2         38.47         35.88         0.53 o                         
   7   0   2          3.54          1.21         0.17 o                         
   8   0   2         14.33         10.95         0.46 o                         
   9   0   2          1.45          1.49         0.22 o                         
  -9   1   2          0.05         -0.08         0.17 o                         
  -8   1   2         27.78         24.58         0.51 o                         
  -7   1   2         20.25         19.52         0.39 o                         
  -6   1   2          0.02         -0.04         0.08 o                         
  -5   1   2         42.05         36.93         0.43 o                         
  -4   1   2        296.11        336.04         2.93 o                         
  -3   1   2        143.67        140.77         1.21 o                         
  -2   1   2         32.70         26.43         0.26 o                         
  -1   1   2         19.55         20.60         0.20 o                         
   0   1   2          0.26          0.04         0.03 o                         
   1   1   2       1378.86       1348.10         9.48 o                         
   2   1   2        300.51        296.49         2.00 o                         
   3   1   2        839.45        925.15         5.80 o                         
   4   1   2          1.32          5.46         0.14 o                         
   5   1   2        314.43        320.90         2.89 o                         
   6   1   2         73.88         64.00         0.97 o                         
   7   1   2         56.42         54.05         0.86 o                         
   8   1   2          3.90          3.77         0.26 o                         
   9   1   2          1.37          1.20         0.23 o                         
 -10   2   2          6.23          6.01         0.57 o                         
  -9   2   2         25.21         21.32         0.65 o                         
  -8   2   2         86.33         87.88         1.21 o                         
  -7   2   2          3.27          3.28         0.23 o                         
  -6   2   2         93.61        100.01         1.15 o                         
  -5   2   2       1141.14       1196.71         9.58 o                         
  -4   2   2        147.51        164.69         1.36 o                         
  -3   2   2         50.07         51.65         0.45 o                         
  -2   2   2        932.44        988.35         6.50 o                         
  -1   2   2       4026.24       3750.27        26.90 o                         
   0   2   2         84.39         90.70         0.87 o                         
   1   2   2        292.01        324.67         2.19 o                         
   2   2   2        692.99        657.93         4.58 o                         
   3   2   2        544.54        586.59         3.80 o                         
   4   2   2         11.79         11.78         0.21 o                         
   5   2   2          2.10          1.76         0.18 o                         
   6   2   2          4.80          3.53         0.21 o                         
   7   2   2          5.86          5.31         0.30 o                         
   8   2   2          0.77          0.69         0.22 o                         
  -9   3   2          2.92          4.52         0.35 o                         
  -8   3   2          8.58          7.28         0.36 o                         
  -7   3   2         16.89         16.85         0.47 o                         
  -6   3   2         99.96        105.21         1.05 o                         
  -5   3   2         24.10         24.26         0.31 o                         
  -4   3   2         59.06         44.70         0.43 o                         
  -3   3   2        210.44        183.68         1.31 o                         
  -2   3   2        557.42        534.80         3.34 o                         
  -1   3   2         46.26         56.47         0.44 o                         
   0   3   2          3.18          6.14         0.08 o                         
   1   3   2         32.35         25.31         0.26 o                         
   2   3   2          4.57          3.38         0.10 o                         
   3   3   2        103.58         89.90         0.79 o                         
   4   3   2        121.17        131.31         1.17 o                         
   5   3   2          0.80          1.04         0.14 o                         
   6   3   2         31.44         26.37         0.56 o                         
   7   3   2          2.79          3.33         0.27 o                         
   8   3   2          1.55          2.08         0.26 o                         
  -9   4   2          1.69          1.47         0.29 o                         
  -8   4   2          0.02         -0.13         0.17 o                         
  -7   4   2          3.77          5.12         0.30 o                         
  -6   4   2          3.56          5.37         0.19 o                         
  -5   4   2         26.76         27.58         0.35 o                         
  -4   4   2        210.17        205.54         1.54 o                         
  -3   4   2         27.12         21.15         0.69 o                         
  -2   4   2       5772.55       5679.44        36.96 o                         
  -1   4   2       2574.63       2562.77        18.58 o                         
   0   4   2         58.40         50.63         0.41 o                         
   1   4   2        519.86        535.58         3.93 o                         
   2   4   2       1151.89       1183.23         8.55 o                         
   3   4   2        180.42        191.11         1.46 o                         
   4   4   2         26.48         28.39         0.40 o                         
   5   4   2          4.24          3.94         0.46 o                         
   6   4   2        111.04        110.60         1.44 o                         
   7   4   2          0.01          0.40         0.20 o                         
  -9   5   2         24.94         27.79         0.77 o                         
  -8   5   2          3.76          3.40         0.32 o                         
  -7   5   2          0.62          0.88         0.18 o                         
  -6   5   2        106.34        109.97         1.39 o                         
  -5   5   2         86.97         88.37         0.86 o                         
  -4   5   2         56.03         58.88         0.65 o                         
  -3   5   2          4.41          4.84         0.14 o                         
  -2   5   2        283.13        275.74         2.01 o                         
  -1   5   2        426.11        427.98         3.34 o                         
   0   5   2          1.89          4.37         0.12 o                         
   1   5   2          1.39          0.80         0.09 o                         
   2   5   2         40.07         39.41         0.41 o                         
   3   5   2          3.88          4.88         0.17 o                         
   4   5   2         15.46         15.55         0.38 o                         
   5   5   2         23.50         24.33         0.52 o                         
   6   5   2         24.25         22.91         0.59 o                         
  -8   6   2          3.78          4.06         0.35 o                         
  -7   6   2          0.05         -0.17         0.17 o                         
  -6   6   2          9.75          9.28         0.49 o                         
  -5   6   2          0.42          0.30         0.17 o                         
  -4   6   2          0.01         -0.11         0.11 o                         
  -3   6   2         35.03         36.49         0.46 o                         
  -2   6   2         72.51         70.21         0.82 o                         
  -1   6   2         16.64         14.90         0.25 o                         
   0   6   2         13.60         14.32         0.21 o                         
   1   6   2         24.17         26.28         0.42 o                         
   2   6   2          8.02          7.26         0.27 o                         
   3   6   2          2.63          2.35         0.20 o                         
   4   6   2         15.22         19.51         0.50 o                         
   5   6   2         52.32         54.40         1.03 o                         
  -8   7   2          2.47          2.49         0.32 o                         
  -7   7   2          3.10          3.33         0.33 o                         
  -6   7   2          0.70          1.67         0.22 o                         
  -5   7   2          4.82          3.47         0.26 o                         
  -4   7   2          4.59          4.04         0.23 o                         
  -3   7   2          0.27          0.28         0.17 o                         
  -2   7   2          3.10          2.88         0.20 o                         
  -1   7   2          0.01         -0.07         0.12 o                         
   0   7   2          8.15          8.13         0.38 o                         
   1   7   2          2.99          2.87         0.26 o                         
   2   7   2          6.54          7.39         0.37 o                         
   3   7   2          2.37          2.84         0.28 o                         
   4   7   2          2.77          3.30         0.30 o                         
  -6   8   2          4.01          3.31         0.50 o                         
  -5   8   2          0.91          0.30         0.31 o                         
  -4   8   2          2.19          1.49         0.34 o                         
  -3   8   2         26.32         22.35         0.71 o                         
  -2   8   2          7.94          7.87         0.34 o                         
  -1   8   2          0.22          0.55         0.17 o                         
   0   8   2          3.60          3.00         0.25 o                         
   1   8   2         12.06         12.35         0.53 o                         
   2   8   2          1.71          1.22         0.23 o                         
   3   8   2          0.44          0.28         0.23 o                         
  -4   9   2          4.13          3.81         0.57 o                         
  -3   9   2          6.95          5.08         0.41 o                         
  -2   9   2          0.46          0.57         0.22 o                         
  -1   9   2          0.71          0.58         0.21 o                         
   0   9   2          0.00         -0.14         0.18 o                         
   1 -10   3          1.30          0.62         0.41 o                         
   2 -10   3          0.19          0.06         0.44 o                         
  -2  -9   3          8.77          9.56         0.55 o                         
  -1  -9   3         32.03         34.01         1.45 o                         
   0  -9   3         13.99         13.16         0.51 o                         
   1  -9   3          1.83          2.10         0.49 o                         
   2  -9   3          0.76          0.39         0.27 o                         
   3  -9   3          0.90          1.05         0.26 o                         
   4  -9   3          0.43          0.41         0.28 o                         
   5  -9   3          0.81          0.65         0.19 o                         
  -4  -8   3          1.92          1.69         0.26 o                         
  -3  -8   3        119.09        123.31         2.11 o                         
  -2  -8   3        161.02        169.27         2.18 o                         
  -1  -8   3         16.65         15.45         0.47 o                         
   0  -8   3          2.79          2.49         0.16 o                         
   1  -8   3          4.53          3.83         0.31 o                         
   2  -8   3         11.64          9.20         0.55 o                         
   3  -8   3          0.44          0.40         0.20 o                         
   4  -8   3          2.34          1.91         0.16 o                         
   5  -8   3          0.00         -0.02         0.13 o                         
   6  -8   3          1.51          1.48         0.21 o                         
   7  -8   3          8.66          9.60         0.46 o                         
  -5  -7   3         21.40         18.37         0.59 o                         
  -4  -7   3        177.87        176.79         2.31 o                         
  -3  -7   3        218.64        220.99         2.74 o                         
  -2  -7   3         26.24         28.27         0.48 o                         
  -1  -7   3         69.40         67.53         0.89 o                         
   0  -7   3        116.65        114.87         1.27 o                         
   1  -7   3          0.02          0.02         0.16 o                         
   2  -7   3         48.54         44.23         0.80 o                         
   3  -7   3         65.11         65.45         0.84 o                         
   4  -7   3         25.95         26.74         0.52 o                         
   5  -7   3          5.68          5.31         0.22 o                         
   6  -7   3          2.29          1.20         0.19 o                         
   7  -7   3         42.82         43.58         0.88 o                         
   8  -7   3         17.63         19.98         0.64 o                         
  -6  -6   3          8.53          7.34         0.40 o                         
  -5  -6   3         41.96         42.98         0.85 o                         
  -4  -6   3        340.11        354.57         4.15 o                         
  -2  -6   3         26.65         25.97         0.34 o                         
  -1  -6   3         20.11         21.90         0.28 o                         
   0  -6   3        497.27        512.53         4.79 o                         
   1  -6   3        137.79        125.25         1.50 o                         
   2  -6   3          3.67          2.84         0.23 o                         
   3  -6   3         64.11         76.42         0.74 o                         
   4  -6   3        200.01        201.30         1.67 o                         
   5  -6   3         12.48         13.75         0.32 o                         
   6  -6   3         29.67         29.23         0.56 o                         
   7  -6   3         54.35         57.72         1.23 o                         
   8  -6   3         30.31         28.99         0.75 o                         
  -7  -5   3          1.12          1.45         0.25 o                         
  -6  -5   3          3.31          3.60         0.27 o                         
  -5  -5   3         34.07         33.13         0.65 o                         
  -4  -5   3        137.60        133.03         1.37 o                         
  -3  -5   3         15.91         15.43         0.28 o                         
  -2  -5   3          1.55          0.73         0.07 o                         
  -1  -5   3         25.61         21.89         0.27 o                         
   0  -5   3         23.63         32.50         0.35 o                         
   1  -5   3          0.02         -0.03         0.08 o                         
   2  -5   3         13.72         15.49         0.23 o                         
   3  -5   3          0.20          0.12         0.04 o                         
   4  -5   3          9.18          9.82         0.22 o                         
   5  -5   3          4.16          3.22         0.15 o                         
   6  -5   3         64.53         68.20         0.89 o                         
   7  -5   3          2.06          2.79         0.24 o                         
   8  -5   3         44.72         46.59         0.93 o                         
   9  -5   3         14.72         14.34         0.58 o                         
  -8  -4   3          0.00          0.02         0.19 o                         
  -7  -4   3          8.59          7.84         0.37 o                         
  -6  -4   3          0.10         -0.15         0.15 o                         
  -5  -4   3          4.05          2.16         0.38 o                         
  -4  -4   3         13.50         11.57         0.23 o                         
  -3  -4   3         39.20         35.77         0.40 o                         
  -2  -4   3        118.43        119.43         0.88 o                         
  -1  -4   3         44.79         49.74         0.38 o                         
   0  -4   3        111.31        110.46         0.76 o                         
   1  -4   3         11.52          8.39         0.15 o                         
   2  -4   3        469.73        496.91         2.93 o                         
   3  -4   3         27.38         27.21         0.25 o                         
   4  -4   3         28.50         23.49         0.28 o                         
   5  -4   3         53.72         45.91         0.50 o                         
   6  -4   3          4.42          4.28         0.18 o                         
   7  -4   3        281.85        275.75         2.78 o                         
   8  -4   3         34.26         36.15         0.79 o                         
   9  -4   3          1.24          1.43         0.27 o                         
  -8  -3   3          4.78          3.89         0.29 o                         
  -7  -3   3         81.70         76.60         1.11 o                         
  -6  -3   3          5.15          6.35         0.50 o                         
  -5  -3   3         15.23         16.11         0.45 o                         
  -4  -3   3         15.05         14.84         0.28 o                         
  -3  -3   3         53.98         72.50         0.61 o                         
  -2  -3   3         31.76         32.51         0.30 o                         
  -1  -3   3          1.08          5.00         0.08 o                         
   0  -3   3        213.09        212.17         1.24 o                         
   1  -3   3        617.33        571.26         3.25 o                         
   2  -3   3         87.36         86.63         0.58 o                         
   3  -3   3        410.06        428.50         2.94 o                         
   4  -3   3        239.10        247.44         1.81 o                         
   5  -3   3         30.64         24.19         0.33 o                         
   6  -3   3         28.35         39.84         0.63 o                         
   7  -3   3        133.20        132.28         1.48 o                         
   8  -3   3          0.73          0.39         0.19 o                         
   9  -3   3          8.76          9.96         0.45 o                         
  -9  -2   3         17.85         24.09         0.70 o                         
  -8  -2   3          6.12          4.65         0.26 o                         
  -7  -2   3         33.19         31.65         0.51 o                         
  -6  -2   3        109.90        103.99         1.10 o                         
  -5  -2   3        119.54        116.54         1.20 o                         
  -4  -2   3        439.19        440.08         3.28 o                         
  -3  -2   3        354.84        358.76         2.56 o                         
  -2  -2   3        364.79        370.77         2.50 o                         
  -1  -2   3        317.82        316.48         1.98 o                         
   0  -2   3        313.55        312.32         1.94 o                         
   1  -2   3       1819.59       1834.57        11.95 o                         
   2  -2   3        145.53        149.39         1.07 o                         
   3  -2   3         24.64         35.69         0.29 o                         
   4  -2   3         51.46         53.81         0.46 o                         
   5  -2   3         11.22         10.50         0.20 o                         
   6  -2   3          1.04          0.52         0.11 o                         
   7  -2   3         18.60         17.06         0.46 o                         
   8  -2   3          9.91          7.81         0.36 o                         
   9  -2   3          0.00          0.10         0.17 o                         
  -9  -1   3          0.20          0.07         0.21 o                         
  -8  -1   3          6.59          6.32         0.35 o                         
  -7  -1   3          0.10         -0.11         0.11 o                         
  -6  -1   3         14.25         16.71         0.32 o                         
  -5  -1   3          6.59          8.52         0.19 o                         
  -4  -1   3        185.04        195.48         1.41 o                         
  -3  -1   3         18.33         16.45         0.24 o                         
  -2  -1   3        279.67        269.12         2.08 o                         
  -1  -1   3        421.04        430.70         3.00 o                         
   0  -1   3         26.83         27.77         0.22 o                         
   1  -1   3         96.01         92.30         0.63 o                         
   2  -1   3       1844.41       1780.34        11.65 o                         
   3  -1   3        305.78        303.10         2.06 o                         
   4  -1   3         13.35         10.79         0.16 o                         
   5  -1   3         17.71         23.22         0.33 o                         
   6  -1   3          0.62          0.70         0.13 o                         
   7  -1   3          9.75         10.80         0.36 o                         
   8  -1   3          0.03          0.21         0.17 o                         
   9  -1   3         32.25         36.51         0.76 o                         
  -9   0   3          4.64          6.03         0.38 o                         
  -8   0   3         13.22         10.51         0.34 o                         
  -7   0   3         16.25         15.71         0.34 o                         
  -6   0   3         25.37         28.41         0.39 o                         
  -5   0   3        149.58        173.78         1.47 o                         
  -4   0   3         22.31         31.86         0.37 o                         
  -3   0   3         27.15         31.71         0.31 o                         
  -2   0   3        119.27        111.04         0.84 o                         
  -1   0   3        261.39        280.41         2.37 o                         
   0   0   3         82.45         68.93         0.52 o                         
   1   0   3        160.28        132.27         0.92 o                         
   2   0   3        150.20        141.95         0.93 o                         
   3   0   3        243.12        244.16         1.56 o                         
   4   0   3          7.27         14.70         0.20 o                         
   5   0   3          0.71          0.81         0.10 o                         
   6   0   3         92.09         92.43         1.06 o                         
   7   0   3          0.19          0.10         0.13 o                         
   8   0   3          0.62          0.66         0.18 o                         
   9   0   3          8.20         14.66         0.55 o                         
  -9   1   3         16.21         15.38         0.51 o                         
  -8   1   3          0.09          0.12         0.15 o                         
  -7   1   3         14.15         13.69         0.33 o                         
  -6   1   3         20.71         19.69         0.49 o                         
  -5   1   3        128.91        124.64         1.05 o                         
  -4   1   3        480.66        479.71         3.71 o                         
  -3   1   3         92.66         92.34         0.76 o                         
  -2   1   3         18.08         15.59         0.22 o                         
  -1   1   3        705.14        681.31         5.29 o                         
   0   1   3        788.25        712.40         7.38 o                         
   1   1   3          8.51         10.67         0.13 o                         
   2   1   3          9.76         11.37         0.14 o                         
   3   1   3        309.42        363.35         2.31 o                         
   4   1   3          0.38          0.11         0.05 o                         
   5   1   3         13.07         15.58         0.42 o                         
   6   1   3        115.77        117.47         1.44 o                         
   7   1   3         11.20         14.08         0.51 o                         
   8   1   3         10.46          9.25         0.43 o                         
 -10   2   3          0.13         -0.11         0.37 o                         
  -9   2   3         25.90         25.27         0.70 o                         
  -8   2   3          1.77          1.03         0.23 o                         
  -7   2   3         35.32         33.67         0.56 o                         
  -6   2   3          9.85          8.44         0.24 o                         
  -5   2   3         58.31         58.17         0.59 o                         
  -4   2   3        104.89        108.71         0.87 o                         
  -3   2   3        154.68        146.60         1.17 o                         
  -2   2   3       1864.34       1851.31        14.78 o                         
  -1   2   3       2590.79       2578.14        18.52 o                         
   0   2   3          0.09          0.05         0.08 o                         
   1   2   3        312.28        284.98         2.03 o                         
   2   2   3          6.43         10.25         0.15 o                         
   3   2   3        166.69        161.77         1.14 o                         
   4   2   3         13.56         14.62         0.22 o                         
   5   2   3         32.06         29.52         0.48 o                         
   6   2   3          6.56          4.47         0.25 o                         
   7   2   3         16.47         12.77         0.41 o                         
   8   2   3          0.17          0.23         0.19 o                         
  -9   3   3         11.61         12.82         0.51 o                         
  -8   3   3          3.18          3.88         0.29 o                         
  -7   3   3          2.04          2.22         0.19 o                         
  -6   3   3         38.76         43.32         0.56 o                         
  -5   3   3          6.51          7.37         0.20 o                         
  -4   3   3         25.89         26.76         0.34 o                         
  -3   3   3        144.78        133.44         1.00 o                         
  -2   3   3        191.09        165.19         1.18 o                         
  -1   3   3          8.00         15.61         0.19 o                         
   0   3   3        242.31        208.61         1.48 o                         
   1   3   3         55.94         60.02         0.48 o                         
   2   3   3        260.53        283.33         1.90 o                         
   3   3   3          6.43          7.78         0.16 o                         
   4   3   3        233.95        237.21         1.97 o                         
   5   3   3         23.05         19.31         0.42 o                         
   6   3   3         43.27         41.14         0.73 o                         
   7   3   3          1.78          2.31         0.24 o                         
   8   3   3          0.63          0.55         0.24 o                         
  -9   4   3         17.06         17.66         0.62 o                         
  -8   4   3          0.06          0.17         0.18 o                         
  -7   4   3         17.14         17.89         0.49 o                         
  -6   4   3        237.79        232.43         2.09 o                         
  -5   4   3         68.19         68.27         0.71 o                         
  -4   4   3         17.78         15.80         0.28 o                         
  -3   4   3        518.70        558.08         4.31 o                         
  -2   4   3       2301.36       2210.43        14.72 o                         
  -1   4   3        283.75        290.73         2.19 o                         
   0   4   3        176.23        173.78         1.53 o                         
   1   4   3         42.35         30.66         0.33 o                         
   2   4   3         63.81         60.79         0.58 o                         
   3   4   3         11.20         13.69         0.25 o                         
   4   4   3          0.06         -0.05         0.08 o                         
   5   4   3          1.27          0.57         0.15 o                         
   6   4   3          6.29          6.18         0.33 o                         
   7   4   3          2.12          1.82         0.24 o                         
  -9   5   3          7.07          8.03         0.48 o                         
  -8   5   3          1.39          1.45         0.26 o                         
  -7   5   3         15.33         14.40         0.42 o                         
  -6   5   3          1.57          1.41         0.17 o                         
  -5   5   3          0.82          0.32         0.11 o                         
  -4   5   3         83.17         77.61         0.81 o                         
  -3   5   3        240.38        220.66         1.73 o                         
  -2   5   3         40.46         46.39         0.50 o                         
  -1   5   3          2.13          2.43         0.13 o                         
   0   5   3          1.40          1.14         0.11 o                         
   1   5   3          8.94          8.27         0.21 o                         
   2   5   3         17.77         15.98         0.27 o                         
   3   5   3          1.87          2.24         0.19 o                         
   4   5   3          0.01         -0.09         0.11 o                         
   5   5   3          4.51          4.57         0.26 o                         
   6   5   3          1.51          1.37         0.28 o                         
  -8   6   3          0.00          0.05         0.21 o                         
  -7   6   3          2.38          2.60         0.25 o                         
  -6   6   3         16.39         20.05         0.57 o                         
  -5   6   3         38.30         34.72         0.76 o                         
  -4   6   3          0.04          0.87         0.18 o                         
  -3   6   3        510.47        539.54         5.27 o                         
  -2   6   3        453.40        418.66         3.31 o                         
  -1   6   3          4.34          4.27         0.21 o                         
   0   6   3         91.71        121.91         2.84 o                         
   1   6   3        275.39        279.45         2.79 o                         
   2   6   3         68.74         65.54         0.86 o                         
   3   6   3          3.85          5.89         0.35 o                         
   4   6   3          2.05          1.91         0.25 o                         
   5   6   3         50.46         52.75         1.02 o                         
  -7   7   3          7.73          7.40         0.51 o                         
  -6   7   3         13.34         13.53         0.50 o                         
  -5   7   3         13.38         12.75         0.45 o                         
  -4   7   3          0.74          0.81         0.31 o                         
  -3   7   3         65.48         68.30         2.19 o                         
  -2   7   3        130.17        128.91         2.06 o                         
  -1   7   3         13.41         13.23         0.40 o                         
   0   7   3          0.15          0.26         0.17 o                         
   1   7   3         16.22         15.43         0.51 o                         
   2   7   3         11.62         11.34         0.62 o                         
   3   7   3          1.65          1.87         0.26 o                         
   4   7   3          2.91          3.28         0.33 o                         
  -6   8   3          2.59          2.90         0.35 o                         
  -5   8   3          0.11          0.11         0.23 o                         
  -4   8   3          6.83          6.76         1.07 o                         
  -3   8   3         21.85         21.44         0.66 o                         
  -2   8   3          0.27          0.42         0.17 o                         
  -1   8   3          1.24          1.48         0.27 o                         
   0   8   3          0.55          0.95         0.27 o                         
   1   8   3          0.31          0.23         0.21 o                         
   2   8   3          0.13          0.15         0.23 o                         
  -4   9   3          0.09          0.45         0.29 o                         
  -3   9   3          0.13          2.10         0.45 o                         
  -2   9   3          0.35          0.24         0.21 o                         
  -1   9   3          1.81          1.84         0.28 o                         
   0   9   3          0.84          2.49         0.48 o                         
   1 -10   4          0.66          0.96         0.62 o                         
   2 -10   4          0.01          0.48         0.57 o                         
  -3  -9   4          6.97          5.53         0.54 o                         
  -2  -9   4         24.24         25.85         0.75 o                         
  -1  -9   4          3.79          4.23         0.24 o                         
   0  -9   4          1.84          2.11         0.40 o                         
   1  -9   4          5.45          5.93         0.43 o                         
   2  -9   4          0.96          0.66         0.36 o                         
   3  -9   4          0.29         -0.07         0.25 o                         
   4  -9   4          3.93          3.60         0.41 o                         
   5  -9   4          0.04         -0.01         0.14 o                         
  -4  -8   4         22.06         25.92         0.67 o                         
  -3  -8   4          0.99          1.63         0.29 o                         
  -2  -8   4          8.42          7.64         0.31 o                         
  -1  -8   4          2.13          1.72         0.14 o                         
   0  -8   4         29.46         32.92         0.50 o                         
   1  -8   4         11.75         12.70         0.53 o                         
   2  -8   4          0.01          0.22         0.22 o                         
   3  -8   4         16.33         16.24         0.56 o                         
   4  -8   4         40.04         38.33         0.61 o                         
   5  -8   4         12.11         11.52         0.45 o                         
   6  -8   4          1.68          1.21         0.20 o                         
   7  -8   4         12.85         12.50         0.50 o                         
  -6  -7   4         11.08         13.01         1.15 o                         
  -5  -7   4         26.87         27.92         0.70 o                         
  -4  -7   4        104.99        110.79         1.60 o                         
  -3  -7   4          3.31          3.87         0.27 o                         
  -2  -7   4         69.76         71.18         0.88 o                         
  -1  -7   4         19.23         22.15         0.37 o                         
   0  -7   4          0.15          0.28         0.08 o                         
   1  -7   4         39.62         40.66         0.85 o                         
   2  -7   4         24.09         24.21         0.63 o                         
   3  -7   4          6.19          6.13         0.36 o                         
   4  -7   4          7.76          8.40         0.22 o                         
   5  -7   4          7.61          7.70         0.26 o                         
   6  -7   4         12.05         13.05         0.41 o                         
   7  -7   4          5.23          5.14         0.32 o                         
  -7  -6   4          0.32          0.19         0.48 o                         
  -6  -6   4          2.61          2.25         0.26 o                         
  -5  -6   4          4.22          3.74         0.32 o                         
  -4  -6   4        352.80        360.07         3.80 o                         
  -3  -6   4        398.81        407.20         3.63 o                         
  -2  -6   4          2.31          2.18         0.11 o                         
  -1  -6   4          1.21          0.08         0.07 o                         
   0  -6   4         77.16         78.73         0.96 o                         
   1  -6   4        169.03        169.46         2.11 o                         
   2  -6   4         11.72          8.82         0.36 o                         
   3  -6   4          4.42          3.63         0.14 o                         
   4  -6   4          2.93          1.05         0.14 o                         
   5  -6   4          0.53          0.39         0.13 o                         
   6  -6   4          3.92          4.60         0.32 o                         
   7  -6   4         44.96         44.22         0.95 o                         
   8  -6   4          0.10         -0.11         0.40 o                         
  -7  -5   4         11.57         10.21         0.48 o                         
  -6  -5   4         15.48         13.84         0.44 o                         
  -5  -5   4        241.02        231.20         2.59 o                         
  -4  -5   4        496.61        489.89         4.07 o                         
  -3  -5   4        126.28        119.90         1.06 o                         
  -2  -5   4        243.98        236.21         1.74 o                         
  -1  -5   4        774.94        798.36         5.33 o                         
   0  -5   4        178.06        176.15         1.54 o                         
   1  -5   4        193.04        175.50         1.78 o                         
   2  -5   4        240.34        259.67         2.33 o                         
   3  -5   4        158.79        157.31         1.19 o                         
   4  -5   4         68.39         67.95         0.73 o                         
   5  -5   4          1.08          1.59         0.11 o                         
   6  -5   4        121.09        121.60         1.38 o                         
   7  -5   4         57.40         62.93         0.96 o                         
   8  -5   4          1.53          1.57         0.23 o                         
  -8  -4   4         16.54         18.38         0.56 o                         
  -7  -4   4         41.94         41.40         0.77 o                         
  -6  -4   4         31.10         28.49         0.60 o                         
  -5  -4   4        844.47        825.89         7.66 o                         
  -4  -4   4          2.51          3.05         0.15 o                         
  -3  -4   4         90.14         82.56         0.73 o                         
  -2  -4   4          0.33          0.11         0.04 o                         
  -1  -4   4       1206.22       1313.50         7.68 o                         
   0  -4   4        234.46        226.49         1.43 o                         
   1  -4   4        327.10        298.68         2.72 o                         
   2  -4   4        115.99        128.23         0.88 o                         
   3  -4   4       1202.22       1259.60         8.37 o                         
   4  -4   4        119.31        145.87         1.13 o                         
   5  -4   4         18.15         16.36         0.33 o                         
   6  -4   4        154.98        158.61         1.58 o                         
   7  -4   4        168.13        168.09         1.82 o                         
   8  -4   4          3.61          2.96         0.33 o                         
   9  -4   4          1.68          2.06         0.28 o                         
  -8  -3   4          0.26          0.29         0.19 o                         
  -7  -3   4         11.54         10.69         0.43 o                         
  -6  -3   4         28.46         27.83         0.56 o                         
  -5  -3   4        452.50        434.03         3.83 o                         
  -4  -3   4        112.06        113.49         0.95 o                         
  -3  -3   4        143.91        138.88         1.03 o                         
  -2  -3   4          4.37          5.84         0.14 o                         
  -1  -3   4          0.63          0.27         0.04 o                         
   0  -3   4          6.05          1.83         0.06 o                         
   1  -3   4        158.68        171.25         1.07 o                         
   2  -3   4         87.78         71.49         0.53 o                         
   3  -3   4        199.34        193.08         1.19 o                         
   4  -3   4         37.57         32.10         0.31 o                         
   5  -3   4         79.73         81.63         0.71 o                         
   6  -3   4          8.28          7.94         0.44 o                         
   7  -3   4         89.55         92.37         1.12 o                         
   8  -3   4         42.94         44.99         0.79 o                         
   9  -3   4          0.00         -0.12         0.19 o                         
  -9  -2   4          5.88          7.97         0.45 o                         
  -8  -2   4          0.65          0.33         0.14 o                         
  -7  -2   4          1.29          0.64         0.13 o                         
  -6  -2   4          8.95          9.50         0.46 o                         
  -5  -2   4         44.06         48.56         0.62 o                         
  -4  -2   4         61.12         62.71         0.65 o                         
  -3  -2   4         41.38         37.90         0.38 o                         
  -2  -2   4         85.35         95.65         0.66 o                         
  -1  -2   4        340.81        322.50         2.09 o                         
   0  -2   4         59.13         63.78         0.43 o                         
   1  -2   4       1686.61       1694.09        12.00 o                         
   2  -2   4         78.28         70.75         0.48 o                         
   3  -2   4        412.68        450.48         2.73 o                         
   4  -2   4          6.73          6.66         0.13 o                         
   5  -2   4          0.99          0.79         0.07 o                         
   6  -2   4        679.58        670.34         5.82 o                         
   7  -2   4         73.39         76.43         1.07 o                         
   8  -2   4          0.07          0.32         0.16 o                         
   9  -2   4          0.05          0.16         0.17 o                         
  -9  -1   4          5.62          4.50         0.38 o                         
  -8  -1   4        110.96        101.16         1.25 o                         
  -7  -1   4         14.84         14.08         0.34 o                         
  -6  -1   4          9.75          7.72         0.36 o                         
  -5  -1   4         23.67         22.66         0.32 o                         
  -4  -1   4         30.12         34.86         0.39 o                         
  -3  -1   4        336.41        322.86         2.57 o                         
  -2  -1   4         67.75         65.93         0.59 o                         
  -1  -1   4       1366.20       1299.26         8.85 o                         
   0  -1   4       1611.64       1517.18        11.11 o                         
   1  -1   4        141.44        156.31         1.08 o                         
   2  -1   4        178.69        197.22         1.37 o                         
   3  -1   4        316.29        294.56         1.93 o                         
   4  -1   4         85.31         61.31         0.67 o                         
   5  -1   4         91.86         82.12         0.77 o                         
   6  -1   4        397.79        403.99         3.87 o                         
   7  -1   4         14.31         14.52         0.41 o                         
   8  -1   4         23.16         23.54         0.56 o                         
   9  -1   4          4.63          3.87         0.31 o                         
  -9   0   4          3.21          2.57         0.33 o                         
  -8   0   4         38.76         36.83         0.60 o                         
  -7   0   4         54.05         52.17         0.71 o                         
  -6   0   4        113.07        105.88         1.00 o                         
  -5   0   4        229.81        216.97         1.80 o                         
  -4   0   4          0.05          0.47         0.06 o                         
  -3   0   4         55.54         59.84         0.44 o                         
  -2   0   4         36.71         35.67         0.32 o                         
  -1   0   4          4.71          1.82         0.10 o                         
   0   0   4       1884.08       1829.20        12.83 o                         
   1   0   4        491.90        485.32         3.82 o                         
   2   0   4          0.71         -0.06         0.06 o                         
   3   0   4        402.22        406.61         2.68 o                         
   4   0   4          5.52          8.00         0.14 o                         
   5   0   4         35.17         37.23         0.46 o                         
   6   0   4        127.91        121.64         1.74 o                         
   7   0   4          8.97          6.64         0.32 o                         
   8   0   4          0.54          0.28         0.17 o                         
   9   0   4          5.46          6.72         0.42 o                         
  -9   1   4          0.06         -0.10         0.19 o                         
  -8   1   4          1.33          0.51         0.19 o                         
  -7   1   4          0.00         -0.13         0.14 o                         
  -6   1   4         13.07         12.03         0.27 o                         
  -5   1   4         84.10         84.13         0.75 o                         
  -4   1   4        108.15        109.26         0.87 o                         
  -3   1   4          0.83          1.18         0.11 o                         
  -2   1   4        524.53        523.80         3.98 o                         
  -1   1   4        424.91        420.55         3.14 o                         
   0   1   4          1.46          1.74         0.12 o                         
   1   1   4        692.45        714.76         4.78 o                         
   2   1   4        163.61        185.49         1.26 o                         
   3   1   4         37.64         44.52         0.39 o                         
   4   1   4          8.06         10.02         0.18 o                         
   5   1   4         29.42         30.62         0.42 o                         
   6   1   4          3.64          2.60         0.21 o                         
   7   1   4          2.20          1.82         0.21 o                         
   8   1   4         29.38         33.59         0.87 o                         
  -9   2   4          0.99          0.49         0.24 o                         
  -8   2   4          6.17          5.80         0.37 o                         
  -7   2   4         15.04         13.38         0.33 o                         
  -6   2   4         55.79         58.04         0.69 o                         
  -5   2   4         82.62         77.30         0.76 o                         
  -4   2   4         17.67         23.21         0.30 o                         
  -3   2   4        183.96        196.08         1.61 o                         
  -2   2   4         75.17         63.99         0.52 o                         
  -1   2   4         84.30         82.77         0.77 o                         
   0   2   4         21.29          9.88         0.19 o                         
   1   2   4          0.22          0.95         0.07 o                         
   2   2   4         19.45         16.41         0.21 o                         
   3   2   4          0.66          0.94         0.08 o                         
   4   2   4         19.29         19.41         0.28 o                         
   5   2   4         13.64         13.24         0.48 o                         
   6   2   4          2.26          2.65         0.22 o                         
   7   2   4          0.01         -0.14         0.14 o                         
   8   2   4          2.80          3.61         0.31 o                         
  -9   3   4          0.63          0.15         0.27 o                         
  -8   3   4          1.76          1.39         0.19 o                         
  -7   3   4          7.67          8.64         0.44 o                         
  -6   3   4         48.18         50.63         0.68 o                         
  -5   3   4        238.77        251.96         2.21 o                         
  -4   3   4         27.18         21.68         0.31 o                         
  -3   3   4          0.07          0.02         0.08 o                         
  -2   3   4         66.69         63.33         0.49 o                         
  -1   3   4        132.39        114.52         0.90 o                         
   0   3   4         45.46         48.40         0.44 o                         
   1   3   4         37.08         43.73         0.44 o                         
   2   3   4          0.58          2.45         0.10 o                         
   3   3   4          3.83          2.63         0.16 o                         
   4   3   4          5.58          7.34         0.19 o                         
   5   3   4         28.56         28.09         0.48 o                         
   6   3   4          8.39          8.43         0.32 o                         
   7   3   4          5.04          4.92         0.32 o                         
  -9   4   4          4.78          5.09         0.41 o                         
  -8   4   4          2.18          1.88         0.24 o                         
  -7   4   4          0.46          0.65         0.15 o                         
  -6   4   4         32.10         31.37         0.53 o                         
  -5   4   4         39.54         42.41         0.58 o                         
  -4   4   4          1.93          1.78         0.11 o                         
  -3   4   4        266.71        271.70         2.20 o                         
  -2   4   4        467.31        482.68         3.42 o                         
  -1   4   4          5.33          4.24         0.20 o                         
   0   4   4          1.96          3.58         0.16 o                         
   1   4   4         20.54         25.88         0.34 o                         
   2   4   4        108.00        110.02         0.95 o                         
   3   4   4         21.26         22.24         0.33 o                         
   4   4   4          9.41          8.08         0.32 o                         
   5   4   4          5.27          5.18         0.26 o                         
   6   4   4          7.49          5.76         0.30 o                         
   7   4   4          0.29          0.50         0.23 o                         
  -9   5   4          0.09         -0.23         0.23 o                         
  -8   5   4          0.10         -0.12         0.21 o                         
  -7   5   4         18.91         19.91         0.53 o                         
  -6   5   4          3.28          3.54         0.25 o                         
  -5   5   4          2.76          3.36         0.19 o                         
  -4   5   4         16.26         18.02         0.32 o                         
  -3   5   4         63.12         56.78         0.60 o                         
  -2   5   4          3.91          4.62         0.15 o                         
  -1   5   4          8.81          8.70         0.21 o                         
   0   5   4          0.01          0.01         0.08 o                         
   1   5   4          8.34          7.81         0.23 o                         
   2   5   4          7.27          6.86         0.25 o                         
   3   5   4         48.46         47.53         0.70 o                         
   4   5   4          1.99          1.78         0.20 o                         
   5   5   4         19.43         20.09         0.59 o                         
   6   5   4          0.00         -0.20         0.20 o                         
  -8   6   4          0.31          0.23         0.25 o                         
  -7   6   4         34.05         32.07         0.75 o                         
  -6   6   4         25.20         23.41         0.60 o                         
  -5   6   4          2.16          2.26         0.22 o                         
  -4   6   4        140.85        128.95         1.43 o                         
  -3   6   4        571.97        530.32         4.66 o                         
  -2   6   4        154.69        145.42         1.44 o                         
  -1   6   4         31.82         32.38         0.51 o                         
   0   6   4          8.84          8.13         0.37 o                         
   1   6   4          1.87          1.71         0.19 o                         
   2   6   4          7.65          8.99         0.40 o                         
   3   6   4          0.36          0.21         0.17 o                         
   4   6   4          0.79          0.19         0.20 o                         
   5   6   4          1.78          2.27         0.29 o                         
  -7   7   4          0.02         -0.20         0.27 o                         
  -6   7   4          0.57          0.67         0.27 o                         
  -5   7   4         24.43         21.55         0.85 o                         
  -4   7   4         50.09         47.49         1.31 o                         
  -3   7   4          6.84          8.72         0.45 o                         
  -2   7   4          4.46          3.55         0.26 o                         
  -1   7   4          2.25          2.24         0.24 o                         
   0   7   4          1.46          1.70         0.23 o                         
   1   7   4          0.63          0.95         0.21 o                         
   2   7   4          0.11          0.23         0.18 o                         
   3   7   4          0.00         -0.18         0.20 o                         
  -6   8   4          7.47          6.33         0.54 o                         
  -5   8   4          0.01         -0.11         0.47 o                         
  -4   8   4         50.81         47.44         1.65 o                         
  -3   8   4         78.46         69.35         1.55 o                         
  -2   8   4          9.01          9.17         0.42 o                         
  -1   8   4         10.97          8.90         0.42 o                         
   0   8   4         47.63         47.65         0.98 o                         
   1   8   4         18.48         17.20         0.62 o                         
   2   8   4          0.13          0.10         0.21 o                         
  -2   9   4          7.91          6.79         0.77 o                         
   1 -10   5          0.69          0.43         0.41 o                         
   2 -10   5          1.28          0.67         0.41 o                         
  -3  -9   5          0.43          0.58         0.25 o                         
  -2  -9   5          0.11          0.27         0.19 o                         
  -1  -9   5          0.72          0.49         0.19 o                         
   0  -9   5          0.19         -0.19         0.19 o                         
   1  -9   5          0.74          0.71         0.29 o                         
   2  -9   5          1.93          1.85         0.69 o                         
   3  -9   5          8.77          9.15         0.60 o                         
   4  -9   5         18.54         19.62         0.81 o                         
   5  -9   5          5.58          5.98         0.25 o                         
  -4  -8   5          0.00         -0.13         0.18 o                         
  -3  -8   5         27.74         27.62         0.58 o                         
  -2  -8   5         12.17         12.75         0.50 o                         
  -1  -8   5         10.82          9.98         0.30 o                         
   0  -8   5         14.56         13.41         0.55 o                         
   1  -8   5          1.63          0.86         0.25 o                         
   2  -8   5          0.20          0.10         0.22 o                         
   3  -8   5          1.99          1.91         0.26 o                         
   4  -8   5         32.13         34.59         0.58 o                         
   5  -8   5          7.30          8.30         0.32 o                         
   6  -8   5          0.07          0.07         0.19 o                         
  -6  -7   5          6.04          6.25         0.40 o                         
  -5  -7   5          4.03          4.16         0.32 o                         
  -4  -7   5         13.64         12.17         0.42 o                         
  -3  -7   5        150.42        151.26         1.79 o                         
  -2  -7   5         42.75         43.22         0.62 o                         
  -1  -7   5          0.47          0.45         0.09 o                         
   0  -7   5          6.45          7.35         0.38 o                         
   1  -7   5         11.10         11.55         0.56 o                         
   2  -7   5          0.01         -0.03         0.15 o                         
   3  -7   5         18.55         20.95         0.38 o                         
   4  -7   5          2.44          1.93         0.12 o                         
   5  -7   5          6.51          5.83         0.23 o                         
   6  -7   5          5.45          6.29         0.31 o                         
   7  -7   5         44.40         47.31         0.83 o                         
  -7  -6   5         14.95         19.94         0.66 o                         
  -6  -6   5          0.72          0.52         0.20 o                         
  -5  -6   5         31.60         33.86         0.74 o                         
  -4  -6   5          3.77          3.07         0.24 o                         
  -3  -6   5         92.25         94.95         1.02 o                         
  -2  -6   5          9.35          8.33         0.19 o                         
  -1  -6   5        199.57        209.25         1.61 o                         
   0  -6   5        175.90        178.62         1.79 o                         
   1  -6   5         10.90         10.92         0.32 o                         
   2  -6   5          2.40          3.39         0.21 o                         
   3  -6   5        175.09        172.61         1.52 o                         
   4  -6   5         63.73         63.50         0.66 o                         
   5  -6   5          3.68          3.49         0.19 o                         
   6  -6   5         60.78         60.63         0.90 o                         
   7  -6   5         44.57         45.95         0.79 o                         
   8  -6   5          0.13         -0.06         0.22 o                         
  -7  -5   5         30.00         35.27         0.81 o                         
  -6  -5   5         23.00         21.20         0.54 o                         
  -5  -5   5        394.00        401.99         4.76 o                         
  -4  -5   5         53.94         52.39         0.59 o                         
  -3  -5   5         72.65         68.73         0.65 o                         
  -2  -5   5         32.74         37.15         0.37 o                         
  -1  -5   5          0.10          0.81         0.07 o                         
   0  -5   5        270.14        298.41         2.35 o                         
   1  -5   5        206.15        191.42         1.76 o                         
   2  -5   5        117.64        110.50         0.92 o                         
   3  -5   5        126.21        135.07         1.05 o                         
   4  -5   5          9.99          8.67         0.18 o                         
   5  -5   5         15.43         15.30         0.36 o                         
   6  -5   5         34.73         33.90         0.58 o                         
   7  -5   5         24.97         26.70         0.59 o                         
   8  -5   5          4.48          5.13         0.34 o                         
  -8  -4   5          0.28          0.11         0.20 o                         
  -7  -4   5          9.07          8.81         0.44 o                         
  -6  -4   5          0.43          0.57         0.17 o                         
  -5  -4   5        570.26        589.08         4.85 o                         
  -4  -4   5        497.23        480.71         3.59 o                         
  -3  -4   5         22.26         21.50         0.27 o                         
  -2  -4   5          0.00          0.81         0.06 o                         
  -1  -4   5        476.37        493.51         3.00 o                         
   0  -4   5        877.71        908.60         6.86 o                         
   1  -4   5          9.34         10.25         0.16 o                         
   2  -4   5         67.02         71.49         0.52 o                         
   3  -4   5         47.74         51.17         0.45 o                         
   4  -4   5          6.62          7.51         0.15 o                         
   5  -4   5         37.25         36.01         0.42 o                         
   6  -4   5         98.89         95.13         1.22 o                         
   7  -4   5         10.22          9.93         0.35 o                         
   8  -4   5         26.65         28.61         0.93 o                         
   9  -4   5          0.76          1.63         0.26 o                         
  -9  -3   5         14.79         16.08         1.44 o                         
  -8  -3   5          7.35          5.38         0.47 o                         
  -7  -3   5          3.42          4.19         0.26 o                         
  -6  -3   5        125.00        114.58         1.29 o                         
  -5  -3   5        403.78        405.47         3.22 o                         
  -4  -3   5        160.21        145.44         1.19 o                         
  -3  -3   5        352.49        377.02         2.69 o                         
  -2  -3   5       1875.91       2092.98        13.61 o                         
  -1  -3   5       1485.48       1573.67         9.87 o                         
   0  -3   5        540.94        561.17         3.61 o                         
   1  -3   5        206.14        221.66         1.43 o                         
   2  -3   5        515.95        504.89         2.96 o                         
   3  -3   5        321.24        297.03         1.97 o                         
   4  -3   5         12.69         13.21         0.18 o                         
   5  -3   5        303.43        314.21         2.30 o                         
   6  -3   5        117.94        122.55         1.26 o                         
   7  -3   5         18.10         17.34         0.63 o                         
   8  -3   5         13.04         13.27         0.44 o                         
   9  -3   5          1.80          1.89         0.28 o                         
  -9  -2   5         17.28         18.44         0.63 o                         
  -8  -2   5         51.27         50.67         0.88 o                         
  -7  -2   5          8.17          7.57         0.29 o                         
  -6  -2   5       1069.85       1041.02         8.93 o                         
  -5  -2   5         57.01         52.03         0.58 o                         
  -4  -2   5         36.11         30.60         0.34 o                         
  -3  -2   5         17.09          9.15         0.16 o                         
  -2  -2   5       2331.79       2445.33        18.47 o                         
  -1  -2   5        422.59        446.99         2.99 o                         
   0  -2   5        986.87        995.05         6.68 o                         
   1  -2   5         96.54        105.23         0.68 o                         
   2  -2   5       3797.05       3944.46        24.89 o                         
   3  -2   5        473.62        568.17         3.55 o                         
   4  -2   5         10.35         11.05         0.17 o                         
   5  -2   5        200.02        197.46         1.57 o                         
   6  -2   5        660.41        670.46         5.49 o                         
   7  -2   5         22.85         21.35         0.50 o                         
   8  -2   5          1.67          2.77         0.24 o                         
   9  -2   5          2.46          3.43         0.30 o                         
  -9  -1   5          1.04          1.41         0.30 o                         
  -8  -1   5         26.99         25.93         0.53 o                         
  -7  -1   5          0.88          1.06         0.16 o                         
  -6  -1   5        487.02        477.43         4.00 o                         
  -5  -1   5        177.88        179.69         1.53 o                         
  -4  -1   5        299.87        330.48         2.49 o                         
  -3  -1   5         98.68        107.66         0.97 o                         
  -2  -1   5         21.76         17.12         0.22 o                         
  -1  -1   5         16.72         23.01         0.33 o                         
   0  -1   5         11.00          9.94         0.23 o                         
   1  -1   5        214.19        234.42         1.84 o                         
   2  -1   5        375.87        439.80         3.25 o                         
   3  -1   5        214.15        193.52         1.62 o                         
   4  -1   5         23.04         22.63         0.24 o                         
   5  -1   5         21.34         20.36         0.30 o                         
   6  -1   5         60.87         60.91         0.75 o                         
   7  -1   5         55.49         59.91         0.90 o                         
   8  -1   5          0.35          0.46         0.17 o                         
  -9   0   5          0.31          0.36         0.29 o                         
  -8   0   5          2.12          2.30         0.20 o                         
  -7   0   5         44.09         42.92         0.63 o                         
  -6   0   5        116.48        120.94         1.13 o                         
  -5   0   5          9.61         13.29         0.25 o                         
  -4   0   5          1.00          1.17         0.06 o                         
  -3   0   5        109.93        119.02         0.86 o                         
  -2   0   5        828.72        862.80         6.56 o                         
  -1   0   5         66.41         56.72         0.71 o                         
   0   0   5        797.34        821.76         5.69 o                         
   1   0   5          9.55          4.36         0.09 o                         
   2   0   5        572.33        606.94         4.23 o                         
   3   0   5         21.58         23.86         0.27 o                         
   4   0   5          0.67          1.32         0.08 o                         
   5   0   5        694.40        705.17         5.42 o                         
   6   0   5         93.12         91.17         1.08 o                         
   7   0   5          2.67          2.21         0.24 o                         
   8   0   5          0.66          0.50         0.19 o                         
  -9   1   5         53.10         46.06         1.11 o                         
  -8   1   5         10.94          8.51         0.38 o                         
  -7   1   5          0.37          0.36         0.12 o                         
  -6   1   5          7.35          6.19         0.21 o                         
  -5   1   5          0.05          0.08         0.06 o                         
  -4   1   5        277.59        263.57         2.33 o                         
  -3   1   5         90.34         84.25         0.69 o                         
  -2   1   5        996.29        979.70         7.46 o                         
  -1   1   5        184.81        165.26         1.71 o                         
   0   1   5         89.00         84.55         0.70 o                         
   1   1   5         70.43         50.02         0.47 o                         
   2   1   5        100.99         97.20         0.72 o                         
   3   1   5         35.67         34.05         0.36 o                         
   4   1   5         84.58         80.23         0.76 o                         
   5   1   5        372.25        366.04         3.26 o                         
   6   1   5         28.43         28.42         0.56 o                         
   7   1   5         22.58         22.38         0.65 o                         
   8   1   5         19.68         18.76         0.65 o                         
  -9   2   5         14.07         13.11         0.82 o                         
  -8   2   5         12.17         11.12         0.51 o                         
  -7   2   5         45.30         43.79         0.77 o                         
  -6   2   5         13.35         13.42         0.35 o                         
  -5   2   5         17.93         20.12         0.32 o                         
  -4   2   5          5.41          8.20         0.19 o                         
  -3   2   5          1.29          3.51         0.15 o                         
  -2   2   5         67.06         75.09         0.70 o                         
  -1   2   5         72.83         71.11         0.70 o                         
   0   2   5        168.12        157.53         1.37 o                         
   1   2   5         19.95         22.51         0.28 o                         
   2   2   5        399.46        378.82         2.71 o                         
   3   2   5          0.18          0.08         0.06 o                         
   4   2   5         46.59         47.36         0.54 o                         
   5   2   5        143.67        135.10         1.35 o                         
   6   2   5          7.87          6.55         0.42 o                         
   7   2   5          1.59          1.07         0.21 o                         
   8   2   5          0.68          1.02         0.26 o                         
  -9   3   5          0.55          0.32         0.23 o                         
  -8   3   5          3.97          4.49         0.35 o                         
  -7   3   5          8.96          9.00         0.37 o                         
  -6   3   5          8.63          7.74         0.29 o                         
  -5   3   5         34.94         37.54         0.54 o                         
  -4   3   5         14.42         13.68         0.26 o                         
  -3   3   5        192.53        180.95         1.45 o                         
  -2   3   5        363.74        326.71         2.27 o                         
  -1   3   5         37.81         46.03         0.48 o                         
   0   3   5         12.61         14.57         0.25 o                         
   1   3   5         17.48         17.43         0.29 o                         
   2   3   5         11.14          8.05         0.16 o                         
   3   3   5          2.09          1.36         0.12 o                         
   4   3   5         21.20         21.13         0.32 o                         
   5   3   5         15.74         13.23         0.42 o                         
   6   3   5          3.02          3.05         0.22 o                         
   7   3   5         10.57         11.80         0.45 o                         
  -9   4   5          0.21         -0.14         0.30 o                         
  -8   4   5          4.48          4.01         0.28 o                         
  -7   4   5          3.53          3.74         0.24 o                         
  -6   4   5         27.89         26.53         0.56 o                         
  -5   4   5         11.45         11.59         0.31 o                         
  -4   4   5         19.62         23.85         0.35 o                         
  -3   4   5          2.53          3.96         0.16 o                         
  -2   4   5        115.41        105.02         0.90 o                         
  -1   4   5          3.36          4.77         0.18 o                         
   0   4   5         16.06         17.49         0.31 o                         
   1   4   5          5.43          6.77         0.22 o                         
   2   4   5          5.87          5.90         0.20 o                         
   3   4   5          3.31          2.60         0.16 o                         
   4   4   5          0.20         -0.02         0.12 o                         
   5   4   5          0.86          0.66         0.16 o                         
   6   4   5          0.00         -0.03         0.18 o                         
  -8   5   5          4.63          4.73         0.41 o                         
  -7   5   5          8.20          7.49         0.41 o                         
  -6   5   5         44.28         46.94         0.79 o                         
  -5   5   5         13.18         14.57         0.42 o                         
  -4   5   5          7.25          5.82         0.20 o                         
  -3   5   5          6.41          5.51         0.17 o                         
  -2   5   5         44.08         42.82         0.50 o                         
  -1   5   5         34.73         30.48         0.41 o                         
   0   5   5         33.29         37.91         0.52 o                         
   1   5   5          9.39         10.21         0.28 o                         
   2   5   5          1.61          1.05         0.13 o                         
   3   5   5          5.25          5.53         0.30 o                         
   4   5   5          4.66          4.54         0.29 o                         
   5   5   5          1.74          1.74         0.24 o                         
  -8   6   5          2.19          2.35         0.35 o                         
  -7   6   5          9.38          9.33         0.45 o                         
  -6   6   5          6.27          5.27         0.33 o                         
  -5   6   5          0.85          0.81         0.19 o                         
  -4   6   5          7.14          7.92         0.45 o                         
  -3   6   5         34.00         36.58         0.66 o                         
  -2   6   5          2.51          2.18         0.20 o                         
  -1   6   5          0.81          0.32         0.14 o                         
   0   6   5         21.77         22.99         0.57 o                         
   1   6   5         32.10         33.65         0.64 o                         
   2   6   5          6.68          6.81         0.51 o                         
   3   6   5          1.30          0.89         0.21 o                         
   4   6   5          1.66          1.72         0.38 o                         
  -7   7   5          2.37          2.26         0.35 o                         
  -6   7   5          0.71          0.80         0.27 o                         
  -5   7   5          0.06         -0.03         0.24 o                         
  -4   7   5          2.92          3.14         0.35 o                         
  -3   7   5          0.32          0.24         0.28 o                         
  -2   7   5          0.17         -0.10         0.17 o                         
  -1   7   5          1.19          1.30         0.23 o                         
   0   7   5          0.81          1.11         0.22 o                         
   1   7   5          1.38          1.57         0.25 o                         
   2   7   5          2.03          1.86         0.28 o                         
   3   7   5          0.16         -0.01         0.21 o                         
  -5   8   5         23.46         19.01         0.84 o                         
  -4   8   5        107.66         92.19         2.49 o                         
  -3   8   5         51.47         48.79         1.74 o                         
  -2   8   5          1.61          2.05         0.29 o                         
  -1   8   5         11.20         10.22         0.49 o                         
   0   8   5          7.81          6.36         0.50 o                         
   1   8   5          2.97          3.27         0.36 o                         
   1 -10   6          1.45          1.52         0.37 o                         
   2 -10   6          0.73          0.62         0.32 o                         
  -3  -9   6          0.24          1.51         0.24 o                         
  -2  -9   6          2.10          2.42         0.25 o                         
  -1  -9   6          0.73          0.33         0.12 o                         
   0  -9   6          5.61          5.22         0.36 o                         
   1  -9   6          7.21          7.46         0.51 o                         
   2  -9   6          0.47          0.18         0.40 o                         
   3  -9   6          1.02          0.80         0.31 o                         
   4  -9   6          1.22          2.01         0.38 o                         
   5  -9   6          0.25          0.12         0.12 o                         
  -4  -8   6          0.59          0.40         0.18 o                         
  -3  -8   6          0.47          0.18         0.15 o                         
  -2  -8   6          0.29          0.13         0.15 o                         
  -1  -8   6         10.25         10.54         0.34 o                         
   0  -8   6          5.36          4.85         0.38 o                         
   1  -8   6          0.26         -0.19         0.22 o                         
   2  -8   6          0.33         -0.33         0.33 o                         
   3  -8   6          2.03          2.38         0.38 o                         
   4  -8   6          1.46          1.84         0.17 o                         
   5  -8   6          0.05         -0.11         0.11 o                         
   6  -8   6          1.43          2.02         0.25 o                         
  -6  -7   6         10.77         11.37         0.51 o                         
  -5  -7   6          0.08         -0.14         0.19 o                         
  -4  -7   6          5.10          4.86         0.29 o                         
  -3  -7   6          0.64          0.49         0.17 o                         
  -2  -7   6          7.04          8.05         0.24 o                         
  -1  -7   6          2.19          2.64         0.13 o                         
   0  -7   6          5.70          5.01         0.20 o                         
   1  -7   6          0.02          0.03         0.13 o                         
   2  -7   6          1.31          0.62         0.22 o                         
   3  -7   6         25.98         24.01         0.50 o                         
   4  -7   6          8.72          9.22         0.26 o                         
   5  -7   6          1.67          1.91         0.15 o                         
   6  -7   6         10.52         10.27         0.38 o                         
   7  -7   6          3.65          3.16         0.28 o                         
  -7  -6   6          4.51          4.46         0.47 o                         
  -6  -6   6          4.23          4.39         0.32 o                         
  -5  -6   6          0.24          0.21         0.19 o                         
  -4  -6   6        103.74        103.44         1.19 o                         
  -3  -6   6         22.67         23.92         0.38 o                         
  -2  -6   6         27.54         25.17         0.33 o                         
  -1  -6   6         57.58         47.46         0.46 o                         
   0  -6   6          3.59          8.37         0.32 o                         
   1  -6   6          6.15          8.01         0.20 o                         
   2  -6   6         41.72         39.32         0.50 o                         
   3  -6   6         33.97         34.42         0.41 o                         
   4  -6   6         10.04         10.82         0.26 o                         
   5  -6   6          1.68          1.49         0.15 o                         
   6  -6   6          3.10          2.85         0.23 o                         
   7  -6   6         26.59         28.65         0.62 o                         
   8  -6   6          0.70          0.64         0.21 o                         
  -7  -5   6          0.88          0.93         0.25 o                         
  -6  -5   6          6.36          6.07         0.34 o                         
  -5  -5   6         14.54         14.15         0.57 o                         
  -4  -5   6        442.33        432.68         3.63 o                         
  -3  -5   6        145.24        144.95         1.21 o                         
  -2  -5   6          2.75          3.03         0.18 o                         
  -1  -5   6         21.44         31.88         0.31 o                         
   0  -5   6          5.43          5.78         0.12 o                         
   1  -5   6          8.60          8.72         0.14 o                         
   2  -5   6        118.33        125.85         0.98 o                         
   3  -5   6          5.53          5.07         0.16 o                         
   4  -5   6         90.65         94.10         0.79 o                         
   5  -5   6          3.64          3.80         0.17 o                         
   6  -5   6        107.88        112.87         1.41 o                         
   7  -5   6         28.58         31.21         0.63 o                         
   8  -5   6          0.41          0.13         0.19 o                         
  -8  -4   6         14.47         18.22         0.57 o                         
  -7  -4   6          0.63          0.32         0.18 o                         
  -6  -4   6         13.79         13.95         0.43 o                         
  -5  -4   6         69.21         71.61         0.79 o                         
  -4  -4   6        333.41        334.97         2.45 o                         
  -3  -4   6          0.77          0.77         0.07 o                         
  -2  -4   6        371.32        392.12         2.69 o                         
  -1  -4   6        766.62        782.63         5.03 o                         
   0  -4   6         90.73        106.78         0.69 o                         
   1  -4   6        219.64        183.33         1.26 o                         
   2  -4   6        321.02        338.81         2.24 o                         
   3  -4   6        192.90        219.86         1.62 o                         
   4  -4   6          6.44          6.98         0.15 o                         
   5  -4   6        122.58        122.53         0.96 o                         
   6  -4   6        192.47        196.50         1.90 o                         
   7  -4   6          0.40          0.40         0.16 o                         
   8  -4   6          6.29          6.16         0.38 o                         
  -8  -3   6         22.91         28.08         0.76 o                         
  -7  -3   6          7.03          6.29         0.35 o                         
  -6  -3   6        682.50        680.86         5.60 o                         
  -5  -3   6        490.36        488.11         3.84 o                         
  -4  -3   6         19.24         16.48         0.25 o                         
  -3  -3   6        144.00        131.53         1.02 o                         
  -2  -3   6         90.00        115.20         0.81 o                         
  -1  -3   6        319.23        326.06         2.08 o                         
   0  -3   6        745.81        721.01         4.35 o                         
   1  -3   6        533.68        583.89         3.76 o                         
   2  -3   6        638.24        645.71         4.17 o                         
   3  -3   6          1.42          7.95         0.25 o                         
   4  -3   6          0.24          0.29         0.05 o                         
   5  -3   6        102.60         97.67         0.86 o                         
   6  -3   6        174.74        171.40         1.69 o                         
   7  -3   6          4.37          4.18         0.26 o                         
   8  -3   6         40.41         43.91         0.80 o                         
  -9  -2   6          2.17          2.17         0.40 o                         
  -8  -2   6         19.05         18.55         0.58 o                         
  -7  -2   6          2.92          2.88         0.22 o                         
  -6  -2   6        490.63        490.55         4.66 o                         
  -5  -2   6        347.02        333.25         2.81 o                         
  -4  -2   6         53.75         57.47         0.64 o                         
  -3  -2   6         26.88         26.21         0.31 o                         
  -2  -2   6        704.45        785.67         5.72 o                         
  -1  -2   6       1599.11       1702.36        11.22 o                         
   0  -2   6         36.43         30.27         0.30 o                         
   1  -2   6        156.72        196.54         1.39 o                         
   2  -2   6        480.51        575.76         4.14 o                         
   3  -2   6          3.30          1.27         0.09 o                         
   4  -2   6        332.50        338.31         2.44 o                         
   5  -2   6         73.09         71.94         0.68 o                         
   6  -2   6         63.49         61.00         0.71 o                         
   7  -2   6         38.34         37.99         0.68 o                         
   8  -2   6          0.03         -0.09         0.17 o                         
  -9  -1   6          2.87          2.32         0.43 o                         
  -8  -1   6          0.79          0.73         0.19 o                         
  -7  -1   6         28.43         26.10         0.49 o                         
  -6  -1   6         72.05         73.59         0.88 o                         
  -5  -1   6         52.67         46.60         0.52 o                         
  -4  -1   6        113.48        133.53         1.24 o                         
  -3  -1   6        949.66       1160.54         8.73 o                         
  -2  -1   6       1929.95       1951.67        20.72 o                         
  -1  -1   6        667.46        621.27         5.01 o                         
   0  -1   6          9.10          9.19         0.17 o                         
   1  -1   6        753.73        741.96         5.64 o                         
   2  -1   6        219.89        232.79         1.69 o                         
   3  -1   6          7.20          8.34         0.15 o                         
   4  -1   6        418.77        411.49         2.92 o                         
   5  -1   6        124.50        120.32         1.20 o                         
   6  -1   6         52.21         49.64         0.66 o                         
   7  -1   6         38.93         40.15         0.70 o                         
   8  -1   6          2.21          2.81         0.25 o                         
  -9   0   6         21.51         21.59         0.76 o                         
  -8   0   6          0.28          0.01         0.15 o                         
  -7   0   6        529.76        515.53         4.62 o                         
  -6   0   6        201.03        200.59         1.93 o                         
  -5   0   6          2.42          3.95         0.16 o                         
  -4   0   6          8.95          5.70         0.22 o                         
  -3   0   6       1669.26       1780.54        15.36 o                         
  -2   0   6       1034.78       1117.54         8.97 o                         
  -1   0   6        347.11        351.56         2.87 o                         
   0   0   6         58.83         85.85         1.64 o                         
   1   0   6       3103.40       3257.56        22.68 o                         
   2   0   6        485.14        531.26         3.73 o                         
   3   0   6         67.19         74.37         0.69 o                         
   4   0   6        164.86        154.79         1.25 o                         
   5   0   6       1378.36       1399.60        11.18 o                         
   6   0   6         94.77         98.08         1.14 o                         
   7   0   6          2.23          3.17         0.36 o                         
   8   0   6          1.40          2.46         0.26 o                         
  -9   1   6         30.63         30.51         0.92 o                         
  -8   1   6          2.17          1.99         0.26 o                         
  -7   1   6        249.21        254.91         2.60 o                         
  -6   1   6        161.06        165.23         1.78 o                         
  -5   1   6         92.90         90.36         0.99 o                         
  -4   1   6         78.83         80.92         0.89 o                         
  -3   1   6         26.50         26.91         0.30 o                         
  -2   1   6         23.80         26.10         0.38 o                         
  -1   1   6        167.43        176.59         2.31 o                         
   0   1   6          4.86          8.29         0.17 o                         
   1   1   6         60.38         56.55         0.54 o                         
   2   1   6        131.25        135.27         1.09 o                         
   3   1   6         10.42          8.07         0.17 o                         
   4   1   6         46.84         44.79         0.51 o                         
   5   1   6          4.14          4.03         0.25 o                         
   6   1   6         28.35         30.49         0.59 o                         
   7   1   6          3.21          3.03         0.35 o                         
   8   1   6          1.22          2.01         0.29 o                         
  -9   2   6          1.46          1.09         0.29 o                         
  -8   2   6         25.68         27.15         0.64 o                         
  -7   2   6         89.74         92.38         1.17 o                         
  -6   2   6          0.07          0.01         0.12 o                         
  -5   2   6          5.01          4.57         0.20 o                         
  -4   2   6         22.24         20.35         0.32 o                         
  -3   2   6        322.35        320.84         2.84 o                         
  -2   2   6        170.73        195.07         1.65 o                         
  -1   2   6         19.11         16.95         0.22 o                         
   0   2   6         32.73         41.42         0.46 o                         
   1   2   6        153.40        147.40         1.20 o                         
   2   2   6         12.61         10.56         0.19 o                         
   3   2   6          5.46          5.73         0.16 o                         
   4   2   6        211.06        219.78         2.05 o                         
   5   2   6         54.88         52.35         0.67 o                         
   6   2   6          3.45          4.37         0.29 o                         
   7   2   6          0.15          0.13         0.19 o                         
  -9   3   6          3.19          2.85         0.30 o                         
  -8   3   6          2.85          2.57         0.27 o                         
  -7   3   6          2.28          2.17         0.26 o                         
  -6   3   6          0.42          0.35         0.19 o                         
  -5   3   6         36.56         35.95         0.58 o                         
  -4   3   6         18.75         19.46         0.33 o                         
  -3   3   6        159.00        157.51         1.43 o                         
  -2   3   6          1.37          0.13         0.07 o                         
  -1   3   6         24.31         27.77         0.39 o                         
   0   3   6         84.63         82.51         0.84 o                         
   1   3   6          9.13         10.11         0.29 o                         
   2   3   6          0.89          0.92         0.07 o                         
   3   3   6         31.19         39.24         0.48 o                         
   4   3   6        109.21        104.78         1.11 o                         
   5   3   6         13.36         10.27         0.45 o                         
   6   3   6          7.76          8.92         0.41 o                         
   7   3   6         22.22         24.28         0.88 o                         
  -9   4   6          1.91          1.64         0.30 o                         
  -8   4   6         12.89         12.64         0.52 o                         
  -7   4   6          4.54          4.79         0.36 o                         
  -6   4   6          0.17         -0.08         0.14 o                         
  -5   4   6          0.34          0.30         0.13 o                         
  -4   4   6          0.72          0.30         0.09 o                         
  -3   4   6         30.72         31.48         0.41 o                         
  -2   4   6          1.36          1.56         0.12 o                         
  -1   4   6          9.86         10.97         0.25 o                         
   0   4   6          0.29          0.59         0.12 o                         
   1   4   6         73.79         67.41         0.79 o                         
   2   4   6          1.75          1.64         0.17 o                         
   3   4   6         20.05         18.95         0.44 o                         
   4   4   6         62.48         60.65         0.94 o                         
   5   4   6          4.25          5.47         0.32 o                         
   6   4   6          1.97          2.20         0.28 o                         
  -8   5   6          3.26          2.59         0.31 o                         
  -7   5   6          0.01         -0.19         0.19 o                         
  -6   5   6          0.00         -0.03         0.15 o                         
  -5   5   6          0.01          0.16         0.15 o                         
  -4   5   6         54.83         49.34         0.88 o                         
  -3   5   6        104.02         91.52         0.83 o                         
  -2   5   6         27.21         27.58         0.40 o                         
  -1   5   6          4.92          4.52         0.21 o                         
   0   5   6          1.85          1.48         0.15 o                         
   1   5   6          0.07          0.02         0.16 o                         
   2   5   6          0.78          0.86         0.17 o                         
   3   5   6          2.15          1.97         0.23 o                         
   4   5   6          5.96          4.83         0.32 o                         
   5   5   6          0.51          0.99         0.24 o                         
  -8   6   6          0.58          0.86         0.30 o                         
  -7   6   6          1.62          1.16         0.27 o                         
  -6   6   6          1.16          3.57         0.35 o                         
  -5   6   6          0.08          0.20         0.23 o                         
  -4   6   6         16.52         15.22         0.61 o                         
  -3   6   6         61.09         76.73         2.62 o                         
  -2   6   6          6.62          6.16         0.31 o                         
  -1   6   6          1.83          2.22         0.21 o                         
   0   6   6          1.06          2.19         0.22 o                         
   1   6   6          3.60          4.40         0.32 o                         
   2   6   6          0.04          0.00         0.19 o                         
   3   6   6          0.01          0.70         0.23 o                         
   4   6   6          0.02         -0.15         0.21 o                         
  -6   7   6          0.67          0.75         0.27 o                         
  -5   7   6          7.65          7.57         0.49 o                         
  -4   7   6         14.57         14.71         0.64 o                         
  -3   7   6         14.27         14.10         0.60 o                         
  -2   7   6          7.07          7.46         0.37 o                         
  -1   7   6          7.26          7.34         0.40 o                         
   0   7   6          2.97          3.39         0.41 o                         
   1   7   6          0.22          0.08         0.21 o                         
   2   7   6          2.08          1.85         0.28 o                         
  -4   8   6          0.19          1.21         0.30 o                         
  -3   8   6          0.65          0.96         0.30 o                         
  -2   8   6          0.00         -0.04         0.24 o                         
  -1   8   6          3.90          4.38         0.36 o                         
   0   8   6          5.49          5.93         0.47 o                         
  -3  -9   7          0.32          0.19         0.19 o                         
  -2  -9   7          0.43          0.43         0.20 o                         
  -1  -9   7          1.63          1.42         0.14 o                         
   0  -9   7          2.18          2.19         0.30 o                         
   1  -9   7          0.06          0.08         0.29 o                         
   2  -9   7          1.90          1.84         0.37 o                         
   3  -9   7         18.00         18.06         0.86 o                         
   4  -9   7         32.25         34.01         0.84 o                         
   5  -9   7          3.34          3.13         0.22 o                         
  -4  -8   7          0.31          0.42         0.18 o                         
  -3  -8   7          2.18          2.05         0.20 o                         
  -2  -8   7          3.69          4.02         0.21 o                         
  -1  -8   7          2.56          2.75         0.17 o                         
   0  -8   7          0.11         -0.01         0.20 o                         
   1  -8   7          2.00          2.12         0.27 o                         
   2  -8   7          3.86          3.73         0.47 o                         
   3  -8   7         60.46         59.12         1.55 o                         
   4  -8   7          6.80          7.04         0.33 o                         
   5  -8   7          2.99          3.40         0.26 o                         
   6  -8   7          5.47          6.25         0.38 o                         
  -6  -7   7          0.41          0.30         0.22 o                         
  -5  -7   7          0.65          1.03         0.23 o                         
  -4  -7   7          6.27          6.77         0.31 o                         
  -3  -7   7          7.19          7.77         0.29 o                         
  -2  -7   7          1.63          1.77         0.14 o                         
  -1  -7   7          0.01          0.05         0.09 o                         
   0  -7   7          8.96         12.19         0.38 o                         
   1  -7   7          6.43          7.02         0.34 o                         
   2  -7   7          0.96          0.38         0.18 o                         
   3  -7   7          8.48          8.15         0.28 o                         
   4  -7   7          3.11          3.30         0.16 o                         
   5  -7   7          0.12          0.09         0.15 o                         
   6  -7   7         14.36         16.00         0.45 o                         
   7  -7   7         19.00         20.50         0.54 o                         
  -7  -6   7          5.77          6.70         0.86 o                         
  -6  -6   7          0.77          0.86         0.22 o                         
  -5  -6   7          0.01          0.02         0.23 o                         
  -4  -6   7         20.51         20.80         0.43 o                         
  -3  -6   7          1.51          1.40         0.13 o                         
  -2  -6   7         39.77         41.05         0.45 o                         
  -1  -6   7         12.05          7.87         0.17 o                         
   0  -6   7         18.22         17.56         0.26 o                         
   1  -6   7         10.17          9.90         0.22 o                         
   2  -6   7         14.69         15.40         0.24 o                         
   3  -6   7         13.72         12.52         0.25 o                         
   4  -6   7          0.00         -0.01         0.09 o                         
   5  -6   7          1.05          0.72         0.14 o                         
   6  -6   7          0.93          0.73         0.19 o                         
   7  -6   7          1.12          0.88         0.19 o                         
  -7  -5   7         26.87         31.90         0.77 o                         
  -6  -5   7          4.09          4.34         0.32 o                         
  -5  -5   7          8.05          7.30         0.24 o                         
  -4  -5   7          1.64          1.71         0.15 o                         
  -3  -5   7         67.55         71.27         0.72 o                         
  -2  -5   7          5.36          5.04         0.14 o                         
  -1  -5   7          2.15          0.95         0.06 o                         
   0  -5   7         16.98         20.65         0.23 o                         
   1  -5   7         14.53         12.09         0.17 o                         
   2  -5   7          4.43          3.12         0.11 o                         
   3  -5   7          0.04         -0.02         0.05 o                         
   4  -5   7          0.09         -0.07         0.07 o                         
   5  -5   7          6.48          5.21         0.26 o                         
   6  -5   7         31.09         28.19         0.57 o                         
   7  -5   7          0.80          0.60         0.19 o                         
   8  -5   7          2.06          2.04         0.36 o                         
  -8  -4   7         22.71         24.08         0.65 o                         
  -7  -4   7          3.49          2.92         0.26 o                         
  -6  -4   7          0.04         -0.06         0.15 o                         
  -5  -4   7        131.78        133.99         1.36 o                         
  -4  -4   7          2.73          3.33         0.19 o                         
  -3  -4   7         10.98         10.32         0.18 o                         
  -2  -4   7         39.58         29.21         0.31 o                         
  -1  -4   7          8.41         10.91         0.18 o                         
   0  -4   7         20.40         29.01         0.29 o                         
   1  -4   7        321.68        309.57         2.13 o                         
   2  -4   7          0.86          2.15         0.09 o                         
   3  -4   7          1.77          1.23         0.08 o                         
   4  -4   7         11.10         12.26         0.22 o                         
   5  -4   7         10.24          8.77         0.27 o                         
   6  -4   7         47.68         47.05         0.65 o                         
   7  -4   7          1.43          2.06         0.22 o                         
   8  -4   7          0.43          0.38         0.24 o                         
  -8  -3   7          0.76          0.35         0.19 o                         
  -7  -3   7          1.70          1.84         0.21 o                         
  -6  -3   7          2.60          2.91         0.25 o                         
  -5  -3   7        497.69        493.97         3.90 o                         
  -4  -3   7        153.58        166.93         1.36 o                         
  -3  -3   7          2.74          3.03         0.11 o                         
  -2  -3   7        186.38        226.01         1.67 o                         
  -1  -3   7         38.85         58.35         0.47 o                         
   0  -3   7         36.55         41.15         0.35 o                         
   1  -3   7        256.91        259.90         1.74 o                         
   2  -3   7         21.36         26.19         0.28 o                         
   3  -3   7        297.18        286.54         2.08 o                         
   4  -3   7         51.52         52.28         0.47 o                         
   5  -3   7        136.90        124.90         1.07 o                         
   6  -3   7         76.61         80.34         0.92 o                         
   7  -3   7         11.26         11.30         0.38 o                         
   8  -3   7          0.51          0.44         0.21 o                         
  -9  -2   7          8.83         10.69         0.67 o                         
  -8  -2   7          0.32          0.00         0.18 o                         
  -7  -2   7          1.33          1.54         0.26 o                         
  -6  -2   7        151.71        160.90         1.58 o                         
  -5  -2   7        467.40        453.23         4.31 o                         
  -4  -2   7         67.57         67.90         0.74 o                         
  -3  -2   7         44.45         54.92         0.78 o                         
  -2  -2   7        796.46        810.44        11.61 o                         
  -1  -2   7        118.33        121.37         0.87 o                         
   0  -2   7        770.09        761.05         5.52 o                         
   1  -2   7        236.68        256.43         1.95 o                         
   2  -2   7        402.22        518.31         3.51 o                         
   3  -2   7          0.06          0.05         0.05 o                         
   4  -2   7         55.62         49.12         0.45 o                         
   5  -2   7        456.30        472.66         3.71 o                         
   6  -2   7          8.47          8.76         0.27 o                         
   7  -2   7         21.14         22.87         0.51 o                         
   8  -2   7          9.18         10.80         0.57 o                         
  -9  -1   7          7.24          8.61         0.53 o                         
  -8  -1   7          0.18         -0.12         0.26 o                         
  -7  -1   7        495.69        480.66         4.69 o                         
  -6  -1   7        771.13        749.12         6.96 o                         
  -5  -1   7          1.46          2.86         0.17 o                         
  -4  -1   7        292.61        296.97         2.54 o                         
  -3  -1   7        620.28        647.75         4.76 o                         
  -2  -1   7          0.36          0.11         0.06 o                         
  -1  -1   7        649.17        642.57         6.23 o                         
   0  -1   7        327.80        347.26         2.86 o                         
   1  -1   7        702.86        781.14         5.68 o                         
   2  -1   7          7.57         11.22         0.21 o                         
   3  -1   7          0.02          0.30         0.06 o                         
   4  -1   7        125.37        136.63         1.12 o                         
   5  -1   7        414.58        391.56         3.26 o                         
   6  -1   7          0.25          0.00         0.12 o                         
   7  -1   7         55.02         56.85         0.88 o                         
   8  -1   7          6.29          7.24         0.36 o                         
  -9   0   7         13.49         14.07         0.67 o                         
  -8   0   7          3.68          3.27         0.29 o                         
  -7   0   7        254.72        257.64         2.48 o                         
  -6   0   7        220.58        231.08         2.20 o                         
  -5   0   7         19.34         21.68         0.55 o                         
  -4   0   7         70.41         64.10         0.79 o                         
  -3   0   7        262.30        265.60         2.16 o                         
  -2   0   7        693.41        753.04         5.77 o                         
  -1   0   7        242.83        254.70         3.38 o                         
   0   0   7        194.07        247.21         1.97 o                         
   1   0   7       1288.19       1416.60         9.83 o                         
   2   0   7         80.10        102.95         0.95 o                         
   3   0   7        321.00        323.87         2.35 o                         
   4   0   7          2.79          2.38         0.13 o                         
   5   0   7         60.08         62.74         0.69 o                         
   6   0   7         27.08         25.27         0.47 o                         
   7   0   7          1.41          2.39         0.25 o                         
   8   0   7          4.54          4.77         0.34 o                         
  -9   1   7          1.50          0.48         0.33 o                         
  -8   1   7         12.06         10.42         0.80 o                         
  -7   1   7          0.41          0.44         0.22 o                         
  -6   1   7          1.20          1.66         0.21 o                         
  -5   1   7          8.10          9.40         0.35 o                         
  -4   1   7        137.83        150.79         1.98 o                         
  -3   1   7        566.94        575.34         4.25 o                         
  -2   1   7        175.70        164.13         1.68 o                         
  -1   1   7        150.99        146.08         1.56 o                         
   0   1   7        284.52        299.29         3.07 o                         
   1   1   7          0.01          0.54         0.07 o                         
   2   1   7          2.78          0.59         0.08 o                         
   3   1   7        164.52        165.70         1.29 o                         
   4   1   7         60.51         56.66         0.68 o                         
   5   1   7         43.18         41.55         0.57 o                         
   6   1   7         49.91         50.10         0.80 o                         
   7   1   7          3.35          3.58         0.30 o                         
  -9   2   7          0.09          0.65         0.55 o                         
  -8   2   7        103.43        102.25         1.44 o                         
  -7   2   7        105.11        107.81         1.59 o                         
  -6   2   7         15.31         13.95         0.41 o                         
  -5   2   7          0.26          1.05         0.13 o                         
  -4   2   7        400.04        391.40         3.29 o                         
  -3   2   7        463.38        470.68         3.71 o                         
  -2   2   7          6.87          5.18         0.20 o                         
  -1   2   7         23.24         28.57         0.42 o                         
   0   2   7        702.06        756.86         5.30 o                         
   1   2   7        133.36        145.76         1.26 o                         
   2   2   7         34.46         33.32         0.39 o                         
   3   2   7         99.87        103.98         1.00 o                         
   4   2   7       1270.50       1303.80        11.08 o                         
   5   2   7        184.48        186.68         1.96 o                         
   6   2   7          2.15          2.82         0.25 o                         
   7   2   7          2.31          3.31         0.36 o                         
  -9   3   7          2.18          2.79         0.46 o                         
  -8   3   7         81.21         84.06         1.40 o                         
  -7   3   7        110.74        117.23         1.71 o                         
  -6   3   7          0.34          0.13         0.19 o                         
  -5   3   7         11.44         10.60         0.37 o                         
  -4   3   7         28.87         32.89         0.49 o                         
  -3   3   7          6.34          7.01         0.22 o                         
  -2   3   7         94.48         92.63         0.92 o                         
  -1   3   7          6.46          6.58         0.24 o                         
   0   3   7          4.72          5.47         0.25 o                         
   1   3   7          8.22          6.40         0.29 o                         
   2   3   7         16.28         18.20         0.35 o                         
   3   3   7         48.67         49.22         0.84 o                         
   4   3   7          3.50          3.41         0.21 o                         
   5   3   7          7.01          6.83         0.32 o                         
   6   3   7          6.40          5.21         0.39 o                         
  -9   4   7          6.26          5.57         0.51 o                         
  -8   4   7         29.93         33.12         0.74 o                         
  -7   4   7          1.48          1.44         0.23 o                         
  -6   4   7          5.67          5.21         0.46 o                         
  -5   4   7          1.14          1.20         0.18 o                         
  -4   4   7         60.90         58.29         0.69 o                         
  -3   4   7         33.07         32.62         0.50 o                         
  -2   4   7          0.49          0.62         0.07 o                         
  -1   4   7         23.70         23.61         0.41 o                         
   0   4   7         13.18         13.50         0.52 o                         
   1   4   7          0.53          0.57         0.13 o                         
   2   4   7         10.33         12.21         0.43 o                         
   3   4   7         12.41         14.57         0.49 o                         
   4   4   7         13.05         11.17         0.44 o                         
   5   4   7          0.10          0.20         0.19 o                         
  -8   5   7          8.37          9.99         0.73 o                         
  -7   5   7          4.75          5.33         0.38 o                         
  -6   5   7          0.05         -0.04         0.16 o                         
  -5   5   7          2.55          2.55         0.24 o                         
  -4   5   7          4.54          5.49         0.35 o                         
  -3   5   7          0.12          0.17         0.13 o                         
  -2   5   7          3.36          3.01         0.24 o                         
  -1   5   7          8.62          8.51         0.31 o                         
   0   5   7          2.67          3.06         0.23 o                         
   1   5   7          0.58          0.19         0.15 o                         
   2   5   7          5.00          5.23         0.30 o                         
   3   5   7         15.40         16.20         0.63 o                         
   4   5   7          1.55          0.43         0.22 o                         
  -7   6   7          5.09          5.29         0.47 o                         
  -6   6   7          1.00          1.02         0.41 o                         
  -5   6   7          0.16          0.11         0.25 o                         
  -4   6   7          1.83          1.45         0.28 o                         
  -3   6   7          0.22          0.37         0.20 o                         
  -2   6   7          1.02          0.81         0.20 o                         
  -1   6   7          2.46          2.27         0.27 o                         
   0   6   7          1.91          1.33         0.24 o                         
   1   6   7          0.84          0.66         0.22 o                         
   2   6   7          6.31          5.30         0.38 o                         
   3   6   7         16.27         15.42         0.60 o                         
  -6   7   7          1.23          1.19         0.32 o                         
  -5   7   7          9.25          7.82         0.50 o                         
  -4   7   7         15.00         13.29         0.63 o                         
  -3   7   7          4.97          4.73         0.41 o                         
  -2   7   7          1.57          1.08         0.23 o                         
  -1   7   7          0.42          0.34         0.21 o                         
   0   7   7          0.86          1.35         0.26 o                         
   1   7   7          0.23          0.50         0.23 o                         
   2   7   7          0.01         -0.32         0.32 o                         
  -3   8   7          3.14          2.54         0.32 o                         
  -2   8   7          0.07          0.13         0.23 o                         
  -2  -9   8          8.70          8.65         0.41 o                         
  -1  -9   8         10.10          8.88         0.29 o                         
   0  -9   8         19.82         22.47         0.73 o                         
   1  -9   8         17.24         18.19         0.75 o                         
   2  -9   8         61.09         64.15         1.45 o                         
   3  -9   8          5.08          5.15         0.53 o                         
   4  -9   8          3.60          3.78         0.47 o                         
  -4  -8   8          1.82          2.13         0.23 o                         
  -3  -8   8         41.34         41.92         0.74 o                         
  -2  -8   8         17.80         18.11         0.39 o                         
  -1  -8   8         20.65         20.54         0.42 o                         
   0  -8   8         26.08         28.18         0.74 o                         
   1  -8   8         39.02         38.14         0.91 o                         
   2  -8   8         88.90         86.52         1.36 o                         
   3  -8   8         72.28         72.34         1.23 o                         
   4  -8   8         26.37         26.29         0.52 o                         
   5  -8   8          0.64          0.34         0.18 o                         
   6  -8   8         19.74         18.90         0.59 o                         
  -5  -7   8          6.30          6.11         0.38 o                         
  -4  -7   8          3.52          3.80         0.26 o                         
  -3  -7   8          0.03         -0.12         0.12 o                         
  -2  -7   8          0.06         -0.10         0.10 o                         
  -1  -7   8          0.09         -0.02         0.09 o                         
   0  -7   8         18.06         17.02         0.35 o                         
   1  -7   8          6.38          7.90         0.23 o                         
   2  -7   8         29.03         27.83         0.45 o                         
   3  -7   8         89.47         88.04         0.90 o                         
   4  -7   8          3.27          2.72         0.18 o                         
   5  -7   8          4.70          5.87         0.26 o                         
   6  -7   8          1.58          1.20         0.21 o                         
   7  -7   8          0.56          0.89         0.26 o                         
  -6  -6   8         21.07         21.84         0.64 o                         
  -5  -6   8          0.00         -0.13         0.13 o                         
  -4  -6   8         14.48         13.45         0.37 o                         
  -3  -6   8          8.33          7.32         0.24 o                         
  -2  -6   8          0.04         -0.05         0.07 o                         
  -1  -6   8         20.06         21.51         0.29 o                         
   0  -6   8         33.03         33.31         0.41 o                         
   1  -6   8          9.84          7.14         0.23 o                         
   2  -6   8        270.81        268.29         2.29 o                         
   3  -6   8         57.53         59.35         0.66 o                         
   4  -6   8         67.60         69.38         0.82 o                         
   5  -6   8          1.56          1.15         0.16 o                         
   6  -6   8          1.34          1.19         0.18 o                         
   7  -6   8          1.78          1.67         0.23 o                         
  -7  -5   8          1.20          0.65         0.24 o                         
  -6  -5   8          0.33          0.61         0.21 o                         
  -5  -5   8         58.76         58.47         0.77 o                         
  -4  -5   8          1.06          1.35         0.14 o                         
  -3  -5   8          2.94          3.12         0.16 o                         
  -2  -5   8         41.91         44.76         0.50 o                         
  -1  -5   8          0.09          0.30         0.06 o                         
   0  -5   8          4.63          5.81         0.12 o                         
   1  -5   8          1.32          1.03         0.07 o                         
   2  -5   8         79.33         74.30         0.67 o                         
   3  -5   8         23.94         23.77         0.31 o                         
   4  -5   8          3.62          3.60         0.16 o                         
   5  -5   8          0.53          0.14         0.13 o                         
   6  -5   8         21.13         19.55         0.45 o                         
   7  -5   8          8.20          8.77         0.37 o                         
  -8  -4   8         10.51         13.02         0.55 o                         
  -7  -4   8          0.46          0.16         0.18 o                         
  -6  -4   8          4.04          4.67         0.26 o                         
  -5  -4   8        147.74        143.23         1.45 o                         
  -4  -4   8         69.70         68.18         0.84 o                         
  -3  -4   8         36.65         39.08         0.40 o                         
  -2  -4   8         19.87         13.47         0.20 o                         
  -1  -4   8         85.20         86.40         0.74 o                         
   0  -4   8         29.70         29.01         0.33 o                         
   1  -4   8         62.09         63.87         0.58 o                         
   2  -4   8        172.02        186.30         1.39 o                         
   3  -4   8          4.85          3.27         0.11 o                         
   4  -4   8          3.75          4.98         0.15 o                         
   5  -4   8          0.27          0.65         0.13 o                         
   6  -4   8          0.47          0.14         0.12 o                         
   7  -4   8          1.23          0.85         0.17 o                         
   8  -4   8          0.11          0.05         0.28 o                         
  -8  -3   8         27.69         31.14         0.70 o                         
  -7  -3   8          9.51         10.01         0.62 o                         
  -6  -3   8          0.01          0.38         0.34 o                         
  -5  -3   8         41.58         40.75         0.58 o                         
  -4  -3   8        207.38        199.48         1.61 o                         
  -3  -3   8        127.79        125.81         1.02 o                         
  -2  -3   8         16.92         26.95         0.31 o                         
  -1  -3   8         25.41         38.27         0.37 o                         
   0  -3   8          0.58          1.33         0.08 o                         
   1  -3   8          0.05          0.13         0.05 o                         
   2  -3   8         38.73         32.93         0.38 o                         
   3  -3   8         12.86         14.36         0.20 o                         
   4  -3   8         11.65          9.90         0.21 o                         
   5  -3   8         84.96         73.81         0.84 o                         
   6  -3   8          0.06         -0.09         0.11 o                         
   7  -3   8         10.21         10.45         0.35 o                         
   8  -3   8          0.37          0.68         0.27 o                         
  -9  -2   8         30.96         32.67         1.10 o                         
  -8  -2   8          0.89          0.73         0.22 o                         
  -7  -2   8          2.64          2.77         0.29 o                         
  -6  -2   8         39.12         43.63         0.75 o                         
  -5  -2   8         26.68         25.19         0.48 o                         
  -4  -2   8          0.90          2.23         0.16 o                         
  -3  -2   8          1.03          1.10         0.09 o                         
  -2  -2   8        141.29        139.35         1.19 o                         
  -1  -2   8          0.27         -0.01         0.04 o                         
   0  -2   8        212.90        222.01         1.79 o                         
   1  -2   8         65.12         95.23         0.91 o                         
   2  -2   8          2.54          3.66         0.20 o                         
   3  -2   8         32.73         36.66         0.38 o                         
   4  -2   8         92.34         91.71         0.81 o                         
   5  -2   8         35.37         31.24         0.38 o                         
   6  -2   8          1.57          1.95         0.16 o                         
   7  -2   8          1.53          0.94         0.17 o                         
   8  -2   8          3.02          3.23         0.31 o                         
  -9  -1   8          0.33          0.05         0.30 o                         
  -8  -1   8          0.24          0.08         0.22 o                         
  -7  -1   8          2.90          2.55         0.24 o                         
  -6  -1   8        187.68        194.63         2.24 o                         
  -5  -1   8         66.53         73.93         1.00 o                         
  -4  -1   8         23.51         23.44         0.39 o                         
  -3  -1   8        394.36        424.72         3.35 o                         
  -2  -1   8        246.21        270.53         2.46 o                         
  -1  -1   8          9.33         14.04         0.22 o                         
   0  -1   8         69.66         53.80         0.57 o                         
   1  -1   8        100.87         81.24         0.77 o                         
   2  -1   8        211.44        204.47         2.15 o                         
   3  -1   8         60.95         54.43         0.58 o                         
   4  -1   8         49.59         45.05         0.49 o                         
   5  -1   8         53.76         54.29         0.62 o                         
   6  -1   8         41.47         42.80         0.70 o                         
   7  -1   8          4.76          4.79         0.29 o                         
   8  -1   8          0.32          0.26         0.25 o                         
  -9   0   8          1.37          0.82         0.30 o                         
  -8   0   8          0.70          1.60         0.28 o                         
  -7   0   8         98.63        100.11         1.40 o                         
  -6   0   8        282.54        272.94         4.56 o                         
  -5   0   8         37.10         37.19         0.66 o                         
  -4   0   8         30.89         32.59         0.50 o                         
  -3   0   8        123.78        108.84         1.10 o                         
  -2   0   8         77.77         68.32         0.67 o                         
  -1   0   8        324.16        328.36         2.78 o                         
   0   0   8        133.69        147.45         1.50 o                         
   1   0   8        310.61        388.11         3.05 o                         
   2   0   8         37.46         35.08         0.40 o                         
   3   0   8          1.45          2.10         0.10 o                         
   4   0   8        485.95        495.52         4.08 o                         
   5   0   8         70.51         68.28         0.77 o                         
   6   0   8         22.95         24.26         0.50 o                         
   7   0   8         10.31         11.23         0.71 o                         
  -9   1   8          0.37          0.36         0.35 o                         
  -8   1   8        160.02        155.91         2.49 o                         
  -7   1   8        414.89        416.50         4.92 o                         
  -6   1   8         21.15         20.62         0.46 o                         
  -5   1   8        154.36        156.89         1.84 o                         
  -4   1   8        459.37        469.17         4.16 o                         
  -3   1   8        118.45        127.73         1.15 o                         
  -2   1   8        129.15        117.43         1.11 o                         
  -1   1   8          4.89          3.52         0.20 o                         
   0   1   8        248.07        252.34         2.94 o                         
   1   1   8         22.83         20.27         0.28 o                         
   2   1   8         13.32         11.17         0.22 o                         
   3   1   8         70.20         73.49         0.75 o                         
   4   1   8        325.26        328.86         2.97 o                         
   5   1   8          0.53          0.66         0.15 o                         
   6   1   8         45.74         49.81         0.97 o                         
   7   1   8          7.84          8.06         0.45 o                         
  -9   2   8          0.24          0.17         0.27 o                         
  -8   2   8        100.96        102.24         1.62 o                         
  -7   2   8        134.99        144.69         2.06 o                         
  -6   2   8          0.22          0.12         0.16 o                         
  -5   2   8         14.44         10.53         0.32 o                         
  -4   2   8         95.39         96.95         1.07 o                         
  -3   2   8        234.90        222.07         2.09 o                         
  -2   2   8        108.69        112.44         1.17 o                         
  -1   2   8         82.44         81.02         0.76 o                         
   0   2   8        925.74        931.03         7.52 o                         
   1   2   8        224.86        249.21         2.15 o                         
   2   2   8         53.36         51.22         0.58 o                         
   3   2   8         21.76         22.01         0.65 o                         
   4   2   8          0.20          0.81         0.18 o                         
   5   2   8         17.75         16.13         0.43 o                         
   6   2   8          1.84          1.66         0.24 o                         
  -9   3   8          7.11          7.24         0.49 o                         
  -8   3   8          0.51          1.04         0.30 o                         
  -7   3   8          1.80          1.87         0.29 o                         
  -6   3   8          1.43          0.87         0.22 o                         
  -5   3   8         17.80         14.58         0.43 o                         
  -4   3   8         85.26         87.57         1.15 o                         
  -3   3   8          6.53          5.05         0.24 o                         
  -2   3   8         20.57         21.45         0.32 o                         
  -1   3   8         78.79         84.34         1.09 o                         
   0   3   8         38.14         41.84         0.62 o                         
   1   3   8          6.98          8.32         0.30 o                         
   2   3   8         30.76         31.86         0.49 o                         
   3   3   8         17.99         18.27         0.42 o                         
   4   3   8         10.11         11.18         0.41 o                         
   5   3   8         25.68         24.30         0.62 o                         
   6   3   8          3.00          2.25         0.37 o                         
  -8   4   8         18.98         19.88         0.62 o                         
  -7   4   8          7.74          7.15         0.37 o                         
  -6   4   8          0.11          0.23         0.17 o                         
  -5   4   8         48.45         42.81         0.76 o                         
  -4   4   8         60.02         57.51         0.87 o                         
  -3   4   8          0.25          0.02         0.07 o                         
  -2   4   8          0.46          0.44         0.13 o                         
  -1   4   8         73.89         78.46         1.00 o                         
   0   4   8         25.00         26.77         0.55 o                         
   1   4   8          4.61          4.33         0.30 o                         
   2   4   8         41.75         45.01         0.85 o                         
   3   4   8        550.28        581.80         6.56 o                         
   4   4   8        159.20        167.95         2.23 o                         
   5   4   8          0.24          0.35         0.19 o                         
  -8   5   8         39.44         41.99         0.97 o                         
  -7   5   8          5.13          5.32         0.39 o                         
  -6   5   8          0.86          0.94         0.21 o                         
  -5   5   8         18.65         19.72         0.65 o                         
  -4   5   8         26.99         27.03         0.68 o                         
  -3   5   8          3.59          3.66         0.25 o                         
  -2   5   8          1.05          1.09         0.21 o                         
  -1   5   8          7.70          9.24         0.35 o                         
   0   5   8          1.36          2.05         0.22 o                         
   1   5   8         13.40         15.68         0.46 o                         
   2   5   8         25.09         28.06         0.63 o                         
   3   5   8          3.96          3.63         0.30 o                         
   4   5   8          1.85          1.38         0.30 o                         
  -7   6   8          0.75          0.57         0.30 o                         
  -6   6   8          1.71          1.41         0.33 o                         
  -5   6   8          7.64          7.42         0.83 o                         
  -4   6   8          1.48          1.39         0.30 o                         
  -3   6   8          0.06         -0.05         0.22 o                         
  -2   6   8          3.66          4.56         0.36 o                         
  -1   6   8          1.37          1.03         0.22 o                         
   0   6   8          1.49          1.73         0.25 o                         
   1   6   8          7.11          8.12         0.45 o                         
   2   6   8          0.67          1.24         0.28 o                         
   3   6   8          0.70          0.77         0.31 o                         
  -5   7   8          1.79          1.94         0.48 o                         
  -4   7   8          2.32          2.22         0.36 o                         
  -3   7   8          0.22          0.47         0.27 o                         
  -2   7   8          0.01         -0.22         0.23 o                         
  -1   7   8          0.84          1.37         0.26 o                         
   0   7   8          0.33          0.47         0.24 o                         
   1   7   8          0.58          0.51         0.25 o                         
  -2  -9   9         17.00         15.84         0.52 o                         
  -1  -9   9          0.19          0.14         0.12 o                         
   0  -9   9         11.64         14.52         0.55 o                         
   1  -9   9         58.20         60.28         1.67 o                         
   2  -9   9         37.98         39.71         1.42 o                         
   3  -9   9          9.29         10.32         0.66 o                         
   4  -9   9         24.21         23.59         0.92 o                         
  -4  -8   9          0.12          0.11         0.17 o                         
  -3  -8   9          5.18          5.64         0.31 o                         
  -2  -8   9         15.79         15.24         0.38 o                         
  -1  -8   9         28.90         28.48         0.51 o                         
   0  -8   9         31.96         31.91         0.58 o                         
   1  -8   9          9.47         10.31         0.61 o                         
   2  -8   9         68.14         68.43         1.16 o                         
   3  -8   9        140.68        143.88         1.71 o                         
   4  -8   9          2.79          3.14         0.22 o                         
   5  -8   9          0.29          0.60         0.20 o                         
  -5  -7   9          6.10          6.13         0.37 o                         
  -4  -7   9          3.30          2.84         0.24 o                         
  -3  -7   9         28.91         27.92         0.52 o                         
  -2  -7   9         19.22         16.54         0.35 o                         
  -1  -7   9         88.04         86.50         0.99 o                         
   0  -7   9         13.39         13.64         0.40 o                         
   1  -7   9        176.92        188.66         1.98 o                         
   2  -7   9         53.19         54.76         0.73 o                         
   3  -7   9          2.46          3.91         0.18 o                         
   4  -7   9          5.71          4.97         0.25 o                         
   5  -7   9         14.46         13.85         0.41 o                         
   6  -7   9          0.05         -0.04         0.17 o                         
  -6  -6   9          0.04          0.96         0.22 o                         
  -5  -6   9         28.26         28.45         0.60 o                         
  -4  -6   9         64.25         63.84         0.86 o                         
  -3  -6   9         58.29         54.71         0.75 o                         
  -2  -6   9         68.72         70.57         0.87 o                         
  -1  -6   9         66.56         59.20         0.67 o                         
   0  -6   9         83.21         86.78         0.81 o                         
   1  -6   9        198.87        187.90         1.59 o                         
   2  -6   9         51.70         50.87         0.63 o                         
   3  -6   9         25.51         33.31         0.49 o                         
   4  -6   9          1.50          1.57         0.15 o                         
   5  -6   9         88.70         84.93         1.06 o                         
   6  -6   9         53.98         50.88         1.08 o                         
   7  -6   9          3.79          2.81         0.29 o                         
  -7  -5   9          0.45          0.49         0.23 o                         
  -6  -5   9         15.46         16.17         0.53 o                         
  -5  -5   9         11.69         12.00         0.31 o                         
  -4  -5   9         10.93          9.07         0.28 o                         
  -3  -5   9          6.96          6.09         0.20 o                         
  -2  -5   9          0.01          0.05         0.06 o                         
  -1  -5   9         42.54         37.31         0.41 o                         
   0  -5   9          4.92          5.78         0.16 o                         
   1  -5   9          5.14          3.97         0.13 o                         
   2  -5   9        102.16         93.75         0.82 o                         
   3  -5   9          1.36          1.38         0.12 o                         
   4  -5   9         23.51         24.76         0.38 o                         
   5  -5   9         15.61         14.39         0.37 o                         
   6  -5   9          0.02          0.06         0.15 o                         
   7  -5   9          1.20          1.51         0.21 o                         
  -8  -4   9          8.14          7.91         0.57 o                         
  -7  -4   9         23.42         25.89         0.63 o                         
  -6  -4   9          1.07          0.71         0.15 o                         
  -5  -4   9         39.06         37.67         0.56 o                         
  -4  -4   9          5.99          5.10         0.19 o                         
  -3  -4   9          1.88          1.00         0.09 o                         
  -2  -4   9         41.18         44.87         0.50 o                         
  -1  -4   9         35.76         37.48         0.41 o                         
   0  -4   9          0.02          0.09         0.09 o                         
   1  -4   9        426.97        397.51         3.13 o                         
   2  -4   9        185.09        180.93         1.62 o                         
   3  -4   9        251.76        235.98         2.05 o                         
   4  -4   9          8.72         10.08         0.22 o                         
   5  -4   9          1.29          1.55         0.19 o                         
   6  -4   9          0.72          0.69         0.14 o                         
   7  -4   9          3.58          3.36         0.26 o                         
  -8  -3   9          2.51          2.79         0.28 o                         
  -7  -3   9          0.14          0.19         0.18 o                         
  -6  -3   9        136.78        135.68         1.53 o                         
  -5  -3   9         11.27          8.95         0.28 o                         
  -4  -3   9          4.25          3.68         0.15 o                         
  -3  -3   9        108.67        111.51         1.02 o                         
  -2  -3   9          2.41          4.72         0.16 o                         
  -1  -3   9         18.45         18.73         0.23 o                         
   0  -3   9         41.64         40.80         0.42 o                         
   1  -3   9         88.40         79.51         0.75 o                         
   2  -3   9         37.03         30.01         0.37 o                         
   3  -3   9          4.01          7.02         0.20 o                         
   4  -3   9          8.66          7.05         0.20 o                         
   5  -3   9          1.63          0.66         0.15 o                         
   6  -3   9         20.65         27.14         0.46 o                         
   7  -3   9          1.37          1.03         0.21 o                         
  -8  -2   9          2.48          2.27         0.32 o                         
  -7  -2   9          7.76          7.95         0.36 o                         
  -6  -2   9        243.33        237.75         2.48 o                         
  -5  -2   9        209.04        202.18         2.30 o                         
  -4  -2   9          1.67          1.78         0.15 o                         
  -3  -2   9         25.88         27.37         0.56 o                         
  -2  -2   9         17.99         15.40         0.24 o                         
  -1  -2   9          4.91          2.43         0.09 o                         
   0  -2   9          9.87          8.99         0.24 o                         
   1  -2   9        301.16        346.68         2.91 o                         
   2  -2   9         12.21         10.28         0.24 o                         
   3  -2   9         24.70         26.23         0.34 o                         
   4  -2   9          1.11          2.45         0.17 o                         
   5  -2   9          0.01          0.12         0.09 o                         
   6  -2   9          2.73          1.68         0.15 o                         
   7  -2   9          0.02         -0.09         0.17 o                         
  -9  -1   9         11.36         12.06         0.75 o                         
  -8  -1   9          5.08          4.85         0.40 o                         
  -7  -1   9          8.70          8.06         0.61 o                         
  -6  -1   9         90.50         87.44         1.19 o                         
  -5  -1   9        166.92        165.66         1.78 o                         
  -4  -1   9        179.50        166.18         1.76 o                         
  -3  -1   9         77.67         91.38         0.91 o                         
  -2  -1   9          0.05         -0.07         0.07 o                         
  -1  -1   9         70.66         60.97         0.63 o                         
   0  -1   9         31.65         29.79         0.39 o                         
   1  -1   9         36.83         36.50         0.43 o                         
   2  -1   9         15.29         16.50         0.25 o                         
   3  -1   9         64.24         63.25         0.75 o                         
   4  -1   9        102.11         86.54         0.82 o                         
   5  -1   9          6.66          8.31         0.26 o                         
   6  -1   9         15.03         15.44         0.40 o                         
   7  -1   9          0.50         -0.07         0.18 o                         
  -9   0   9          0.11         -0.22         1.00 o                         
  -8   0   9          9.91         12.73         0.95 o                         
  -7   0   9          0.01          0.32         0.26 o                         
  -6   0   9         53.49         49.43         1.08 o                         
  -5   0   9          2.08          2.60         0.19 o                         
  -4   0   9          2.97          3.73         0.16 o                         
  -3   0   9        242.63        259.04         2.13 o                         
  -2   0   9         20.72         19.92         0.30 o                         
  -1   0   9          0.36          0.49         0.09 o                         
   0   0   9         46.73         63.02         0.85 o                         
   1   0   9         11.22         11.81         0.21 o                         
   2   0   9         24.81         23.30         0.30 o                         
   3   0   9        107.79        111.10         1.01 o                         
   4   0   9         10.12          8.33         0.29 o                         
   5   0   9          1.72          2.58         0.15 o                         
   6   0   9          3.13          3.31         0.26 o                         
   7   0   9          0.01          0.09         0.25 o                         
  -9   1   9          1.40          0.96         0.41 o                         
  -8   1   9         12.35         12.16         0.65 o                         
  -7   1   9         17.85         20.48         0.74 o                         
  -6   1   9         36.02         36.91         0.77 o                         
  -5   1   9          2.73          2.20         0.18 o                         
  -4   1   9        171.46        166.50         1.55 o                         
  -3   1   9        176.91        178.03         1.55 o                         
  -2   1   9          1.92          2.69         0.15 o                         
  -1   1   9          1.17          2.68         0.14 o                         
   0   1   9         59.16         52.55         0.66 o                         
   1   1   9         39.24         47.06         0.54 o                         
   2   1   9         20.37         20.61         0.32 o                         
   3   1   9          0.26         -0.20         0.20 o                         
   4   1   9          1.71          2.36         0.20 o                         
   5   1   9         35.65         35.92         0.53 o                         
   6   1   9          9.39          9.97         0.45 o                         
  -9   2   9          2.14          1.55         0.48 o                         
  -8   2   9         26.38         26.49         0.77 o                         
  -7   2   9         97.53         99.87         1.55 o                         
  -6   2   9          0.14          0.03         0.19 o                         
  -5   2   9         14.53         14.70         0.48 o                         
  -4   2   9          0.60          0.36         0.14 o                         
  -3   2   9         13.81         12.99         0.29 o                         
  -2   2   9         29.48         30.32         0.50 o                         
  -1   2   9         41.41         44.02         0.51 o                         
   0   2   9         82.78         94.09         0.99 o                         
   1   2   9         29.05         32.11         0.50 o                         
   2   2   9         16.07         14.80         0.28 o                         
   3   2   9        235.52        236.49         2.21 o                         
   4   2   9        132.65        135.53         1.50 o                         
   5   2   9          4.01          3.81         0.25 o                         
   6   2   9          6.33          6.25         0.48 o                         
  -8   3   9        109.43        114.88         1.80 o                         
  -7   3   9         17.97         19.59         0.65 o                         
  -6   3   9         28.89         29.15         0.82 o                         
  -5   3   9        104.85         99.83         1.56 o                         
  -4   3   9         75.66         75.55         0.95 o                         
  -3   3   9         10.96         13.88         0.51 o                         
  -2   3   9         11.47         10.08         0.33 o                         
  -1   3   9         35.62         34.47         0.62 o                         
   0   3   9          5.76          9.49         0.47 o                         
   1   3   9         15.22         14.20         0.40 o                         
   2   3   9         19.00         17.75         0.38 o                         
   3   3   9         91.38         98.55         1.28 o                         
   4   3   9          0.26          0.58         0.21 o                         
   5   3   9         23.28         23.96         0.70 o                         
  -8   4   9         57.63         63.02         1.22 o                         
  -7   4   9          5.41          5.33         0.35 o                         
  -6   4   9          0.09         -0.06         0.20 o                         
  -5   4   9         41.81         41.34         0.87 o                         
  -4   4   9         88.96         84.22         1.32 o                         
  -3   4   9          2.68          3.22         0.17 o                         
  -2   4   9         21.04         21.03         0.62 o                         
  -1   4   9        269.89        267.37         3.23 o                         
   0   4   9        136.70        140.25         1.89 o                         
   1   4   9          0.46          0.26         0.19 o                         
   2   4   9         38.47         38.01         0.80 o                         
   3   4   9         33.78         35.15         0.79 o                         
   4   4   9         17.60         17.81         0.58 o                         
  -7   5   9          2.12          1.40         0.35 o                         
  -6   5   9          5.12          4.24         0.42 o                         
  -5   5   9         10.38         11.29         0.51 o                         
  -4   5   9          0.03          0.03         0.20 o                         
  -3   5   9          0.03         -0.15         0.22 o                         
  -2   5   9         22.69         22.99         0.55 o                         
  -1   5   9         18.91         19.29         0.52 o                         
   0   5   9          2.04          2.04         0.24 o                         
   1   5   9          9.57          9.08         0.41 o                         
   2   5   9          7.22          7.89         0.58 o                         
   3   5   9          0.48          0.67         0.25 o                         
  -6   6   9          1.88          4.50         0.86 o                         
  -5   6   9          2.77          2.86         0.37 o                         
  -4   6   9          0.01         -0.29         0.29 o                         
  -2   6   9          5.83          5.73         0.49 o                         
  -1   6   9          8.41          6.86         0.41 o                         
   0   6   9          1.85          2.13         0.29 o                         
   1   6   9         10.47          9.99         0.50 o                         
   2   6   9        133.30        145.17         2.09 o                         
  -4   7   9          1.43          1.69         0.42 o                         
  -3   7   9          0.07          0.35         0.32 o                         
  -2   7   9          1.56          2.15         0.34 o                         
  -1   7   9          0.97          0.90         0.30 o                         
  -2  -9  10          0.09          0.07         0.19 o                         
  -1  -9  10         14.43         13.61         0.41 o                         
   0  -9  10          0.79          0.33         0.27 o                         
   1  -9  10         30.11         33.47         1.18 o                         
   2  -9  10         11.39         10.20         0.66 o                         
   3  -9  10          0.05          0.08         0.27 o                         
  -4  -8  10          2.52          3.72         0.26 o                         
  -3  -8  10         28.90         29.88         0.62 o                         
  -2  -8  10          2.82          3.49         0.21 o                         
  -1  -8  10          5.72          4.79         0.32 o                         
   0  -8  10         41.05         41.76         0.65 o                         
   1  -8  10        107.63        110.66         1.37 o                         
   2  -8  10         36.69         36.16         0.60 o                         
   3  -8  10          0.00         -0.12         0.12 o                         
   4  -8  10          9.38          9.50         0.42 o                         
   5  -8  10         10.95         10.10         0.47 o                         
  -5  -7  10          0.20          0.00         0.18 o                         
  -4  -7  10          3.47          2.77         0.24 o                         
  -3  -7  10         57.51         50.33         0.81 o                         
  -2  -7  10         14.94         13.06         0.37 o                         
  -1  -7  10          1.91          1.97         0.16 o                         
   0  -7  10        156.54        155.89         1.63 o                         
   1  -7  10        208.62        210.04         1.89 o                         
   2  -7  10         48.85         48.58         0.67 o                         
   3  -7  10        125.16        127.79         1.42 o                         
   4  -7  10         28.85         27.64         0.55 o                         
   5  -7  10          5.68          5.39         0.30 o                         
   6  -7  10          0.16         -0.16         0.16 o                         
  -6  -6  10         29.63         36.30         0.84 o                         
  -5  -6  10          1.99          1.53         0.19 o                         
  -4  -6  10         34.10         35.23         0.60 o                         
  -3  -6  10         53.51         47.97         0.74 o                         
  -2  -6  10         11.32          8.65         0.28 o                         
  -1  -6  10         14.12         11.82         0.32 o                         
   0  -6  10         13.47         12.34         0.36 o                         
   1  -6  10        230.20        227.63         2.02 o                         
   2  -6  10        654.75        658.14         5.71 o                         
   3  -6  10         20.54         19.74         0.41 o                         
   4  -6  10          0.52          0.54         0.13 o                         
   5  -6  10          0.63          0.41         0.18 o                         
   6  -6  10          3.35          2.32         0.23 o                         
  -7  -5  10          7.58          8.51         0.55 o                         
  -6  -5  10         10.74          9.67         0.45 o                         
  -5  -5  10          1.08          1.02         0.15 o                         
  -4  -5  10         54.01         46.43         0.64 o                         
  -3  -5  10          7.41          5.92         0.25 o                         
  -2  -5  10         79.03         73.48         0.79 o                         
  -1  -5  10         18.57         18.91         0.30 o                         
   0  -5  10        359.24        374.04         2.82 o                         
   1  -5  10        239.17        247.81         1.92 o                         
   2  -5  10         59.95         66.81         0.72 o                         
   3  -5  10          0.26          0.19         0.10 o                         
   4  -5  10         18.82         14.12         0.35 o                         
   5  -5  10          1.45          1.69         0.20 o                         
   6  -5  10          8.80          7.53         0.45 o                         
   7  -5  10         17.68         20.78         0.56 o                         
  -7  -4  10          0.00          0.47         0.19 o                         
  -6  -4  10         63.19         64.30         0.83 o                         
  -5  -4  10         38.18         34.16         0.53 o                         
  -4  -4  10        105.13         91.81         1.10 o                         
  -3  -4  10         34.86         34.44         0.47 o                         
  -2  -4  10         14.30         12.11         0.24 o                         
  -1  -4  10         50.18         55.77         0.52 o                         
   0  -4  10        300.35        288.00         2.20 o                         
   1  -4  10          0.50          0.28         0.10 o                         
   2  -4  10          3.28          3.18         0.16 o                         
   3  -4  10          4.63          5.54         0.23 o                         
   4  -4  10        168.10        153.09         1.51 o                         
   5  -4  10        161.98        143.22         1.58 o                         
   6  -4  10          6.27          5.83         0.32 o                         
   7  -4  10          0.00         -0.17         0.17 o                         
  -8  -3  10          1.58          1.86         0.30 o                         
  -7  -3  10         14.67         16.06         0.51 o                         
  -6  -3  10          2.65          2.78         0.20 o                         
  -5  -3  10         25.77         20.45         0.45 o                         
  -4  -3  10         37.17         36.24         0.50 o                         
  -3  -3  10         16.14         14.59         0.29 o                         
  -2  -3  10          0.07          0.04         0.06 o                         
  -1  -3  10          4.72          4.12         0.12 o                         
   0  -3  10         29.19         30.35         0.37 o                         
   1  -3  10         28.13         20.23         0.30 o                         
   2  -3  10          9.20          8.35         0.21 o                         
   3  -3  10         25.20         24.75         0.38 o                         
   4  -3  10         25.02         18.95         0.34 o                         
   5  -3  10          2.13          1.73         0.22 o                         
   6  -3  10          0.39          0.09         0.14 o                         
   7  -3  10         11.98         14.60         0.52 o                         
  -8  -2  10         13.53         16.00         0.60 o                         
  -7  -2  10          0.00         -0.05         0.21 o                         
  -6  -2  10         17.88         19.70         0.58 o                         
  -5  -2  10          9.03          7.77         0.45 o                         
  -4  -2  10          3.09          1.95         0.19 o                         
  -3  -2  10          3.98          3.45         0.18 o                         
  -2  -2  10          0.07          0.02         0.06 o                         
  -1  -2  10         33.90         24.62         0.33 o                         
   0  -2  10        201.89        181.67         1.86 o                         
   1  -2  10        213.78        203.04         1.92 o                         
   2  -2  10        224.24        202.97         1.92 o                         
   3  -2  10         20.03         20.87         0.38 o                         
   4  -2  10         13.34         12.03         0.31 o                         
   5  -2  10          0.09          0.13         0.13 o                         
   6  -2  10         11.65         10.89         0.34 o                         
   7  -2  10          0.58          0.57         0.20 o                         
  -9  -1  10          3.99          4.62         0.53 o                         
  -8  -1  10          0.80          0.31         0.30 o                         
  -7  -1  10         73.52         73.52         1.52 o                         
  -6  -1  10         20.58         18.31         0.51 o                         
  -5  -1  10          3.90          3.94         0.22 o                         
  -4  -1  10         42.26         39.63         0.67 o                         
  -3  -1  10          2.04          1.60         0.12 o                         
  -2  -1  10         98.02        106.13         1.32 o                         
  -1  -1  10        153.02        152.38         1.48 o                         
   0  -1  10          2.05          3.81         0.17 o                         
   1  -1  10          9.90          7.49         0.17 o                         
   2  -1  10          2.96          1.07         0.11 o                         
   3  -1  10          0.67          0.15         0.14 o                         
   4  -1  10          6.94          7.91         0.27 o                         
   5  -1  10         25.58         27.41         0.48 o                         
   6  -1  10          0.26          0.18         0.17 o                         
   7  -1  10         13.62         17.58         0.76 o                         
  -9   0  10          0.77          0.18         0.44 o                         
  -8   0  10          2.71          2.77         0.57 o                         
  -7   0  10        116.33        118.45         2.01 o                         
  -6   0  10        128.27        128.91         2.09 o                         
  -5   0  10          2.75          2.73         0.19 o                         
  -4   0  10         20.89         19.64         0.44 o                         
  -3   0  10          5.67          6.67         0.28 o                         
  -2   0  10         65.82         60.78         0.74 o                         
  -1   0  10         11.77         12.42         0.27 o                         
   0   0  10        132.32        142.56         1.41 o                         
   1   0  10          0.50          0.36         0.16 o                         
   2   0  10         16.08         16.31         0.29 o                         
   3   0  10          0.10         -0.11         0.22 o                         
   4   0  10          0.00          0.11         0.10 o                         
   5   0  10          1.36          0.70         0.16 o                         
   6   0  10          0.04          0.01         0.21 o                         
  -9   1  10          0.68          0.29         0.38 o                         
  -8   1  10         11.43         12.05         0.77 o                         
  -7   1  10         59.02         61.56         1.27 o                         
  -6   1  10         37.65         38.76         0.83 o                         
  -5   1  10         37.91         35.63         0.64 o                         
  -4   1  10         32.34         32.80         0.55 o                         
  -3   1  10          6.04          5.72         0.24 o                         
  -2   1  10         55.79         54.03         0.64 o                         
  -1   1  10         46.49         43.61         0.58 o                         
   0   1  10          4.32          3.32         0.18 o                         
   1   1  10          0.17          0.10         0.08 o                         
   2   1  10         36.76         35.94         0.61 o                         
   3   1  10         52.38         48.86         0.63 o                         
   4   1  10         19.25         21.21         0.39 o                         
   5   1  10          5.27          4.38         0.30 o                         
   6   1  10          2.40          2.71         0.35 o                         
  -8   2  10          6.01          6.42         0.55 o                         
  -7   2  10         23.89         23.71         1.52 o                         
  -6   2  10          0.07          0.16         0.22 o                         
  -5   2  10          2.60          2.39         0.25 o                         
  -4   2  10         66.01         74.69         0.93 o                         
  -3   2  10          3.22          2.44         0.16 o                         
  -2   2  10         12.12         10.33         0.28 o                         
  -1   2  10         19.23         19.23         0.76 o                         
   0   2  10         15.67         14.28         0.34 o                         
   1   2  10          1.17          0.58         0.16 o                         
   2   2  10         29.14         28.24         0.79 o                         
   3   2  10          0.04         -0.01         0.12 o                         
   4   2  10          0.28          0.49         0.14 o                         
   5   2  10          3.36          4.17         0.39 o                         
  -8   3  10          0.24          0.47         0.34 o                         
  -7   3  10         14.86         16.41         0.70 o                         
  -6   3  10          4.37          4.47         0.40 o                         
  -5   3  10         20.72         20.25         0.68 o                         
  -4   3  10         42.00         38.89         0.67 o                         
  -3   3  10          2.81          1.80         0.15 o                         
  -2   3  10          2.33          1.96         0.16 o                         
  -1   3  10          7.75          6.74         0.19 o                         
   0   3  10         12.16         14.06         0.42 o                         
   1   3  10          7.24          8.14         0.35 o                         
   2   3  10          5.33          5.71         0.59 o                         
   3   3  10          5.03          4.98         0.29 o                         
   4   3  10          9.12          9.33         0.43 o                         
   5   3  10          6.97          7.01         0.49 o                         
  -8   4  10         23.66         23.89         0.86 o                         
  -7   4  10          3.21          3.34         0.35 o                         
  -6   4  10          0.63          0.56         0.24 o                         
  -5   4  10          1.98          1.59         0.26 o                         
  -4   4  10          2.34          1.67         0.26 o                         
  -3   4  10          0.69          0.37         0.17 o                         
  -2   4  10          2.82          3.42         0.24 o                         
  -1   4  10          6.39          6.76         0.57 o                         
   0   4  10          2.46          2.03         0.25 o                         
   1   4  10          3.36          2.37         0.45 o                         
   2   4  10         61.39         63.87         1.11 o                         
   3   4  10         81.14         88.12         1.40 o                         
   4   4  10          0.46          0.60         0.23 o                         
  -7   5  10          3.01          2.48         0.38 o                         
  -6   5  10         16.28         13.47         0.65 o                         
  -5   5  10         17.86         17.63         0.72 o                         
  -4   5  10          0.01          0.11         0.23 o                         
  -3   5  10          2.16          2.15         0.35 o                         
  -2   5  10          7.00          6.51         0.42 o                         
  -1   5  10          0.09          0.35         0.19 o                         
   0   5  10          3.81          2.89         0.26 o                         
   1   5  10          3.30          1.78         0.25 o                         
   2   5  10         10.69         12.36         0.83 o                         
   3   5  10          0.00          0.24         0.28 o                         
  -5   6  10         23.09         23.20         1.12 o                         
  -4   6  10          0.91          0.75         0.30 o                         
  -3   6  10          3.78          3.55         0.50 o                         
  -2   6  10         45.75         45.13         0.99 o                         
  -1   6  10         37.08         35.98         0.84 o                         
   0   6  10          0.25         -0.23         0.23 o                         
   1   6  10         22.33         25.68         1.39 o                         
  -1  -9  11          0.56          0.00         0.22 o                         
   0  -9  11          0.26          0.26         0.12 o                         
   1  -9  11         13.86         15.55         0.79 o                         
   2  -9  11          0.47          0.60         0.31 o                         
  -3  -8  11          0.78          0.58         0.17 o                         
  -2  -8  11          0.15          0.07         0.14 o                         
  -1  -8  11          0.46          0.51         0.20 o                         
   0  -8  11          0.71          0.66         0.14 o                         
   1  -8  11          5.77          7.30         0.29 o                         
   2  -8  11          0.36          0.32         0.14 o                         
   3  -8  11          2.29          1.98         0.22 o                         
   4  -8  11          0.16          0.10         0.19 o                         
  -5  -7  11          0.01         -0.04         0.22 o                         
  -4  -7  11          1.25          0.90         0.24 o                         
  -3  -7  11          3.55          3.98         0.25 o                         
  -2  -7  11         58.60         53.60         0.81 o                         
  -1  -7  11         32.77         28.90         0.57 o                         
   0  -7  11         34.08         35.14         0.53 o                         
   1  -7  11         33.43         31.78         0.50 o                         
   2  -7  11          1.33          0.88         0.15 o                         
   3  -7  11          1.91          2.10         0.19 o                         
   4  -7  11          9.26          9.32         0.35 o                         
   5  -7  11          5.97          6.02         0.40 o                         
  -6  -6  11         48.72         55.96         1.08 o                         
  -5  -6  11         12.15         15.76         0.46 o                         
  -4  -6  11         33.22         31.30         0.60 o                         
  -3  -6  11          0.07          0.14         0.14 o                         
  -2  -6  11         21.35         14.49         0.39 o                         
  -1  -6  11         62.03         61.45         0.79 o                         
   0  -6  11        283.79        291.26         2.67 o                         
   1  -6  11        100.09         93.72         1.05 o                         
   2  -6  11          0.79          0.87         0.15 o                         
   3  -6  11         18.52         17.28         0.43 o                         
   4  -6  11         39.46         36.03         0.67 o                         
   5  -6  11          7.18          4.82         0.28 o                         
   6  -6  11          0.64          0.86         0.19 o                         
  -7  -5  11         23.98         30.18         0.78 o                         
  -6  -5  11          3.31          2.52         0.27 o                         
  -5  -5  11          0.12          0.41         0.14 o                         
  -4  -5  11        129.45        106.86         1.28 o                         
  -3  -5  11        126.55        103.26         1.19 o                         
  -2  -5  11         45.22         39.05         0.54 o                         
  -1  -5  11        184.91        188.76         1.61 o                         
   0  -5  11        749.77        736.99         5.68 o                         
   1  -5  11         36.38         33.11         0.64 o                         
   2  -5  11        292.73        287.89         2.65 o                         
   3  -5  11         59.61         55.52         0.83 o                         
   4  -5  11         17.79         17.35         0.45 o                         
   5  -5  11          1.06          0.86         0.18 o                         
   6  -5  11          1.40          0.55         0.19 o                         
  -7  -4  11         39.45         49.39         1.22 o                         
  -6  -4  11         10.68          9.00         0.39 o                         
  -5  -4  11         53.50         53.99         0.77 o                         
  -4  -4  11         87.64         72.66         0.93 o                         
  -3  -4  11          5.23          9.08         0.25 o                         
  -2  -4  11          9.21          8.52         0.23 o                         
  -1  -4  11          2.30          2.45         0.13 o                         
   0  -4  11        390.79        392.87         2.98 o                         
   1  -4  11       1266.19       1248.66         9.07 o                         
   2  -4  11         37.30         36.10         0.56 o                         
   3  -4  11          0.90          1.17         0.14 o                         
   4  -4  11          8.06          6.72         0.28 o                         
   5  -4  11         21.96         17.60         0.46 o                         
   6  -4  11          0.02          0.48         0.17 o                         
   7  -4  11          0.06          0.10         0.38 o                         
  -8  -3  11          7.16          6.88         0.56 o                         
  -7  -3  11         14.47         13.97         0.55 o                         
  -6  -3  11          0.99          1.10         0.18 o                         
  -5  -3  11         41.30         34.50         0.63 o                         
  -4  -3  11          1.01          0.98         0.15 o                         
  -3  -3  11          4.71          4.81         0.23 o                         
  -2  -3  11         44.29         44.13         0.51 o                         
  -1  -3  11        414.84        413.74         3.28 o                         
   0  -3  11        409.90        410.56         3.44 o                         
   1  -3  11        125.42        139.47         1.19 o                         
   2  -3  11          0.06         -0.03         0.08 o                         
   3  -3  11         32.17         22.14         0.42 o                         
   4  -3  11         14.02         14.05         0.37 o                         
   5  -3  11         18.07         16.55         0.40 o                         
   6  -3  11         41.85         48.87         0.78 o                         
   7  -3  11          7.88         10.61         0.48 o                         
  -8  -2  11          1.85          3.09         0.34 o                         
  -7  -2  11         26.58         28.08         0.73 o                         
  -6  -2  11         14.18         11.16         0.46 o                         
  -5  -2  11         82.04         71.47         1.06 o                         
  -4  -2  11          0.00         -0.01         0.12 o                         
  -3  -2  11         19.35         19.99         0.48 o                         
  -2  -2  11          0.54          1.36         0.12 o                         
  -1  -2  11        256.83        251.69         2.07 o                         
   0  -2  11          7.65          6.91         0.24 o                         
   1  -2  11          2.68          2.84         0.17 o                         
   2  -2  11         69.65         76.90         0.97 o                         
   3  -2  11         91.76         82.72         1.00 o                         
   4  -2  11        230.39        194.35         2.17 o                         
   5  -2  11          8.58          7.22         0.29 o                         
   6  -2  11          0.06          0.07         0.15 o                         
  -8  -1  11          3.62          4.55         0.53 o                         
  -7  -1  11          7.68          6.92         0.47 o                         
  -6  -1  11          3.16          2.23         0.30 o                         
  -5  -1  11         49.79         49.01         0.82 o                         
  -4  -1  11         27.62         27.05         0.64 o                         
  -3  -1  11         24.68         25.99         0.66 o                         
  -2  -1  11         27.19         24.05         0.43 o                         
  -1  -1  11        117.64        120.82         1.16 o                         
   0  -1  11          0.35          0.24         0.05 o                         
   1  -1  11          3.58          3.77         0.17 o                         
   2  -1  11          0.81          1.31         0.08 o                         
   3  -1  11          5.81          3.17         0.18 o                         
   4  -1  11          6.10          5.23         0.24 o                         
   5  -1  11          3.79          3.16         0.22 o                         
   6  -1  11          9.76         12.37         0.47 o                         
  -8   0  11          6.61          6.97         0.78 o                         
  -7   0  11          0.77         -0.07         0.29 o                         
  -6   0  11         25.97         23.93         0.67 o                         
  -5   0  11          0.02         -0.16         0.16 o                         
  -4   0  11          0.29          0.18         0.10 o                         
  -3   0  11          3.28          3.27         0.24 o                         
  -2   0  11         16.69         15.33         0.35 o                         
  -1   0  11         30.92         27.50         0.46 o                         
   0   0  11         87.58         92.73         1.07 o                         
   1   0  11         49.37         43.35         0.56 o                         
   2   0  11          3.87          3.57         0.18 o                         
   3   0  11         14.74         13.04         0.29 o                         
   4   0  11          1.80          1.37         0.15 o                         
   5   0  11         10.44         10.30         0.48 o                         
   6   0  11          1.47          1.55         0.32 o                         
  -8   1  11          7.06          7.00         0.58 o                         
  -7   1  11          1.80          2.32         0.35 o                         
  -6   1  11          2.46          2.90         0.31 o                         
  -5   1  11          0.94          0.81         0.18 o                         
  -4   1  11          8.25          8.25         0.29 o                         
  -3   1  11         59.01         55.01         0.83 o                         
  -2   1  11         68.71         68.08         0.86 o                         
  -1   1  11          3.18          1.98         0.15 o                         
   0   1  11          0.00         -0.03         0.10 o                         
   1   1  11         15.13         14.22         0.36 o                         
   2   1  11          6.35          6.50         0.23 o                         
   3   1  11         11.43         11.46         0.29 o                         
   4   1  11         10.84         11.46         0.32 o                         
   5   1  11          0.15          0.10         0.22 o                         
  -8   2  11         19.77         19.78         0.93 o                         
  -7   2  11         26.12         27.13         0.87 o                         
  -6   2  11          1.79          1.44         0.30 o                         
  -5   2  11         11.08         10.26         0.47 o                         
  -4   2  11         18.48         17.37         0.45 o                         
  -3   2  11         25.82         24.51         0.45 o                         
  -2   2  11         12.61         11.46         0.34 o                         
  -1   2  11         25.43         25.82         0.62 o                         
   0   2  11          2.88          3.02         0.18 o                         
   1   2  11          0.72          0.24         0.19 o                         
   2   2  11          1.58          1.59         0.17 o                         
   3   2  11          0.28          0.06         0.16 o                         
   4   2  11          0.61          0.38         0.19 o                         
   5   2  11          0.53          1.15         0.41 o                         
  -8   3  11         20.49         22.99         0.99 o                         
  -7   3  11          4.80          3.48         0.40 o                         
  -6   3  11          0.25          0.20         0.24 o                         
  -5   3  11          0.48          0.50         0.22 o                         
  -4   3  11          3.27          3.06         0.25 o                         
  -3   3  11          5.54          4.66         0.37 o                         
  -2   3  11          7.15          7.07         0.40 o                         
  -1   3  11          0.04         -0.15         0.15 o                         
   0   3  11          1.94          2.72         0.26 o                         
   1   3  11          3.53          2.69         0.27 o                         
   2   3  11          9.55          9.78         0.53 o                         
   3   3  11          9.47          9.61         0.39 o                         
   4   3  11          0.25         -0.22         0.22 o                         
  -7   4  11          0.00          0.25         0.26 o                         
  -6   4  11          3.61          4.57         0.39 o                         
  -5   4  11          4.25          4.81         0.40 o                         
  -4   4  11          0.07          0.17         0.20 o                         
  -3   4  11          1.40          1.26         0.24 o                         
  -2   4  11          9.31          9.28         0.49 o                         
  -1   4  11         13.86         12.65         0.51 o                         
   0   4  11          1.11          0.64         0.23 o                         
   1   4  11          2.75          2.20         0.54 o                         
   2   4  11          2.33          1.49         0.28 o                         
   3   4  11          0.90          0.88         0.26 o                         
  -6   5  11          0.31          0.42         0.41 o                         
  -5   5  11          5.86          5.27         0.47 o                         
  -4   5  11          3.30          2.04         0.35 o                         
  -3   5  11          0.48          0.36         0.23 o                         
  -2   5  11          0.02         -0.22         0.22 o                         
  -1   5  11          5.98          6.17         0.36 o                         
   0   5  11          3.73          3.85         0.48 o                         
   1   5  11          3.06          3.37         0.32 o                         
   2   5  11          3.51          4.00         0.37 o                         
  -4   6  11          0.19          0.06         0.32 o                         
  -3   6  11          0.11         -0.27         0.27 o                         
  -2   6  11          0.18         -0.15         0.33 o                         
  -1   6  11          0.14          0.08         0.32 o                         
   0  -9  12          2.64          2.91         0.27 o                         
   1  -9  12          9.72          9.49         0.42 o                         
  -3  -8  12          0.06         -0.15         0.16 o                         
  -2  -8  12          0.94          0.77         0.20 o                         
  -1  -8  12          0.18          0.00         0.19 o                         
   0  -8  12          0.14          0.23         0.20 o                         
   1  -8  12          6.66          6.19         0.33 o                         
   2  -8  12          3.76          3.69         0.27 o                         
   3  -8  12          2.74          2.23         0.26 o                         
   4  -8  12          3.48          4.28         0.32 o                         
  -4  -7  12          5.40          5.42         0.30 o                         
  -3  -7  12          3.61          2.65         0.22 o                         
  -2  -7  12          4.19          3.93         0.28 o                         
  -1  -7  12          0.73          0.86         0.18 o                         
   0  -7  12         61.71         63.05         0.91 o                         
   1  -7  12          2.25          2.71         0.20 o                         
   2  -7  12          5.73          5.49         0.27 o                         
   3  -7  12          0.98          1.13         0.19 o                         
   4  -7  12          0.51          0.53         0.16 o                         
   5  -7  12          1.68          1.60         0.22 o                         
  -6  -6  12         17.70         22.57         0.74 o                         
  -5  -6  12          0.01         -0.01         0.16 o                         
  -4  -6  12         19.91         20.10         0.47 o                         
  -3  -6  12          3.53          4.14         0.24 o                         
  -2  -6  12          1.12          1.45         0.16 o                         
  -1  -6  12          6.94          6.18         0.33 o                         
   0  -6  12          0.85          1.41         0.18 o                         
   1  -6  12          2.68          2.98         0.20 o                         
   2  -6  12          6.08          6.60         0.29 o                         
   4  -6  12         11.62         11.00         0.56 o                         
   5  -6  12          1.89          1.61         0.21 o                         
  -6  -5  12          0.05          0.38         0.19 o                         
  -5  -5  12          0.88          0.46         0.16 o                         
  -4  -5  12          7.45          7.12         0.33 o                         
  -3  -5  12         99.75         91.35         1.12 o                         
  -2  -5  12        125.12        111.44         1.27 o                         
  -1  -5  12          8.63          9.14         0.29 o                         
   0  -5  12         90.88         84.13         0.96 o                         
   1  -5  12         72.32         67.00         0.78 o                         
   2  -5  12          2.26          2.24         0.19 o                         
   3  -5  12         12.79         12.83         0.39 o                         
   4  -5  12         13.82         13.29         0.41 o                         
   5  -5  12         14.81         15.44         0.47 o                         
   6  -5  12          0.21         -0.21         0.21 o                         
  -7  -4  12         33.50         39.22         1.00 o                         
  -6  -4  12         20.02         24.57         0.53 o                         
  -5  -4  12          8.80          7.05         0.29 o                         
  -4  -4  12         17.00         18.82         0.42 o                         
  -3  -4  12         48.77         34.92         0.57 o                         
  -2  -4  12         47.27         40.36         0.54 o                         
  -1  -4  12        348.09        348.60         2.98 o                         
   0  -4  12         84.01         75.67         0.82 o                         
   1  -4  12         44.00         47.02         0.58 o                         
   2  -4  12         43.50         37.91         0.58 o                         
   3  -4  12         75.65         65.77         0.87 o                         
   4  -4  12         41.31         33.53         0.62 o                         
   5  -4  12          1.24          1.36         0.19 o                         
   6  -4  12          3.45          4.13         0.29 o                         
  -7  -3  12          1.48          0.75         0.25 o                         
  -6  -3  12          6.63          8.41         0.36 o                         
  -5  -3  12        135.00        112.02         1.62 o                         
  -4  -3  12        249.77        214.68         2.42 o                         
  -3  -3  12        195.39        179.96         1.91 o                         
  -2  -3  12         72.99         77.12         0.90 o                         
  -1  -3  12       1341.57       1310.52        12.45 o                         
   0  -3  12         36.17         47.14         0.85 o                         
   1  -3  12        214.85        218.62         1.96 o                         
   2  -3  12         62.16         54.40         0.74 o                         
   3  -3  12         34.28         29.82         0.52 o                         
   4  -3  12          6.55          5.27         0.26 o                         
   5  -3  12          5.05          4.11         0.28 o                         
   6  -3  12          3.04          1.93         0.23 o                         
  -8  -2  12         25.67         30.94         0.85 o                         
  -7  -2  12         16.32         15.96         0.59 o                         
  -6  -2  12         26.14         26.07         0.86 o                         
  -5  -2  12         85.09         72.73         1.20 o                         
  -4  -2  12          9.65         13.82         0.49 o                         
  -3  -2  12         39.33         37.68         0.91 o                         
  -2  -2  12          5.24          3.93         0.29 o                         
  -1  -2  12        330.69        332.65         2.84 o                         
   0  -2  12       1011.17        992.09         9.17 o                         
   1  -2  12         17.45         17.70         0.43 o                         
   2  -2  12         12.65         14.23         0.38 o                         
   3  -2  12         38.35         32.25         0.81 o                         
   4  -2  12         52.31         42.86         0.71 o                         
   5  -2  12          0.57          0.26         0.14 o                         
   6  -2  12          0.06         -0.03         0.17 o                         
  -8  -1  12         17.47         16.90         0.91 o                         
  -7  -1  12          6.21          6.34         0.47 o                         
  -6  -1  12         10.98         10.68         0.57 o                         
  -5  -1  12          3.88          3.57         0.33 o                         
  -4  -1  12          1.33          0.27         0.19 o                         
  -3  -1  12         28.85         28.24         0.94 o                         
  -2  -1  12        203.63        200.54         2.26 o                         
  -1  -1  12        274.30        275.49         3.50 o                         
   0  -1  12         84.83         84.88         0.90 o                         
   1  -1  12          8.71          8.83         0.46 o                         
   2  -1  12         50.13         37.39         0.63 o                         
   3  -1  12         38.95         36.90         0.71 o                         
   4  -1  12         14.30         13.69         0.61 o                         
   5  -1  12         25.26         28.95         0.64 o                         
   6  -1  12         19.18         24.90         1.23 o                         
  -8   0  12          0.55          1.10         0.37 o                         
  -7   0  12          8.74          7.39         0.80 o                         
  -6   0  12         31.52         29.49         0.67 o                         
  -5   0  12          4.51          3.58         0.26 o                         
  -4   0  12         20.34         20.31         0.48 o                         
  -3   0  12          2.35          2.51         0.22 o                         
  -2   0  12        118.77        114.18         1.41 o                         
  -1   0  12          0.00         -0.04         0.12 o                         
   0   0  12          4.16         15.31         0.43 o                         
   1   0  12         86.71         92.72         1.08 o                         
   2   0  12         11.95         10.51         0.27 o                         
   3   0  12        146.96        135.37         1.61 o                         
   4   0  12          9.16          7.79         0.43 o                         
   5   0  12          0.48          0.13         0.20 o                         
  -8   1  12         20.37         22.47         0.96 o                         
  -7   1  12          5.01          5.50         0.44 o                         
  -6   1  12         18.35         19.49         0.79 o                         
  -5   1  12          2.72          2.30         0.23 o                         
  -4   1  12          7.09          6.00         0.35 o                         
  -3   1  12          8.62          7.05         0.31 o                         
  -2   1  12         80.92         82.90         1.13 o                         
  -1   1  12          7.11          5.27         0.25 o                         
   0   1  12          0.25          0.10         0.14 o                         
   1   1  12          2.00          1.62         0.17 o                         
   2   1  12          0.04         -0.09         0.09 o                         
   3   1  12          3.52          3.25         0.19 o                         
   4   1  12          1.74          1.90         0.28 o                         
   5   1  12          4.76          5.29         0.62 o                         
  -8   2  12         12.53         11.39         0.76 o                         
  -7   2  12         27.84         27.26         0.89 o                         
  -6   2  12          4.22          3.59         0.39 o                         
  -5   2  12          0.05         -0.18         0.18 o                         
  -4   2  12          0.00         -0.11         0.15 o                         
  -3   2  12          1.52          1.41         0.19 o                         
  -2   2  12         10.78         10.26         0.36 o                         
  -1   2  12         12.92         13.46         0.45 o                         
   0   2  12          3.20          2.86         0.23 o                         
   1   2  12          0.27          0.08         0.15 o                         
   2   2  12          6.92          6.67         0.37 o                         
   3   2  12          2.30          1.82         0.21 o                         
   4   2  12          1.95          1.93         0.35 o                         
  -7   3  12          1.00          0.87         0.32 o                         
  -6   3  12          0.31          1.89         0.33 o                         
  -5   3  12          4.09          3.77         0.38 o                         
  -4   3  12         11.04         10.70         0.54 o                         
  -3   3  12         11.88         14.06         0.62 o                         
  -2   3  12          0.94          0.31         0.19 o                         
  -1   3  12          0.37          0.11         0.19 o                         
   0   3  12          5.45          5.36         0.35 o                         
   1   3  12          5.92          5.76         0.45 o                         
   2   3  12          5.31          5.26         0.35 o                         
   3   3  12          0.95          2.70         0.28 o                         
  -6   4  12          2.33          2.34         0.34 o                         
  -5   4  12          8.15          6.60         0.44 o                         
  -4   4  12          4.17          3.95         0.35 o                         
  -3   4  12          1.93          1.75         0.29 o                         
  -2   4  12          2.20          2.57         0.30 o                         
  -1   4  12          1.58          1.64         0.26 o                         
   0   4  12          0.05         -0.09         0.21 o                         
   1   4  12          0.52         -0.01         0.32 o                         
   2   4  12          0.64          0.40         0.25 o                         
  -5   5  12          1.33          0.62         0.33 o                         
  -4   5  12          0.00         -0.25         0.25 o                         
  -3   5  12          0.02         -0.10         0.31 o                         
  -2   5  12          0.00         -0.21         0.21 o                         
  -1   5  12          0.44          0.44         0.25 o                         
   0   5  12          0.08         -0.22         0.22 o                         
  -2  -8  13         14.23         15.52         0.52 o                         
  -1  -8  13          1.80          1.62         0.26 o                         
   0  -8  13          0.38          0.30         0.20 o                         
   1  -8  13          0.42          0.17         0.19 o                         
   2  -8  13          0.01         -0.07         0.19 o                         
   3  -8  13          0.89          0.79         0.21 o                         
  -4  -7  13          4.60          5.32         0.34 o                         
  -3  -7  13          0.01         -0.11         0.15 o                         
  -2  -7  13          1.92          1.88         0.23 o                         
  -1  -7  13          2.33          2.20         0.23 o                         
   0  -7  13         12.65         13.31         0.39 o                         
   1  -7  13          6.64          7.61         0.30 o                         
   2  -7  13          0.18          0.13         0.15 o                         
   3  -7  13          1.99          2.02         0.21 o                         
   4  -7  13         23.32         25.62         0.59 o                         
  -5  -6  13          2.54          2.29         0.33 o                         
  -4  -6  13          1.16          0.91         0.18 o                         
  -3  -6  13          6.29          5.40         0.37 o                         
  -2  -6  13          0.32          0.03         0.15 o                         
  -1  -6  13          2.40          2.36         0.23 o                         
   0  -6  13         15.52         14.85         0.52 o                         
   1  -6  13         22.60         21.67         0.46 o                         
   2  -6  13          2.55          2.74         0.22 o                         
   3  -6  13          5.47          5.29         0.28 o                         
   4  -6  13          0.12          0.09         0.15 o                         
   5  -6  13          9.54         12.58         0.45 o                         
  -6  -5  13          2.78          4.55         0.33 o                         
  -5  -5  13          0.00          0.12         0.16 o                         
  -4  -5  13          0.11          0.14         0.14 o                         
  -3  -5  13         12.37          9.80         0.34 o                         
  -2  -5  13         23.79         22.13         0.50 o                         
  -1  -5  13         77.65         74.77         1.09 o                         
   0  -5  13          2.14          2.37         0.21 o                         
   1  -5  13         33.38         33.23         0.58 o                         
   2  -5  13          2.72          3.33         0.23 o                         
   3  -5  13          5.81          4.92         0.27 o                         
   4  -5  13          0.26          0.08         0.16 o                         
   5  -5  13          0.02          0.34         0.18 o                         
  -7  -4  13         23.00         26.52         0.84 o                         
  -6  -4  13          0.62          1.32         0.20 o                         
  -5  -4  13         51.15         50.49         0.77 o                         
  -4  -4  13          7.27          7.78         0.31 o                         
  -3  -4  13          4.77          5.02         0.25 o                         
  -2  -4  13         20.91         20.42         0.38 o                         
  -1  -4  13         17.47         17.01         0.40 o                         
   0  -4  13         65.04         64.78         0.95 o                         
   1  -4  13          0.96          0.67         0.14 o                         
   2  -4  13          3.75          3.95         0.23 o                         
   3  -4  13         10.38         11.05         0.41 o                         
   4  -4  13          8.36          8.62         0.35 o                         
   5  -4  13          1.20          2.20         0.22 o                         
  -7  -3  13          0.22          0.15         0.22 o                         
  -6  -3  13          0.07          0.00         0.17 o                         
  -5  -3  13         13.47         11.47         0.46 o                         
  -4  -3  13         42.41         43.88         0.76 o                         
  -3  -3  13        126.24        119.74         1.68 o                         
  -2  -3  13          2.29          1.28         0.17 o                         
  -1  -3  13        104.92        101.61         1.30 o                         
   0  -3  13        333.35        314.21         3.35 o                         
   1  -3  13         67.25         61.98         0.82 o                         
   2  -3  13          7.82          7.23         0.28 o                         
   3  -3  13         30.06         27.96         0.52 o                         
   4  -3  13         14.12         14.01         0.39 o                         
   5  -3  13          0.10          0.37         0.17 o                         
  -7  -2  13         10.60         12.60         0.75 o                         
  -6  -2  13          0.51          0.42         0.25 o                         
  -5  -2  13         20.04         23.52         0.88 o                         
  -4  -2  13         33.37         30.75         0.82 o                         
  -3  -2  13         16.72         15.28         0.54 o                         
  -2  -2  13        173.82        166.58         1.76 o                         
  -1  -2  13         13.24         11.78         0.34 o                         
   0  -2  13        167.51        173.84         2.00 o                         
   1  -2  13         73.36         68.92         1.07 o                         
   2  -2  13         61.29         51.09         0.88 o                         
   3  -2  13         72.34         62.25         0.92 o                         
   4  -2  13          1.76          1.60         0.17 o                         
   5  -2  13          0.01         -0.10         0.15 o                         
  -8  -1  13          0.16          0.80         0.49 o                         
  -7  -1  13          9.38          9.69         0.60 o                         
  -6  -1  13         52.39         47.61         1.12 o                         
  -5  -1  13        144.72        133.38         2.15 o                         
  -4  -1  13        135.35        126.72         1.62 o                         
  -3  -1  13          9.40          9.15         0.55 o                         
  -2  -1  13       1057.21       1083.14        10.77 o                         
  -1  -1  13        308.54        307.71         3.65 o                         
   0  -1  13         26.97         29.16         0.48 o                         
   1  -1  13         45.57         41.60         0.71 o                         
   2  -1  13         47.91         43.99         0.79 o                         
   3  -1  13          4.11          4.07         0.36 o                         
   4  -1  13          6.54          5.36         0.49 o                         
   5  -1  13          0.07          0.17         0.18 o                         
  -8   0  13          6.29          5.76         0.49 o                         
  -7   0  13          4.46          4.09         0.40 o                         
  -6   0  13         53.17         53.80         1.03 o                         
  -5   0  13          1.28          0.97         0.21 o                         
  -4   0  13          3.07          2.97         0.36 o                         
  -3   0  13          7.03          7.00         0.52 o                         
  -2   0  13        185.06        191.24         2.55 o                         
  -1   0  13        416.13        419.37         4.37 o                         
   0   0  13          7.89         17.03         0.53 o                         
   1   0  13         13.72         15.19         0.36 o                         
   2   0  13         57.49         54.45         0.91 o                         
   3   0  13         59.49         50.48         0.79 o                         
   4   0  13          0.57          0.05         0.17 o                         
   5   0  13          0.07          0.11         0.29 o                         
  -7   1  13          0.83          0.73         0.31 o                         
  -6   1  13          0.69          0.42         0.25 o                         
  -5   1  13          0.06         -0.17         0.17 o                         
  -4   1  13          2.05          0.57         0.29 o                         
  -3   1  13         36.42         38.42         0.72 o                         
  -2   1  13         78.54         84.12         1.55 o                         
  -1   1  13         28.95         30.12         0.94 o                         
   0   1  13          6.68          8.24         0.33 o                         
   1   1  13         29.58         26.19         0.54 o                         
   2   1  13         36.06         31.73         0.58 o                         
   3   1  13          2.58          2.77         0.28 o                         
   4   1  13          3.18          4.44         0.62 o                         
  -7   2  13          7.22          6.41         0.49 o                         
  -6   2  13          1.98          1.64         0.27 o                         
  -5   2  13          1.55          1.34         0.24 o                         
  -4   2  13          0.00         -0.18         0.19 o                         
  -3   2  13         33.44         33.61         0.88 o                         
  -2   2  13          4.72          5.80         0.50 o                         
  -1   2  13          0.46          0.24         0.22 o                         
   0   2  13         27.73         29.64         0.69 o                         
   1   2  13          0.42          0.11         0.18 o                         
   2   2  13         48.15         48.13         0.95 o                         
   3   2  13          6.13          4.32         0.35 o                         
  -6   3  13          0.81          0.10         0.33 o                         
  -5   3  13          0.30          0.28         0.26 o                         
  -4   3  13          0.19          0.47         0.28 o                         
  -3   3  13         24.94         25.64         0.79 o                         
  -2   3  13          9.23          8.74         0.48 o                         
  -1   3  13          0.14          0.24         0.22 o                         
   0   3  13          0.57          0.42         0.21 o                         
   1   3  13          0.52          0.07         0.20 o                         
   2   3  13          0.38          0.35         0.22 o                         
  -5   4  13          1.36          1.75         0.31 o                         
  -4   4  13          6.97          6.17         0.43 o                         
  -3   4  13          8.59          8.69         0.48 o                         
  -2   4  13          1.22          1.23         0.29 o                         
  -1   4  13          0.90          0.60         0.24 o                         
   0   4  13          0.71          0.42         0.24 o                         
   1   4  13          2.89          3.64         0.35 o                         
  -3   5  13          0.47          0.52         0.31 o                         
  -2   5  13          0.35          0.16         0.30 o                         
  -1  -8  14          0.61          0.75         0.25 o                         
   0  -8  14          1.68          1.68         0.33 o                         
   1  -8  14          0.47          0.08         0.21 o                         
  -3  -7  14          3.71          4.80         0.36 o                         
  -2  -7  14          0.02          0.08         0.18 o                         
  -1  -7  14          7.92          7.70         0.46 o                         
   0  -7  14          6.70          8.01         0.38 o                         
   1  -7  14          1.98          2.33         0.22 o                         
   2  -7  14         10.24         11.49         0.41 o                         
   3  -7  14          3.09          3.47         0.27 o                         
  -5  -6  14         22.94         25.23         0.69 o                         
  -4  -6  14          1.23          0.94         0.23 o                         
  -3  -6  14         24.51         27.81         0.82 o                         
  -2  -6  14          0.39          0.77         0.18 o                         
  -1  -6  14          1.68          1.95         0.23 o                         
   0  -6  14          1.55          1.47         0.19 o                         
   1  -6  14          0.38          0.85         0.17 o                         
   2  -6  14          1.69          1.44         0.19 o                         
   3  -6  14          6.19          5.99         0.32 o                         
   4  -6  14          3.30          4.44         0.30 o                         
  -5  -5  14         10.06         10.77         0.41 o                         
  -4  -5  14          0.46          0.39         0.19 o                         
  -3  -5  14          1.81          1.34         0.21 o                         
  -2  -5  14          0.07          0.22         0.16 o                         
  -1  -5  14          0.26          0.44         0.18 o                         
   0  -5  14          9.95         10.49         0.36 o                         
   1  -5  14          0.15          0.12         0.14 o                         
   2  -5  14          0.76          0.81         0.17 o                         
   3  -5  14         26.83         29.60         0.61 o                         
   4  -5  14         23.74         26.40         0.76 o                         
   5  -5  14          0.22          0.38         0.38 o                         
  -6  -4  14          5.96          5.88         0.32 o                         
  -5  -4  14          2.70          2.18         0.22 o                         
  -4  -4  14         11.83         10.43         0.36 o                         
  -3  -4  14          9.06          8.24         0.36 o                         
  -2  -4  14          0.15         -0.01         0.14 o                         
  -1  -4  14         24.98         24.60         0.49 o                         
   0  -4  14         44.37         43.76         0.67 o                         
   1  -4  14          1.44          1.67         0.17 o                         
   2  -4  14          8.66          7.24         0.32 o                         
   3  -4  14          1.79          1.06         0.19 o                         
   4  -4  14          7.17          9.17         0.39 o                         
   5  -4  14          4.10          5.13         0.32 o                         
  -7  -3  14          3.97          5.79         0.36 o                         
  -6  -3  14          0.06         -0.07         0.19 o                         
  -5  -3  14          0.13         -0.18         0.18 o                         
  -4  -3  14         17.13         12.81         0.48 o                         
  -3  -3  14         63.51         60.73         1.05 o                         
  -2  -3  14         29.12         26.96         0.65 o                         
  -1  -3  14          3.51          3.38         0.23 o                         
   0  -3  14         43.19         41.88         0.71 o                         
   1  -3  14          3.33          3.31         0.20 o                         
   2  -3  14          5.11          4.34         0.24 o                         
   3  -3  14          0.20          0.18         0.14 o                         
   4  -3  14          2.45          1.86         0.21 o                         
   5  -3  14          1.13          2.37         0.24 o                         
  -7  -2  14          4.42          5.93         0.50 o                         
  -6  -2  14         26.12         27.40         0.88 o                         
  -5  -2  14          0.82          1.26         0.27 o                         
  -4  -2  14         14.13         12.27         0.66 o                         
  -3  -2  14         22.65         21.35         0.58 o                         
  -2  -2  14         47.50         47.07         0.75 o                         
  -1  -2  14        137.34        137.45         1.86 o                         
   0  -2  14          1.09          0.98         0.19 o                         
   1  -2  14          9.42          9.03         0.39 o                         
   2  -2  14          0.05          0.10         0.17 o                         
   3  -2  14          1.46          2.33         0.22 o                         
   4  -2  14          2.75          3.56         0.24 o                         
   5  -2  14         15.57         16.54         0.44 o                         
  -7  -1  14          0.21         -0.01         0.31 o                         
  -6  -1  14         22.82         21.18         0.79 o                         
  -5  -1  14          0.01          0.12         0.18 o                         
  -4  -1  14         33.22         35.54         0.76 o                         
  -3  -1  14         14.79         15.17         0.48 o                         
  -2  -1  14         24.37         24.30         0.72 o                         
  -1  -1  14        321.73        320.89         4.27 o                         
   0  -1  14        142.53        138.23         1.87 o                         
   1  -1  14          0.27          0.16         0.19 o                         
   2  -1  14         33.59         34.25         0.71 o                         
   3  -1  14          0.16          0.05         0.16 o                         
   4  -1  14          0.01         -0.15         0.18 o                         
  -7   0  14          0.19          0.69         0.28 o                         
  -6   0  14          2.96          3.06         0.43 o                         
  -5   0  14          4.74          4.85         0.34 o                         
  -4   0  14          2.81          3.26         0.31 o                         
  -3   0  14         37.04         37.16         0.72 o                         
  -2   0  14          0.11          0.02         0.22 o                         
  -1   0  14        153.28        151.23         3.58 o                         
   0   0  14         56.77         62.67         1.11 o                         
   1   0  14         16.72         13.16         0.46 o                         
   2   0  14         41.40         38.49         0.89 o                         
   3   0  14          0.95          1.04         0.19 o                         
   4   0  14          3.35          3.03         0.37 o                         
  -7   1  14          7.48          7.45         0.51 o                         
  -6   1  14         34.16         32.42         0.89 o                         
  -5   1  14         29.33         28.53         0.80 o                         
  -4   1  14          2.34          1.95         0.62 o                         
  -3   1  14        411.31        424.63         5.19 o                         
  -2   1  14        323.43        323.16         4.41 o                         
  -1   1  14          2.11          2.48         0.24 o                         
   0   1  14         28.25         27.43         0.58 o                         
   1   1  14         45.90         46.69         1.02 o                         
   2   1  14          0.04          0.06         0.32 o                         
   3   1  14          3.82          2.83         0.32 o                         
  -6   2  14         10.52         10.75         0.69 o                         
  -5   2  14          3.58          3.51         0.42 o                         
  -4   2  14          0.48         -0.03         0.26 o                         
  -3   2  14         75.23         78.81         1.49 o                         
  -2   2  14        137.48        147.46         2.73 o                         
  -1   2  14          9.86          9.52         0.52 o                         
   0   2  14          3.53          3.81         0.32 o                         
   1   2  14         37.60         36.80         1.07 o                         
   2   2  14         37.67         33.98         0.85 o                         
   3   2  14          0.62          0.86         0.57 o                         
  -6   3  14          0.87          0.14         0.34 o                         
  -5   3  14          0.35         -0.19         0.35 o                         
  -4   3  14          2.20          1.69         0.35 o                         
  -3   3  14         10.64         12.04         0.75 o                         
  -2   3  14          7.38          8.54         0.97 o                         
  -1   3  14          0.79          1.00         0.25 o                         
   0   3  14          7.11          7.25         0.42 o                         
   1   3  14         13.42         14.21         0.72 o                         
  -4   4  14          5.37          6.04         0.48 o                         
  -3   4  14          2.83          3.55         0.86 o                         
  -2   4  14          0.06          0.24         0.24 o                         
  -1   4  14          3.30          3.06         0.33 o                         
  -2  -7  15          0.15         -0.16         0.19 o                         
  -1  -7  15          0.29          0.93         0.22 o                         
   0  -7  15          7.63          9.60         0.43 o                         
   1  -7  15         27.82         30.12         0.70 o                         
   2  -7  15          0.28          0.16         0.17 o                         
  -4  -6  15          0.64          0.70         0.22 o                         
  -3  -6  15         11.94         12.36         0.52 o                         
  -2  -6  15          5.93          7.04         0.40 o                         
  -1  -6  15         19.61         18.57         0.61 o                         
   0  -6  15          2.08          5.40         0.46 o                         
   1  -6  15         11.14         12.26         0.42 o                         
   2  -6  15          2.98          3.57         0.26 o                         
   3  -6  15          8.79          7.73         0.37 o                         
  -5  -5  15          5.30          5.91         0.40 o                         
  -4  -5  15          1.60          2.50         0.28 o                         
  -3  -5  15          3.74          4.38         0.32 o                         
  -2  -5  15          0.01          0.40         0.20 o                         
  -1  -5  15          3.92          4.30         0.31 o                         
   0  -5  15         14.92         16.41         0.46 o                         
   1  -5  15          7.93          8.66         0.36 o                         
   2  -5  15          2.59          2.99         0.26 o                         
   3  -5  15          4.54          4.90         0.30 o                         
   4  -5  15          0.86          1.16         0.22 o                         
  -6  -4  15         17.94         20.18         0.63 o                         
  -5  -4  15          3.43          3.27         0.30 o                         
  -4  -4  15         12.29         16.53         0.54 o                         
  -3  -4  15          6.03          7.58         0.38 o                         
  -2  -4  15         21.12         23.84         0.59 o                         
  -1  -4  15          3.83          3.57         0.29 o                         
   0  -4  15          3.45          3.92         0.26 o                         
   1  -4  15          0.05          0.06         0.14 o                         
   2  -4  15          2.55          2.00         0.25 o                         
   3  -4  15          0.69          0.95         0.19 o                         
   4  -4  15          5.83          5.75         0.32 o                         
  -6  -3  15          2.54          3.15         0.34 o                         
  -5  -3  15          0.45          0.33         0.21 o                         
  -4  -3  15          0.06          0.04         0.19 o                         
  -3  -3  15          0.36          0.37         0.19 o                         
  -2  -3  15          4.83          4.59         0.32 o                         
  -1  -3  15         11.52         11.82         0.40 o                         
   0  -3  15          5.88          5.69         0.29 o                         
   1  -3  15          0.00         -0.10         0.13 o                         
   2  -3  15          6.80          7.16         0.31 o                         
   3  -3  15         14.66         16.47         0.46 o                         
   4  -3  15          0.02          0.04         0.16 o                         
  -6  -2  15          0.03          0.17         0.24 o                         
  -5  -2  15          8.05          7.88         0.53 o                         
  -4  -2  15         11.34         11.45         0.59 o                         
  -3  -2  15          0.40          0.13         0.25 o                         
  -2  -2  15          9.53         10.81         0.44 o                         
  -1  -2  15         16.39         18.61         0.62 o                         
   0  -2  15          2.91          3.75         0.26 o                         
   1  -2  15          7.53          6.49         0.37 o                         
   2  -2  15         10.19          8.99         0.49 o                         
   3  -2  15          0.02         -0.07         0.15 o                         
   4  -2  15          6.39          7.25         0.33 o                         
  -6  -1  15          3.54          3.03         0.33 o                         
  -5  -1  15         14.07         11.02         0.49 o                         
  -4  -1  15         45.17         43.13         1.05 o                         
  -3  -1  15          4.85          5.16         0.40 o                         
  -2  -1  15         16.70         16.31         0.83 o                         
  -1  -1  15          3.48          4.10         0.41 o                         
   0  -1  15          3.85          3.82         0.31 o                         
   1  -1  15          1.17          1.31         0.21 o                         
   2  -1  15          0.45          0.40         0.19 o                         
   3  -1  15          7.13          5.94         0.34 o                         
   4  -1  15          0.00         -0.18         0.18 o                         
  -6   0  15          0.95          3.56         0.40 o                         
  -5   0  15         18.01         18.59         0.79 o                         
  -4   0  15         11.32          8.92         0.52 o                         
  -3   0  15         21.67         19.73         1.00 o                         
  -2   0  15         62.25         63.48         1.24 o                         
  -1   0  15          0.46          0.43         0.37 o                         
   0   0  15          8.22         14.53         0.49 o                         
   1   0  15          4.73          4.21         0.30 o                         
   2   0  15          2.64          1.79         0.25 o                         
   3   0  15          1.37          1.27         0.28 o                         
  -6   1  15         11.74         11.74         0.72 o                         
  -5   1  15          1.09          1.53         0.39 o                         
  -4   1  15         11.73         13.53         0.98 o                         
  -3   1  15          0.53          0.53         0.62 o                         
  -2   1  15         84.44         87.08         2.33 o                         
  -1   1  15         84.56         80.90         2.54 o                         
   0   1  15          2.00          1.41         0.44 o                         
   1   1  15         14.47         16.23         0.71 o                         
   2   1  15          4.60          4.37         0.41 o                         
  -5   2  15          0.69          0.00         0.47 o                         
  -4   2  15          4.37          4.63         0.71 o                         
  -3   2  15          2.05          2.00         0.57 o                         
  -2   2  15         56.93         52.20         2.25 o                         
  -1   2  15         22.69         20.75         1.05 o                         
   0   2  15          1.36          1.24         0.35 o                         
   1   2  15          6.74          6.88         0.46 o                         
  -4   3  15         99.86        107.14         2.84 o                         
  -3   3  15        135.69        143.58         2.87 o                         
  -2   3  15          9.42         10.36         0.58 o                         
  -1   3  15         11.45         11.23         0.74 o                         
   0   3  15         24.99         27.51         0.99 o                         
  -3  -6  16          1.70          2.13         0.28 o                         
  -2  -6  16          0.15          0.08         0.20 o                         
  -1  -6  16         21.33         22.97         0.65 o                         
   0  -6  16          2.67          2.26         0.28 o                         
   1  -6  16          0.40          0.85         0.21 o                         
   2  -6  16          0.33          0.45         0.19 o                         
  -4  -5  16          0.05         -0.07         0.19 o                         
  -3  -5  16          6.24          5.11         0.35 o                         
  -2  -5  16          3.99          2.82         0.29 o                         
  -1  -5  16          2.39          3.61         0.32 o                         
   0  -5  16         50.99         54.54         1.01 o                         
   1  -5  16         11.87         12.81         0.47 o                         
   2  -5  16          0.44          0.02         0.17 o                         
   3  -5  16         10.93         13.13         0.47 o                         
  -5  -4  16          1.43          1.08         0.25 o                         
  -4  -4  16         15.45         15.67         0.55 o                         
  -3  -4  16          4.69          6.58         0.40 o                         
  -2  -4  16         35.97         36.18         0.82 o                         
  -1  -4  16          2.98          3.12         0.28 o                         
   0  -4  16          6.60          7.76         0.40 o                         
   1  -4  16          2.19          2.10         0.22 o                         
   2  -4  16         30.77         30.24         0.77 o                         
   3  -4  16          4.95          5.01         0.31 o                         
  -5  -3  16          0.55          0.12         0.23 o                         
  -4  -3  16          2.00          2.56         0.30 o                         
  -3  -3  16          1.32          1.14         0.25 o                         
  -2  -3  16          1.49          1.82         0.25 o                         
  -1  -3  16         24.10         25.84         0.65 o                         
   0  -3  16          0.21          0.15         0.14 o                         
   1  -3  16          0.18          0.20         0.15 o                         
   2  -3  16          0.15          0.02         0.16 o                         
   3  -3  16          0.04         -0.15         0.17 o                         
  -6  -2  16          1.69          1.84         0.35 o                         
  -5  -2  16          0.31          0.67         0.30 o                         
  -4  -2  16          0.88          1.76         0.32 o                         
  -3  -2  16         19.34         21.54         0.64 o                         
  -2  -2  16          2.41          2.38         0.27 o                         
  -1  -2  16          5.62          4.94         0.34 o                         
   0  -2  16          0.50          0.63         0.21 o                         
   1  -2  16          0.00          0.34         0.19 o                         
   2  -2  16          0.01         -0.06         0.19 o                         
   3  -2  16         11.72         12.85         0.41 o                         
  -6  -1  16          0.18          0.12         0.32 o                         
  -5  -1  16          1.40          0.97         0.30 o                         
  -4  -1  16          1.40          1.59         0.31 o                         
  -3  -1  16          1.10          0.57         0.24 o                         
  -2  -1  16         12.72         13.52         0.71 o                         
  -1  -1  16         16.38         16.69         0.66 o                         
   0  -1  16          0.19          0.01         0.19 o                         
   1  -1  16          0.35          0.37         0.21 o                         
   2  -1  16          3.25          3.61         0.28 o                         
   3  -1  16          0.56          0.31         0.20 o                         
  -5   0  16          2.77          3.35         0.44 o                         
  -4   0  16          0.01         -0.26         0.37 o                         
  -3   0  16          0.02         -0.32         0.33 o                         
  -2   0  16          0.13          0.33         0.31 o                         
  -1   0  16          7.11          6.66         0.51 o                         
   0   0  16          3.69          5.72         0.35 o                         
   1   0  16          6.73          7.09         0.53 o                         
   2   0  16          2.71          1.98         0.37 o                         
  -5   1  16         13.07         11.38         0.94 o                         
  -4   1  16          1.09          1.58         0.54 o                         
  -3   1  16         26.62         27.77         1.29 o                         
  -2   1  16          9.17         10.72         1.24 o                         
  -1   1  16          5.04          5.16         0.64 o                         
   0   1  16          0.10         -0.34         0.34 o                         
   1   1  16          0.02          0.07         0.22 o                         
  -4   2  16          2.83          1.09         1.44 o                         
  -3   2  16          6.89          6.52         0.78 o                         
  -2   2  16          0.36          0.00         0.62 o                         
  -1   2  16          3.87          5.15         0.96 o                         
   0   2  16          4.29          5.07         0.61 o                         
  -1  -6  17         31.13         41.84         1.48 o                         
  -3  -5  17         64.20         84.55         1.72 o                         
  -2  -5  17         46.12         56.57         1.07 o                         
  -1  -5  17          3.68          4.43         0.35 o                         
   0  -5  17          0.17          0.09         0.19 o                         
   1  -5  17          9.60         12.61         0.52 o                         
  -4  -4  17          1.65          1.63         0.28 o                         
  -3  -4  17          0.01          0.11         0.20 o                         
  -2  -4  17         23.22         23.34         0.66 o                         
  -1  -4  17          4.29          5.38         0.37 o                         
   0  -4  17          1.70          1.64         0.24 o                         
   1  -4  17          2.41          2.86         0.27 o                         
   2  -4  17         15.38         18.76         0.53 o                         
  -4  -3  17          2.90          2.71         0.34 o                         
  -3  -3  17          5.76          5.22         0.40 o                         
  -2  -3  17          0.04         -0.14         0.20 o                         
  -1  -3  17         30.38         32.62         0.81 o                         
   0  -3  17         31.11         33.44         0.88 o                         
   1  -3  17          1.07          1.61         0.23 o                         
   2  -3  17          6.74          8.37         0.40 o                         
  -5  -2  17         13.47         14.22         0.71 o                         
  -4  -2  17          0.10          0.35         0.30 o                         
  -3  -2  17         15.47         16.82         0.59 o                         
  -2  -2  17          0.84          0.47         0.25 o                         
  -1  -2  17          3.49          5.22         0.36 o                         
   0  -2  17          2.12          2.88         0.32 o                         
   1  -2  17         30.00         30.49         0.74 o                         
   2  -2  17          6.65          6.12         0.37 o                         
  -5  -1  17          0.62          0.51         0.31 o                         
  -4  -1  17          0.09         -0.20         0.25 o                         
  -3  -1  17          1.49          1.48         0.37 o                         
  -2  -1  17         10.54         11.82         0.87 o                         
  -1  -1  17          0.66          0.51         0.28 o                         
   0  -1  17          0.18          0.13         0.20 o                         
   1  -1  17          0.00          0.13         0.19 o                         
  -4   0  17          2.70          2.60         0.57 o                         
  -3   0  17          0.37         -0.05         0.41 o                         
  -2   0  17          1.79          1.63         0.67 o                         
  -1   0  17          0.05         -0.34         0.34 o                         
   0   0  17          0.06          1.74         0.37 o                         
  -3   1  17          7.11          8.53         0.88 o                         
  -2   1  17         12.21         12.77         0.98 o                         
  -1   1  17          0.32          0.38         0.57 o                         
  -2  -4  18         23.55         32.73         0.82 o                         
  -1  -4  18          7.04          6.07         0.49 o                         
   0  -4  18         23.86         34.94         1.35 o                         
  -3  -3  18         39.58         54.33         1.27 o                         
  -2  -3  18          5.35          5.76         0.44 o                         
  -1  -3  18          0.12          0.07         0.23 o                         
   0  -3  18          6.72          8.95         0.52 o                         
  -3  -2  18         16.43         16.08         0.62 o                         
  -2  -2  18          1.12          0.73         0.35 o                         
  -1  -2  18          2.51          2.07         0.33 o                         
   0  -2  18          3.24          3.75         0.34 o                         
  -2  -1  18          3.11          3.51         0.53 o                         
  -1  -1  18         15.58         18.63         0.70 o                         
                                                                                
